# Supplementary material for: A multi-omics analysis of the grapevine pathogen Lasiodiplodia theobromae reveals that temperature affects the expression of virulence- and pathogenicity-related genes
Source: Sci Rep. 2019 Sep 11;9:13144. doi: 10.1038/s41598-019-49551-w (PMC6739476; doi:10.1038/s41598-019-49551-w)
Supplement: Supplementary file 3 — Supplementary dataset [file 41598_2019_49551_MOESM3_ESM.xlsx]

## Sheet: Table S5
A multi-omics analysis of the grapevine pathogen Lasiodiplodia theobromae reveals that temperature affects the expression of virulence- and pathogenicity-related genes
Carina Félix1, Rodrigo Meneses1,2, Micael F. M. Gonçalves1, Laurentijn Tilleman3, Ana S. Duarte1, Jesus V. Jorrín-Novo4, Yves Van de Peer2, Dieter Deforce3, Filip Van Nieuwerburgh3, Ana C. Esteves1, a, Artur Alves1,*
Accession	Description	Coverage	# Peptides	# PSMs	# Unique Peptides	# Protein Groups	# AAs	MW [kDa]	calc. pI	Score Sequest HT	# Peptides Sequest HT
Confidence	Sequence	Modifications	Qvality PEP	Qvality q-value	# Protein Groups	# Proteins	# PSMs	Master Protein Accessions	# Missed Cleavages	Theo. MH+ [Da]	XCorr Sequest HT
High	SGGAGALSVWTK		0.000113063	0	1	1	1	g3713.t1	0	1133.59	3.96498
High	ASSDAGNTIIAFNMAPK	1xOxidation [M14]	3.07811e-05	0	1	1	3	g3713.t1	0	1723.83	4.12363
High	ASSDAGNTIIAFNMAPK		2.38473e-06	0	1	1	1	g3713.t1	0	1707.84	4.47977
High	TWFNDVAMQR	1xOxidation [M8]	0.00244082	0	1	1	1	g3713.t1	0	1283.58	2.92761
High	WIDVSPGAGCYLGESNR	1xCarbamidomethyl [C10]	2.65073e-05	0	1	1	1	g3713.t1	0	1880.86	3.97173
High	AEFPLEVVQK		0.0409934	0	1	1	1	g3713.t1	0	1159.64	2.68919
High	AYLDYFPENADEK		1.7991e-05	0	1	1	1	g3713.t1	0	1574.7	4.26601
High	FAGEAGIR		0.0067872	0	1	1	1	g3713.t1	0	820.431	2.78677
High	THVATGSR		0.0444529	0	1	1	1	g3713.t1	0	828.432	1.97589
High	LHESNAENSVNPAWR		5.23149e-07	0	1	1	2	g3713.t1	0	1723.81	5.17982
High	AWPDMPVTGSK	1xOxidation [M5]	0.169215	0.00833092	1	1	1	g3713.t1	0	1204.57	1.1782
B5Y008	Oxygen-dependent choline dehydrogenase	47.8528	32	59	32	1	652	70.561	4.79	185.597	32
Confidence	Sequence	Modifications	Qvality PEP	Qvality q-value	# Protein Groups	# Proteins	# PSMs	Master Protein Accessions	# Missed Cleavages	Theo. MH+ [Da]	XCorr Sequest HT
High	DFKTTWETPDGTEYTGK		0.00193214	0	1	1	2	g11119.t1	1	1975.89	3.59241
High	WENPILGDR		0.0211715	0	1	1	1	g11119.t1	0	1099.55	2.53419
High	IPGTFTAVSTYMVAEK		9.50191e-06	0	1	1	2	g11119.t1	0	1714.87	4.2297
High	IPGTFTAVSTYMVAEK	1xOxidation [M12]	1.98607e-05	0	1	1	4	g11119.t1	0	1730.87	4.66492
High	VTFDETVTPPR		0.0068031	0	1	1	2	g11119.t1	0	1261.64	3.29789
High	EFVVAVR		0.0659146	0	1	1	2	g11119.t1	0	819.472	1.89512
High	TTWETPDGTEYTGK		0.034859	0	1	1	1	g11119.t1	0	1585.7	2.84864
High	DKNPAYYQIPLSTNDAK		0.000181359	0	1	1	2	g11119.t1	1	1937.96	4.29564
High	DFKTTWETPDGTEYTGKNPPEGSTIK		8.53753e-06	0	1	1	2	g11119.t1	2	2899.36	4.57105
High	ATGVEFLEGQYLYSASPR		5.11998e-06	0	1	1	2	g11119.t1	0	1987.98	5.28862
High	SSEDGALAWNFFVR		0.0004398	0	1	1	1	g11119.t1	0	1598.76	3.42588
High	DLQALYEAVELAR		1.67153e-05	0	1	1	1	g11119.t1	0	1490.78	4.6159
High	STATADDSFDIFAFGGPVNFR		0.000796954	0	1	1	1	g11119.t1	0	2235.04	2.4579
High	GIYSSSGLAATMFYK		1.07193e-06	0	1	1	1	g11119.t1	0	1595.78	5.22088
High	GIYSSSGLAATMFYK	1xOxidation [M12]	1.24167e-05	0	1	1	2	g11119.t1	0	1611.77	5.41152
High	LDSPDDACVDRWENPILGDR	1xCarbamidomethyl [C8]	0.000309686	0	1	1	1	g11119.t1	1	2343.07	3.16729
High	DAFSRQPIEVTEMLPGSEVQGQEAVEQYAK		7.04674e-05	0	1	1	1	g11119.t1	1	3336.61	4.10136
High	DAFSRQPIEVTEMLPGSEVQGQEAVEQYAK	1xOxidation [M13]	0.00275965	0	1	1	1	g11119.t1	1	3352.6	4.07075
High	QPIEVTEMLPGSEVQGQEAVEQYAK		7.31471e-06	0	1	1	2	g11119.t1	0	2760.34	5.33882
High	QPIEVTEMLPGSEVQGQEAVEQYAK	1xOxidation [M8]	1.1688e-08	0	1	1	2	g11119.t1	0	2776.33	6.49594
High	NTAGTVTLR		0.0121562	0	1	1	2	g11119.t1	0	932.516	2.34833
High	LDSPDDACVDR	1xCarbamidomethyl [C8]	0.00775089	0	1	1	1	g11119.t1	0	1262.53	2.83942
High	MAVLDSK		0.0580912	0	1	1	1	g11119.t1	0	763.402	2.29849
High	HYADDERQAR		0.00652647	0	1	1	2	g11119.t1	1	1260.57	3.36134
High	DAVDADGNKR		0.0134416	0	1	1	1	g11119.t1	1	1060.5	2.95024
High	DVAWGHHASSTCPIGADDDKMAVLDSK	1xOxidation [M21]; 1xCarbamidomethyl [C12]	0.0158594	0	1	1	1	g11119.t1	1	2899.3	3.13689
High	AADDILAAAR		0.000142127	0	1	1	3	g11119.t1	0	986.527	3.9544
High	DKNPAYYQIPLSTNDAKR		0.000160073	0	1	1	3	g11119.t1	2	2094.06	3.41634
High	DVAWGHHASSTCPIGADDDK	1xCarbamidomethyl [C12]	0.000787536	0	1	1	1	g11119.t1	0	2138.92	3.08729
High	VVDASVYPR		0.00237878	0	1	1	2	g11119.t1	0	1005.54	3.16769
High	TGSREFVVAVR		0.00102906	0	1	1	2	g11119.t1	1	1220.67	3.59631
High	LSGVGPKEELEK		0.126505	0.0020266	1	1	1	g11119.t1	1	1285.7	2.15525
High	NPPEGSTIKGTLYPR		0.143393	0.00297169	1	1	1	g11119.t1	1	1629.86	2.41152
High	HYADDER		0.15546	0.00390932	1	1	2	g11119.t1	0	905.375	1.85342
High	TTWETPDGTEYTGKNPPEGSTIK		0.208596	0.00817081	1	1	1	g11119.t1	1	2509.17	1.23529
High	DAVDADGNKRYPLDVR		0.236776	0.00990683	1	1	2	g11119.t1	2	1803.9	1.68356
Confidence	Sequence	Modifications	Qvality PEP	Qvality q-value	# Protein Groups	# Proteins	# PSMs	Master Protein Accessions	# Missed Cleavages	Theo. MH+ [Da]	XCorr Sequest HT
High	VTFDETVTPPR		0.00381437	0	1	1	1	g11119.t1	0	1261.64	3.17727
High	DKNPAYYQIPLSTNDAK		0.000257345	0	1	1	2	g11119.t1	1	1937.96	3.72282
High	AADDILAAAR		0.000385996	0	1	1	2	g11119.t1	0	986.527	4.01029
High	DKNPAYYQIPLSTNDAKR		8.32876e-05	0	1	1	2	g11119.t1	2	2094.06	3.61218
High	DLQALYEAVELAR		0.00210813	0	1	1	1	g11119.t1	0	1490.78	2.47648
High	ATGVEFLEGQYLYSASPR		1.69452e-05	0	1	1	1	g11119.t1	0	1987.98	4.86481
High	WENPILGDR		0.0267499	0	1	1	1	g11119.t1	0	1099.55	2.48345
High	IPGTFTAVSTYMVAEK		0.00272964	0	1	1	1	g11119.t1	0	1714.87	3.10819
High	GIYSSSGLAATMFYK	1xOxidation [M12]	8.37202e-06	0	1	1	2	g11119.t1	0	1611.77	5.0073
High	GIYSSSGLAATMFYK		0.000988155	0	1	1	1	g11119.t1	0	1595.78	3.53178
High	LDSPDDACVDR	1xCarbamidomethyl [C8]	0.0179005	0	1	1	1	g11119.t1	0	1262.53	2.27465
High	DAVDADGNKR		0.0290144	0	1	1	1	g11119.t1	1	1060.5	2.76686
High	TGSREFVVAVR		0.00194174	0	1	1	1	g11119.t1	1	1220.67	3.01807
High	VVDASVYPR		0.0182165	0	1	1	2	g11119.t1	0	1005.54	3.43925
High	HYADDERQAR		0.0312857	0.000614993	1	1	1	g11119.t1	1	1260.57	2.56535
High	NTAGTVTLR		0.0546975	0.00170578	1	1	2	g11119.t1	0	932.516	2.26299
High	YPLDVR		0.122061	0.0035926	2	2	1	g9210.t1; g11119.t1	0	762.414	2.02007
High	HYADDER		0.11876	0.0035926	1	1	1	g11119.t1	0	905.375	2.1806
High	EFVVAVR		0.13104	0.00506273	1	1	1	g11119.t1	0	819.472	1.66447
High	LSGVGPKEELEK		0.164289	0.00777507	1	1	1	g11119.t1	1	1285.7	2.04931
Confidence	Sequence	Modifications	Qvality PEP	Qvality q-value	# Protein Groups	# Proteins	# PSMs	Master Protein Accessions	# Missed Cleavages	Theo. MH+ [Da]	XCorr Sequest HT
High	AGLGGAFPGDTGPDEVVSK		2.03213e-05	0	1	1	1	g5356.t1	0	1773.87	2.87475
High	QYTSHAAYAR		0.0500435	0	1	1	1	g5356.t1	0	1167.55	1.26881
High	LEVVDADGK		0.0256829	0	1	1	1	g5356.t1	0	945.489	2.27031
High	LEVVDADGKTVR		0.09351	0.00431958	1	1	1	g5356.t1	1	1301.71	1.8625
Confidence	Sequence	Modifications	Qvality PEP	Qvality q-value	# Protein Groups	# Proteins	# PSMs	Master Protein Accessions	# Missed Cleavages	Theo. MH+ [Da]	XCorr Sequest HT
High	GGQASATGSVQNSK		0.000112439	0	1	1	1	g9149.t1	0	1291.62	3.64259
Q8D3K2	Cyclase atC	40.2655	28	77	27	1	678	73.54	4.91	226.825	28
Confidence	Sequence	Modifications	Qvality PEP	Qvality q-value	# Protein Groups	# Proteins	# PSMs	Master Protein Accessions	# Missed Cleavages	Theo. MH+ [Da]	XCorr Sequest HT
High	GVYATNGVALAITK		0.00126703	0	1	1	1	g10095.t1	0	1377.77	3.62814
High	YESWGHHASCTCPIGADDDENAVLDTNFK	2xCarbamidomethyl [C10; C12]	6.5615e-05	0	1	1	1	g10095.t1	0	3309.38	4.22358
High	YEIPVVGEAPTK		0.0145149	0	1	1	1	g10095.t1	0	1302.69	1.34004
High	QVFQDLIPLDGK		0.00387146	0	1	1	2	g10095.t1	0	1372.75	2.8605
High	EVILSAGTFNTPQILK		0.0017885	0	1	1	1	g10095.t1	0	1730.97	2.67602
High	NFAVGGDEDLDALVEGMK		5.21213e-06	0	1	1	1	g10095.t1	0	1879.87	4.53711
High	NFAVGGDEDLDALVEGMK	1xOxidation [M17]	5.84505e-07	0	1	1	2	g10095.t1	0	1895.87	5.22796
High	DSAEGMWQVPLAMK		0.0131275	0	1	1	1	g10095.t1	0	1562.73	2.73463
High	DSAEGMWQVPLAMK	1xOxidation [M13]	0.0174298	0	1	1	1	g10095.t1	0	1578.73	2.79868
High	DTKLTYTLPNGERYTGPNPPEGAEPLGVLYPR		0.00779697	0	1	1	2	g10095.t1	2	3515.78	2.80061
High	ATGVEFLTGQSLYGADPR		4.91127e-06	0	1	1	2	g10095.t1	0	1881.93	5.34154
High	IPGTYIAVPIYMISEK	1xOxidation [M12]	8.47293e-05	0	1	1	8	g10095.t1	0	1810.97	3.40585
High	IPGTYIAVPIYMISEK		3.62664e-06	0	1	1	4	g10095.t1	0	1794.97	3.86401
High	ATGVEFLTGQSLYGADPRR		0.000309686	0	1	1	3	g10095.t1	1	2038.04	3.5888
High	ANKEVILSAGTFNTPQILK		1.22699e-05	0	1	1	2	g10095.t1	1	2044.14	4.44855
High	DCTFLEGDSDPCLEK	2xCarbamidomethyl [C2; C12]	0.000421874	0	1	1	1	g10095.t1	0	1785.73	3.9184
High	YTGPNPPEGAEPLGVLYPR		3.91807e-06	0	1	1	7	g10095.t1	0	2027.02	3.76475
High	NFAVGGDEDLDALVEGMKYGR	1xOxidation [M17]	0.00156931	0	1	1	1	g10095.t1	1	2272.06	4.57676
High	NNAGTVTLR		0.0210473	0	1	1	2	g10095.t1	0	945.511	2.61673
High	SADPQDMPEINMR		0.000357181	0	1	1	2	g10095.t1	0	1503.66	3.26224
High	SADPQDMPEINMR	1xOxidation [M]	0.000442423	0	1	1	7	g10095.t1	0	1519.65	3.012
High	SADPQDMPEINMR	2xOxidation [M7; M12]	0.000759942	0	1	1	8	g10095.t1	0	1535.65	3.61778
High	HFDDVEEQKRDTK		0.00153244	0	1	1	2	g10095.t1	2	1646.78	3.55142
High	HFDDVEEQK		0.0722273	0	1	1	1	g10095.t1	0	1146.51	2.52482
High	HFDDVEEQKR		0.000276607	0	1	1	2	g10095.t1	1	1302.61	3.7292
High	DTKLTYTLPNGER		0.00352057	0	1	1	1	g10095.t1	1	1507.78	3.53266
High	VVDASVFPK		0.00113848	0	2	3	4	g7935.t1; g10095.t1	0	961.535	3.00887
High	WENLPVEK		0.0112563	0	1	1	1	g10095.t1	0	1014.53	2.57122
High	GVYATNGVALAITKK		0.000100077	0	1	1	1	g10095.t1	1	1505.87	3.64142
High	LTYTLPNGER		0.00959363	0	1	1	1	g10095.t1	0	1163.61	2.87153
High	VTFETGSDGTPK		0.000304211	0	1	1	2	g10095.t1	0	1238.59	3.86177
High	QTGEATGK		0.143393	0.00297169	1	1	1	g10095.t1	0	791.389	1.70811
High	LTYTLPNGERYTGPNPPEGAEPLGVLYPR		0.184194	0.00670817	1	1	1	g10095.t1	1	3171.61	2.40662
Confidence	Sequence	Modifications	Qvality PEP	Qvality q-value	# Protein Groups	# Proteins	# PSMs	Master Protein Accessions	# Missed Cleavages	Theo. MH+ [Da]	XCorr Sequest HT
High	GVYATNGVALAITK		0.000296317	0	1	1	1	g10095.t1	0	1377.77	3.0584
High	VVDASVFPK		0.00305177	0	2	3	3	g7935.t1; g10095.t1	0	961.535	3.13947
High	YTGPNPPEGAEPLGVLYPR		0.000101109	0	1	1	4	g10095.t1	0	2027.02	3.63458
High	IPGTYIAVPIYMISEK	1xOxidation [M12]	0.00919209	0	1	1	4	g10095.t1	0	1810.97	2.60364
High	ATGVEFLTGQSLYGADPR		3.40726e-06	0	1	1	2	g10095.t1	0	1881.93	5.4166
High	QVFQDLIPLDGK		0.00331317	0	1	1	1	g10095.t1	0	1372.75	2.26566
High	ASDVILADA		0.0278595	0	1	1	1	g10095.t1	0	874.452	2.67573
High	YEIPVVGEAPTK		0.0285138	0	1	1	1	g10095.t1	0	1302.69	2.2974
High	ATGVEFLTGQSLYGADPRR		0.0144228	0	1	1	2	g10095.t1	1	2038.04	3.03896
High	DCTFLEGDSDPCLEK	2xCarbamidomethyl [C2; C12]	0.000156178	0	1	1	1	g10095.t1	0	1785.73	3.15494
High	SADPQDMPEINMR	2xOxidation [M7; M12]	0.00331317	0	1	1	4	g10095.t1	0	1535.65	2.95298
High	SADPQDMPEINMR	1xOxidation [M]	0.00287776	0	1	1	4	g10095.t1	0	1519.65	4.14713
High	NNAGTVTLR		0.023676	0	1	1	1	g10095.t1	0	945.511	2.31702
High	HFDDVEEQKRDTK		0.000163694	0	1	1	2	g10095.t1	2	1646.78	3.48647
High	HFDDVEEQKR		0.00406874	0	1	1	2	g10095.t1	1	1302.61	3.20792
High	VTFETGSDGTPK		0.000596213	0	1	1	2	g10095.t1	0	1238.59	3.75387
High	DSAEGMWQVPLAMK	1xOxidation [M6]	0.0303921	0.000614993	1	1	1	g10095.t1	0	1578.73	2.4761
High	IPGTYIAVPIYMISEK		0.0595876	0.00170578	1	1	1	g10095.t1	0	1794.97	1.581
High	DTKLTYTLPNGER		0.109346	0.0035926	1	1	1	g10095.t1	1	1507.78	3.32762
High	DSAEGMWQVPLAMK		0.195454	0.00848771	1	1	1	g10095.t1	0	1562.73	1.18696
Confidence	Sequence	Modifications	Qvality PEP	Qvality q-value	# Protein Groups	# Proteins	# PSMs	Master Protein Accessions	# Missed Cleavages	Theo. MH+ [Da]	XCorr Sequest HT
High	TGILDGLSATTNKR		0.0133719	0	1	1	2	g521.t1	1	1446.79	2.21493
High	TGILDGLSATTNK		0.00108805	0	1	1	1	g521.t1	0	1290.69	3.19781
High	ETTALGPAVK		0.0288011	0	1	1	1	g521.t1	0	986.552	2.46189
g10942.t1	hypothetical protein	63.0435	27	60	27	1	552	58.707	5.85	205.724	27
Confidence	Sequence	Modifications	Qvality PEP	Qvality q-value	# Protein Groups	# Proteins	# PSMs	Master Protein Accessions	# Missed Cleavages	Theo. MH+ [Da]	XCorr Sequest HT
High	QVAGSETYIQYNITGSSDGK		0.000141284	0	1	1	1	g10942.t1	0	2118	3.76495
High	NIGNVVNFGAQSGQVDK		3.0261e-08	0	1	1	3	g10942.t1	0	1746.88	6.55702
High	ADVCASTDDGFCKLESINWAQHPK	2xCarbamidomethyl [C4; C12]	1.10246e-05	0	1	1	2	g10942.t1	1	2749.23	3.60397
High	SLTFGGAFRPAGDDSR		0.0068031	0	1	1	3	g10942.t1	0	1653.8	2.7105
High	VASAPGNTYDVYDLNGASTFQIQAMNGGSK	1xOxidation [M25]	1.05752e-05	0	1	1	1	g10942.t1	0	3092.43	6.40834
High	VASAPGNTYDVYDLNGASTFQIQAMNGGSK		1.43212e-05	0	1	1	1	g10942.t1	0	3076.43	6.11146
High	DLTFFADQDGSGYLISAIK		0.00235068	0	1	1	1	g10942.t1	0	2061.02	3.82777
High	LSWTTVSGATSYDILR		2.83742e-05	0	1	1	1	g10942.t1	0	1769.91	4.79224
High	VDASGDIAVTPGSSASGLNTYDNTAASSLK		7.88948e-05	0	1	1	3	g10942.t1	0	2869.37	4.14851
High	NIGNVVNFGAQSGQVDKIGDNYVMAANR		7.11211e-07	0	1	1	1	g10942.t1	1	2951.44	4.56307
High	ISATAQLFQLNGGNGANNVK		1.19497e-07	0	1	1	2	g10942.t1	0	2017.05	5.38796
High	NIGNVVNFGAQSGQVDKIGDNYVMAANR	1xOxidation [M24]	2.44551e-05	0	1	1	3	g10942.t1	1	2967.44	4.36221
High	TFTELADESANTAVGFR		3.09385e-07	0	1	1	7	g10942.t1	0	1828.87	6.36057
High	SGQVVMWAHFEK		0.0232615	0	1	1	1	g10942.t1	0	1418.69	2.2712
High	SGQVVMWAHFEK	1xOxidation [M6]	0.00127459	0	1	1	2	g10942.t1	0	1434.68	3.7846
High	VAVAYGTPGK		0.00087128	0	1	1	3	g10942.t1	0	962.531	3.30294
High	SSKITGSGSHR		0.0705972	0	1	1	1	g10942.t1	1	1116.58	2.1144
High	VATLQAGEHR		0.000998925	0	1	1	2	g10942.t1	0	1081.57	3.53412
High	AKDYTLGR		0.0842009	0	1	1	1	g10942.t1	1	923.495	2.02554
High	LSGPWSASR		0.0132054	0	1	1	2	g10942.t1	0	960.49	2.74961
High	SNLVSGQTYYR		0.000913714	0	1	1	2	g10942.t1	0	1287.63	3.16865
High	WAAQWAKPEPSNR		0.00807923	0	1	1	3	g10942.t1	0	1540.77	3.53681
High	LESINWAQHPK		0.00842141	0	1	1	2	g10942.t1	0	1322.69	3.18738
High	YNYVTDSQGFSHFSQQTSSDGYTFSGDTTVLSR		5.65523e-05	0	1	1	1	g10942.t1	0	3682.62	5.12556
High	ADVCASTDDGFCK	2xCarbamidomethyl [C4; C12]	0.000163925	0	1	1	2	g10942.t1	0	1445.57	3.68562
High	IKSNLVSGQTYYR		3.02919e-05	0	1	1	2	g10942.t1	1	1528.81	4.26711
High	IGDNYVMAANR	1xOxidation [M7]	0.00016787	0	1	1	2	g10942.t1	0	1239.58	4.01364
High	IGDNYVMAANR		0.00146129	0	1	1	2	g10942.t1	0	1223.58	4.42567
High	SSSGSYDR		0.09585	0.000351973	1	1	1	g10942.t1	0	858.359	1.63369
High	RSSSGSYDR		0.102508	0.000692523	1	1	1	g10942.t1	1	1014.46	2.34191
High	ITGSGSHR		0.153801	0.00390932	1	1	1	g10942.t1	0	814.417	1.67915
Confidence	Sequence	Modifications	Qvality PEP	Qvality q-value	# Protein Groups	# Proteins	# PSMs	Master Protein Accessions	# Missed Cleavages	Theo. MH+ [Da]	XCorr Sequest HT
High	SLTFGGAFRPAGDDSR		0.00851815	0	1	1	2	g10942.t1	0	1653.8	2.69323
High	NIGNVVNFGAQSGQVDK		1.98445e-06	0	1	1	3	g10942.t1	0	1746.88	5.26324
High	LSGPWSASR		0.0298681	0	1	1	1	g10942.t1	0	960.49	2.75581
High	SGQVVMWAHFEK	1xOxidation [M6]	0.0146778	0	1	1	2	g10942.t1	0	1434.68	3.52371
High	TFTELADESANTAVGFR		9.86226e-07	0	1	1	1	g10942.t1	0	1828.87	5.04168
High	SNLVSGQTYYR		0.00189665	0	1	1	2	g10942.t1	0	1287.63	3.42498
High	ISATAQLFQLNGGNGANNVK		1.29899e-07	0	1	1	1	g10942.t1	0	2017.05	6.59445
High	VAVAYGTPGK		0.0112822	0	1	1	2	g10942.t1	0	962.531	3.01994
High	SSKITGSGSHR		0.00306973	0	1	1	1	g10942.t1	1	1116.58	3.14035
High	VATLQAGEHR		0.0121737	0	1	1	1	g10942.t1	0	1081.57	3.43163
High	IGDNYVMAANR		0.000227473	0	1	1	1	g10942.t1	0	1223.58	4.28758
High	IGDNYVMAANR	1xOxidation [M7]	0.00347247	0	1	1	1	g10942.t1	0	1239.58	3.7869
High	ADVCASTDDGFCK	2xCarbamidomethyl [C4; C12]	0.00169639	0	1	1	1	g10942.t1	0	1445.57	3.54617
High	WAAQWAKPEPSNR		0.00331317	0	1	1	2	g10942.t1	0	1540.77	3.43996
High	IKSNLVSGQTYYR		0.000105354	0	1	1	2	g10942.t1	1	1528.81	3.65378
High	LESINWAQHPK		0.0457924	0.000614993	1	1	1	g10942.t1	0	1322.69	2.74934
High	ITGSGSHR		0.0516555	0.00120666	1	1	1	g10942.t1	0	814.417	1.78311
High	AKDYTLGR		0.198526	0.00848771	1	1	1	g10942.t1	1	923.495	1.91052
Confidence	Sequence	Modifications	Qvality PEP	Qvality q-value	# Protein Groups	# Proteins	# PSMs	Master Protein Accessions	# Missed Cleavages	Theo. MH+ [Da]	XCorr Sequest HT
High	FFHGLAGGGSPSDTMK	1xAcetyl [N-Term]	0.201639	0.00848771	1	1	1	g11273.t1	0	1650.76	1.77814
Confidence	Sequence	Modifications	Qvality PEP	Qvality q-value	# Protein Groups	# Proteins	# PSMs	Master Protein Accessions	# Missed Cleavages	Theo. MH+ [Da]	XCorr Sequest HT
High	FASTPSSTFIEGK		5.78613e-05	0	1	1	4	g11298.t1	0	1371.68	2.98417
High	NQATVPAEGDANQDGQVYSVPDPITAVR		0.00146705	0	1	1	3	g11298.t1	0	2912.4	2.47769
High	VYVDTSKCADNGR	1xCarbamidomethyl [C8]	0.00779157	0	1	1	1	g11298.t1	1	1484.68	3.21438
High	ATEHKVYVDTSK		0.000436495	0	1	1	2	g11298.t1	1	1377.7	3.93944
D4B1P2	Uncharacterized FAD-linked oxidoreductase ARB_02372	47.5806	25	395	25	1	496	54.749	5.1	1054.51	25
Confidence	Sequence	Modifications	Qvality PEP	Qvality q-value	# Protein Groups	# Proteins	# PSMs	Master Protein Accessions	# Missed Cleavages	Theo. MH+ [Da]	XCorr Sequest HT
High	VWLQQFR		0.0231251	0	1	1	10	g8052.t1	0	976.536	2.68204
High	GGGHSAIPQAANIDDGILMPMER		7.43408e-05	0	1	1	3	g8052.t1	0	2350.13	3.55363
High	GGGHSAIPQAANIDDGILMPMER	1xOxidation [M]	4.10894e-06	0	1	1	12	g8052.t1	0	2366.12	4.61609
High	GGGHSAIPQAANIDDGILMPMER	2xOxidation [M19; M21]	3.35689e-06	0	1	1	8	g8052.t1	0	2382.12	4.80945
High	VAGAVALFAQNECK	1xCarbamidomethyl [C13]	8.30107e-07	0	1	1	28	g8052.t1	0	1477.75	5.40066
High	FSIKGGGHSAIPQAANIDDGILMPMER	2xOxidation [M23; M25]	0.0211715	0	1	1	1	g8052.t1	1	2857.4	4.04101
High	DPSCVFLPDSTEK	1xCarbamidomethyl [C4]	0.00135264	0	1	1	4	g8052.t1	0	1494.68	3.21225
High	MEDAERVLTAHDEFVKSQQELAASR		1.20728e-06	0	1	1	1	g8052.t1	2	2860.39	6.63462
High	MEDAERVLTAHDEFVKSQQELAASR	1xOxidation [M1]	0.00119392	0	1	1	4	g8052.t1	2	2876.38	4.21516
High	NSSTWTAQNTDFWSATEIR		1.61295e-05	0	1	1	2	g8052.t1	0	2215.01	3.87465
High	AAPIQQCCTLLAQQYPEDVFAR	2xCarbamidomethyl [C7; C8]	9.55857e-06	0	1	1	2	g8052.t1	0	2579.24	5.73967
High	DLWWNYR		0.0417638	0	1	1	8	g8052.t1	0	1052.49	2.40117
High	QYTDLAVELNDGFADGLVQEQR		0.0768967	0	1	1	2	g8052.t1	0	2481.19	2.47877
High	LGTVYEALDPLNQCAIIGR	1xCarbamidomethyl [C14]	1.08009e-07	0	1	1	15	g8052.t1	0	2103.09	5.49051
High	DVAAIYDPTQVFQR		1.48413e-05	0	1	1	17	g8052.t1	0	1622.82	4.4653
High	VAGAVALFAQNECKFSIK	1xCarbamidomethyl [C13]	0.0809282	0	1	1	1	g8052.t1	1	1953.03	2.80965
High	DVEGFYGLHVNMPITPR	1xOxidation [M12]	1.49543e-06	0	1	1	13	g8052.t1	0	1960.96	4.84564
High	DVEGFYGLHVNMPITPR		3.16312e-06	0	1	1	3	g8052.t1	0	1944.96	4.71056
High	LKDVAAIYDPTQVFQR		1.07369e-07	0	1	1	56	g8052.t1	1	1864	4.84441
High	VLTAHDEFVK		0.00656529	0	1	1	27	g8052.t1	0	1158.62	2.96059
High	EPHADEHYIRVGAGAK		0.00252438	0	1	1	2	g8052.t1	1	1749.87	2.986
High	IDVREPHADEHYIR		6.10967e-05	0	1	1	99	g8052.t1	1	1749.87	3.66965
High	QVQQGVEK		0.057426	0	1	1	1	g8052.t1	0	915.489	2.00267
High	SQQELAASR		0.00470931	0	1	1	9	g8052.t1	0	989.501	3.44921
High	VLTAHDEFVKSQQELAASR		3.24456e-07	0	1	1	48	g8052.t1	1	2129.1	6.3258
High	MEDAERVLTAHDEFVK	1xOxidation [M1]	3.33151e-05	0	1	1	5	g8052.t1	1	1905.9	4.08793
High	MEDAERVLTAHDEFVK		5.23459e-05	0	1	1	3	g8052.t1	1	1889.91	4.59366
High	IDVREPHADEHYIRVGAGAK		3.93496e-05	0	1	1	4	g8052.t1	2	2233.15	2.81739
High	SQQELAASR	1xAcetyl [N-Term]	0.0996835	0.000692523	1	1	1	g8052.t1	0	1031.51	1.94472
High	EPHADEHYIR		0.132165	0.00235876	1	1	2	g8052.t1	0	1266.59	1.71065
High	MEDAER	1xOxidation [M1]	0.148117	0.00329423	1	1	4	g8052.t1	0	766.304	1.9566
Confidence	Sequence	Modifications	Qvality PEP	Qvality q-value	# Protein Groups	# Proteins	# PSMs	Master Protein Accessions	# Missed Cleavages	Theo. MH+ [Da]	XCorr Sequest HT
High	TGYNVVGGR		0.0130502	0	1	1	1	g4798.t1	0	922.474	3.17878
High	FDAESSDPK		0.00403576	0	1	1	1	g4798.t1	0	995.432	3.0101
High	TNQYGLTCDTVK	1xCarbamidomethyl [C8]	0.000724648	0	1	1	1	g4798.t1	0	1399.65	3.8627
High	GTFHTFSTSK		0.106588	0.000692523	1	1	1	g4798.t1	0	1112.54	2.32067
High	SSIETLR		0.207528	0.00817081	1	1	1	g4798.t1	0	805.441	1.66748
Confidence	Sequence	Modifications	Qvality PEP	Qvality q-value	# Protein Groups	# Proteins	# PSMs	Master Protein Accessions	# Missed Cleavages	Theo. MH+ [Da]	XCorr Sequest HT
High	GGGHSAIPQAANIDDGILMPMER	2xOxidation [M19; M21]	2.20738e-05	0	1	1	1	g8052.t1	0	2382.12	4.68974
High	GGGHSAIPQAANIDDGILMPMER	1xOxidation [M21]	0.0154701	0	1	1	1	g8052.t1	0	2366.12	2.99237
High	VAGAVALFAQNECK	1xCarbamidomethyl [C13]	5.08075e-06	0	1	1	9	g8052.t1	0	1477.75	5.25035
High	VLTAHDEFVKSQQELAASR		2.36532e-07	0	1	1	7	g8052.t1	1	2129.1	5.77557
High	MEDAERVLTAHDEFVK	1xOxidation [M1]	0.000286053	0	1	1	3	g8052.t1	1	1905.9	3.79998
High	MEDAERVLTAHDEFVK		5.55274e-05	0	1	1	2	g8052.t1	1	1889.91	4.0997
High	LKDVAAIYDPTQVFQR		9.20365e-05	0	1	1	10	g8052.t1	1	1864	5.01506
High	DVEGFYGLHVNMPITPR	1xOxidation [M12]	1.18327e-06	0	1	1	3	g8052.t1	0	1960.96	4.20314
High	DVAAIYDPTQVFQR		8.98987e-05	0	1	1	12	g8052.t1	0	1622.82	3.61556
High	LGTVYEALDPLNQCAIIGR	1xCarbamidomethyl [C14]	0.000122743	0	1	1	3	g8052.t1	0	2103.09	4.7901
High	DPSCVFLPDSTEK	1xCarbamidomethyl [C4]	0.000232883	0	1	1	2	g8052.t1	0	1494.68	3.62374
High	EPHADEHYIRVGAGAK		0.0161155	0	1	1	1	g8052.t1	1	1749.87	1.8126
High	IDVREPHADEHYIR		0.000545919	0	1	1	64	g8052.t1	1	1749.87	3.7079
High	SQQELAASR		0.00479527	0	1	1	8	g8052.t1	0	989.501	3.39781
High	VLTAHDEFVK		0.0173859	0	1	1	10	g8052.t1	0	1158.62	2.63811
High	DVEGFYGLHVNMPITPR		0.0434827	0.000614993	1	1	1	g8052.t1	0	1944.96	1.40778
High	VFTVYADAQLYK		0.0525505	0.00120666	1	1	1	g8052.t1	0	1417.74	2.42202
High	VWLQQFR		0.0569293	0.00170578	1	1	8	g8052.t1	0	976.536	2.51803
High	DLWWNYR		0.136861	0.00594221	1	1	2	g8052.t1	0	1052.49	1.93833
High	EPHADEHYIR		0.192424	0.00848771	1	1	2	g8052.t1	0	1266.59	1.70736
Confidence	Sequence	Modifications	Qvality PEP	Qvality q-value	# Protein Groups	# Proteins	# PSMs	Master Protein Accessions	# Missed Cleavages	Theo. MH+ [Da]	XCorr Sequest HT
High	TGYNVVGGR		0.0209517	0	1	1	1	g4798.t1	0	922.474	2.70688
High	FDAESSDPK		0.00789345	0	1	1	1	g4798.t1	0	995.432	2.87601
High	TNQYGLTCDTVK	1xCarbamidomethyl [C8]	0.00536067	0	1	1	1	g4798.t1	0	1399.65	3.18399
High	GTFHTFSTSK		0.0875279	0.0021723	1	1	1	g4798.t1	0	1112.54	2.44062
Confidence	Sequence	Modifications	Qvality PEP	Qvality q-value	# Protein Groups	# Proteins	# PSMs	Master Protein Accessions	# Missed Cleavages	Theo. MH+ [Da]	XCorr Sequest HT
High	AFAEGVQQSVDPK		0.000220888	0	1	1	1	g4879.t1	0	1375.69	4.28101
High	VGPGNRWEDVHK		0.197498	0.00848771	1	1	1	g4879.t1	1	1393.7	1.83024
Confidence	Sequence	Modifications	Qvality PEP	Qvality q-value	# Protein Groups	# Proteins	# PSMs	Master Protein Accessions	# Missed Cleavages	Theo. MH+ [Da]	XCorr Sequest HT
High	NPTSIQR		0.185509	0.00809616	1	1	1	g7493.t1	0	815.437	1.77085
Confidence	Sequence	Modifications	Qvality PEP	Qvality q-value	# Protein Groups	# Proteins	# PSMs	Master Protein Accessions	# Missed Cleavages	Theo. MH+ [Da]	XCorr Sequest HT
High	DFDAISTASGSK		0.000820443	0	1	1	1	g6324.t1	0	1198.56	3.31134
High	VGTADSWNK		0.0142844	0	1	1	1	g6324.t1	0	977.469	2.60027
High	WGAMTSDR	1xOxidation [M4]	0.0244505	0	1	1	1	g6324.t1	0	939.399	2.23555
High	WADGTGDAVVK		0.000931836	0	1	1	1	g6324.t1	0	1118.55	3.12555
High	GYSVSDCNFAK	1xCarbamidomethyl [C7]	0.00945099	0	1	1	1	g6324.t1	0	1247.54	2.79308
High	TYYHESVCGALK	1xCarbamidomethyl [C8]	0.000550751	0	1	1	2	g6324.t1	0	1427.66	2.66858
High	GNFTGEELLEK		0.0578356	0.000580171	1	1	1	g6324.t1	0	1236.61	2.60248
B8NM69	Peptidase S41 family protein ustP	26.7176	23	50	23	1	786	84.301	4.68	150.651	23
Confidence	Sequence	Modifications	Qvality PEP	Qvality q-value	# Protein Groups	# Proteins	# PSMs	Master Protein Accessions	# Missed Cleavages	Theo. MH+ [Da]	XCorr Sequest HT
High	ATEALDLLGEK		0.00163597	0	1	1	2	g285.t1	0	1159.62	3.62078
High	FGPVPSAKGDEYTDLSR		0.00203828	0	1	1	1	g285.t1	1	1838.89	2.64157
High	TDTKPDGTAFGSWADK		0.000654995	0	1	1	2	g285.t1	0	1696.78	4.02768
High	FSDIAAGVPR		0.000792231	0	1	1	1	g285.t1	0	1032.55	4.27624
High	SPSTTSSAPITQAIGGVK		1.88569e-06	0	1	1	3	g285.t1	0	1701.9	4.72716
High	TPTQFVYEPADCR	1xCarbamidomethyl [C12]	0.000342622	0	1	1	4	g285.t1	0	1583.72	3.84852
High	ARATEALDLLGEK		0.0197269	0	1	1	1	g285.t1	1	1386.76	2.76022
High	VLVPFDGVDSGEALYK		0.000119618	0	1	1	3	g285.t1	0	1708.88	3.22343
High	QLFPTIDAFAAADR		3.82599e-06	0	1	1	5	g285.t1	0	1535.79	4.36666
High	VADGTITKEYEFGYTLYR		0.000152637	0	1	1	1	g285.t1	1	2126.04	4.02493
High	TPTQFVYEPADCRVYWTK	1xCarbamidomethyl [C12]	0.0647911	0	1	1	1	g285.t1	1	2261.07	2.89382
High	TDTKPDGTAFGSWADKFGPVPSAK		1.75583e-06	0	1	1	3	g285.t1	1	2480.21	4.17449
High	EYEFGYTLYR		0.0115943	0	1	1	1	g285.t1	0	1340.62	3.03134
High	LMQDLAGVK	1xOxidation [M2]	0.00255455	0	1	1	4	g285.t1	0	990.529	3.04103
High	YVAMGGR	1xOxidation [M4]	0.0846784	0	1	1	2	g285.t1	0	769.366	1.83653
High	DGIKKDDFDAR		0.00637346	0	1	1	2	g285.t1	2	1279.63	3.54552
High	VADGTITK		0.033658	0	1	1	1	g285.t1	0	804.446	1.72775
High	LMQDLAGVKYVAMGGR		0.00145263	0	1	1	1	g285.t1	1	1708.89	2.97741
High	LMQDLAGVKYVAMGGR	1xOxidation [M]	0.00140174	0	1	1	3	g285.t1	1	1724.88	3.19365
High	LMQDLAGVKYVAMGGR	2xOxidation [M2; M13]	0.0358919	0	1	1	2	g285.t1	1	1740.88	2.23479
High	AAAGTAYNVNFR		0.00349972	0	1	1	1	g285.t1	0	1254.62	3.64715
High	AVADSAWGYGESK		8.833e-05	0	1	1	1	g285.t1	0	1340.61	4.71102
High	GDEYTDLSR		0.046637	0	1	1	1	g285.t1	0	1055.46	3.16976
High	EMTVDVTAAWK	1xOxidation [M2]	0.00976559	0	1	1	1	g285.t1	0	1266.6	2.71998
High	EFLAEAR		0.0880934	0	1	1	1	g285.t1	0	835.431	1.79523
High	LMQDLAGVK		0.132888	0.0026673	1	1	1	g285.t1	0	974.534	2.50518
High	YVAMGGR		0.144171	0.00297169	1	1	1	g285.t1	0	753.371	1.35511
Confidence	Sequence	Modifications	Qvality PEP	Qvality q-value	# Protein Groups	# Proteins	# PSMs	Master Protein Accessions	# Missed Cleavages	Theo. MH+ [Da]	XCorr Sequest HT
High	CLTSVPFNAAVASR	1xCarbamidomethyl [C1]	0.026627	0	1	1	1	g10538.t1	0	1492.76	2.43656
High	IVSAANEGQYIFYAR		3.72994e-05	0	1	1	1	g10538.t1	0	1701.86	4.36096
High	GADCSASGTGCTGLDSGR	2xCarbamidomethyl [C4; C11]	0.00384854	0	1	1	1	g10538.t1	0	1728.69	3.50363
High	TLAVGGRPGAGPMQTASGSR		0.00748007	0	1	1	1	g10538.t1	0	1870.96	3.32788
High	APGDPEPSAIATINGR		0.096931	0.000351973	1	1	1	g10538.t1	0	1565.79	1.76615
Confidence	Sequence	Modifications	Qvality PEP	Qvality q-value	# Protein Groups	# Proteins	# PSMs	Master Protein Accessions	# Missed Cleavages	Theo. MH+ [Da]	XCorr Sequest HT
High	SPSTTSSAPITQAIGGVK		9.58344e-06	0	1	1	4	g285.t1	0	1701.9	3.93136
High	AAAGTAYNVNFR		0.00188555	0	1	1	1	g285.t1	0	1254.62	3.76128
High	AVADSAWGYGESK		0.000948344	0	1	1	1	g285.t1	0	1340.61	4.16961
High	FSDIAAGVPR		0.00234317	0	1	1	1	g285.t1	0	1032.55	3.80053
High	TDTKPDGTAFGSWADK		5.52021e-05	0	1	1	2	g285.t1	0	1696.78	4.51449
High	FGPVPSAKGDEYTDLSR		0.000209511	0	1	1	2	g285.t1	1	1838.89	3.00827
High	LMQDLAGVKYVAMGGR	1xOxidation [M]	0.00832086	0	1	1	2	g285.t1	1	1724.88	2.84164
High	LMQDLAGVKYVAMGGR	2xOxidation [M2; M13]	0.00669877	0	1	1	1	g285.t1	1	1740.88	2.26122
High	VLVPFDGVDSGEALYK		0.00710319	0	1	1	2	g285.t1	0	1708.88	2.74852
High	ATEALDLLGEK		0.0030339	0	1	1	2	g285.t1	0	1159.62	3.58763
High	TDTKPDGTAFGSWADKFGPVPSAK		0.000959552	0	1	1	2	g285.t1	1	2480.21	3.83461
High	LMQDLAGVK	1xOxidation [M2]	0.0167877	0	1	1	4	g285.t1	0	990.529	3.24019
High	TPTQFVYEPADCR	1xCarbamidomethyl [C12]	0.000545919	0	1	1	3	g285.t1	0	1583.72	3.8775
High	DGIKKDDFDAR		0.00189665	0	1	1	2	g285.t1	2	1279.63	3.21492
High	GDEYTDLSR		0.0163048	0	1	1	2	g285.t1	0	1055.46	3.34897
High	AAAGTAYNVNFRDGIK		0.0463217	0.000614993	1	1	2	g285.t1	1	1667.85	2.45155
High	QLFPTIDAFAAADR		0.0556434	0.00170578	1	1	1	g285.t1	0	1535.79	1.81878
High	ARATEALDLLGEK		0.0751952	0.0021723	1	1	1	g285.t1	1	1386.76	2.40108
High	DPPAEYVEK		0.142145	0.00594221	1	1	1	g285.t1	0	1047.5	2.03717
High	LMQDLAGVK		0.148409	0.00594221	1	1	1	g285.t1	0	974.534	2.44283
High	VADGTITK		0.15827	0.00686924	1	1	1	g285.t1	0	804.446	1.95167
High	YVAMGGR	1xOxidation [M4]	0.164289	0.00777507	1	1	2	g285.t1	0	769.366	1.75216
Confidence	Sequence	Modifications	Qvality PEP	Qvality q-value	# Protein Groups	# Proteins	# PSMs	Master Protein Accessions	# Missed Cleavages	Theo. MH+ [Da]	XCorr Sequest HT
High	INDEDAATYLEK		0.000698703	0	1	1	1	g8297.t1	0	1381.65	3.96204
High	EGDAAGTPLQFTYEPADCR	1xCarbamidomethyl [C18]	0.000114387	0	1	1	2	g8297.t1	0	2097.92	3.24816
High	QLFPSLLPYGGTR		0.0169848	0	1	1	1	g8297.t1	0	1448.79	1.57457
High	AATDPNVNVR		0.0300418	0	1	1	1	g8297.t1	0	1056.54	2.50845
High	TDTDVDYKPFTSWAQK		0.0302164	0.000614993	1	1	2	g8297.t1	0	1901.89	1.61518
High	DGLREGDAAGTPLQFTYEPADCR	1xCarbamidomethyl [C22]	0.0460563	0.000614993	1	1	1	g8297.t1	1	2539.15	2.28349
High	GLDDLAAK		0.0686875	0.00170578	1	1	1	g8297.t1	0	802.431	2.45001
High	IGTQFILGAK		0.105194	0.00316638	1	1	1	g8297.t1	0	1047.62	1.66327
High	TYENFAR		0.111787	0.0035926	1	1	1	g8297.t1	0	900.421	2.02386
Confidence	Sequence	Modifications	Qvality PEP	Qvality q-value	# Protein Groups	# Proteins	# PSMs	Master Protein Accessions	# Missed Cleavages	Theo. MH+ [Da]	XCorr Sequest HT
High	CLTSVPFNAAVASR	1xCarbamidomethyl [C1]	0.0245168	0	1	1	1	g10538.t1	0	1492.76	2.65574
High	IVSAANEGQYIFYAR		0.000434126	0	1	1	1	g10538.t1	0	1701.86	3.65541
High	TLAVGGRPGAGPMQTASGSR	1xOxidation [M13]	0.00968953	0	1	1	1	g10538.t1	0	1886.95	2.96181
High	APGDPEPSAIATINGR		0.0946524	0.00265332	1	1	2	g10538.t1	0	1565.79	2.05065
High	TLAVGGRPGAGPMQTASGSR		0.166929	0.00777507	1	1	1	g10538.t1	0	1870.96	2.13595
Confidence	Sequence	Modifications	Qvality PEP	Qvality q-value	# Protein Groups	# Proteins	# PSMs	Master Protein Accessions	# Missed Cleavages	Theo. MH+ [Da]	XCorr Sequest HT
High	QMWAAQIK	1xOxidation [M2]	0.175116	0.00833092	1	1	1	g326.t1	0	991.503	1.78888
P49426	Glucan 1.3-beta-glucosidase	24.0761	23	44	23	1	893	95.625	4.81	140.566	23
Confidence	Sequence	Modifications	Qvality PEP	Qvality q-value	# Protein Groups	# Proteins	# PSMs	Master Protein Accessions	# Missed Cleavages	Theo. MH+ [Da]	XCorr Sequest HT
High	QGTVAYGNSDFKIFR		0.00156931	0	1	1	2	g9706.t1	1	1702.85	2.96465
High	SNFCATIGHFAES	1xCarbamidomethyl [C4]	0.00367	0	1	1	1	g9706.t1	0	1440.62	3.91493
High	GGLWDVHFR		0.0378269	0	1	1	1	g9706.t1	0	1086.55	3.05554
High	NVKDYGATGDGSTDDTAAINQAISDGNR		1.77975e-07	0	1	1	5	g9706.t1	1	2826.28	5.1461
High	SDAGKGGLWDVHFR		0.00837166	0	1	1	3	g9706.t1	1	1544.76	3.01489
High	SKPQYAGYASSSFVSIK		0.000159124	0	1	1	2	g9706.t1	0	1819.92	3.54755
High	SKPQYAGYASSSFVSIKDAGAKGDGTTDDTAAIQK		1.84137e-06	0	1	1	2	g9706.t1	2	3535.72	6.16532
High	FSDESNPIPAIK		0.0108637	0	1	1	1	g9706.t1	0	1317.67	2.73769
High	EVDFTRPTPLLNDAGEIFTR		0.000104329	0	1	1	1	g9706.t1	0	2291.17	2.98543
High	DYGATGDGSTDDTAAINQAISDGNR		2.00778e-08	0	1	1	2	g9706.t1	0	2485.07	6.06423
High	RQGTVAYGNSDFK		0.0880934	0	1	1	1	g9706.t1	1	1442.7	2.43194
High	VGGYAGSELQSDKCAK	1xCarbamidomethyl [C14]	0.00413275	0	1	1	1	g9706.t1	1	1669.79	3.8561
High	GDGTTDDTAAIQK		0.0017779	0	1	1	2	g9706.t1	0	1292.6	3.30558
High	VESWVQGK		0.0557949	0	1	1	1	g9706.t1	0	932.484	2.4973
High	VGGYAGSELQSDK		0.000137964	0	1	1	1	g9706.t1	0	1310.62	4.12229
High	DAGAKGDGTTDDTAAIQK		5.21213e-06	0	1	1	2	g9706.t1	1	1734.81	5.19425
High	EYISSTGTR		0.0332668	0	1	1	1	g9706.t1	0	1013.49	2.43835
High	ASVNMVTVQGNGVVKDADNR		1.06383e-05	0	1	1	2	g9706.t1	1	2074.03	4.81976
High	QGTVAYGNSDFK		0.0292468	0	1	1	1	g9706.t1	0	1286.6	2.46318
High	ASVNMVTVQGNGVVKDADNR	1xOxidation [M5]	0.00343793	0	1	1	4	g9706.t1	1	2090.03	3.74735
High	ASVNMVTVQGNGVVK	1xOxidation [M5]	8.32314e-05	0	1	1	2	g9706.t1	0	1518.79	4.31682
High	ASVNMVTVQGNGVVK		0.000145547	0	1	1	1	g9706.t1	0	1502.8	4.45612
High	IQKEVDFTRPTPLLNDAGEIFTR		0.139559	0.0026673	1	1	1	g9706.t1	1	2660.4	2.19804
High	FEMLPK	1xOxidation [M3]	0.135079	0.0026673	1	1	2	g9706.t1	0	780.396	2.12906
High	FEMLPK		0.15546	0.00390932	1	1	1	g9706.t1	0	764.401	1.88801
High	ITGEILPMILATGDK		0.171106	0.00482587	1	1	1	g9706.t1	0	1571.87	1.89932
Confidence	Sequence	Modifications	Qvality PEP	Qvality q-value	# Protein Groups	# Proteins	# PSMs	Master Protein Accessions	# Missed Cleavages	Theo. MH+ [Da]	XCorr Sequest HT
High	NFVDTFGLHGRK		0.181193	0.00880102	1	1	1	g9140.t1	1	1390.72	2.07574
Q0CMT2	Probable 1.4-beta-D-glucan cellobiohydrolase B	53.1317	23	74	23	1	463	50.027	4.53	235.197	23
Confidence	Sequence	Modifications	Qvality PEP	Qvality q-value	# Protein Groups	# Proteins	# PSMs	Master Protein Accessions	# Missed Cleavages	Theo. MH+ [Da]	XCorr Sequest HT
High	TLFGDENDFK		0.0823158	0	1	1	1	g1000.t1	0	1185.54	2.29226
High	RGPCGTDTGAPDDVESESPDATVVYSNIR	1xCarbamidomethyl [C4]	1.35167e-06	0	1	1	2	g1000.t1	1	3065.38	5.63643
High	CTTDGGCTDQATHIVLDANWR	2xCarbamidomethyl [C1; C7]	8.84759e-06	0	1	1	3	g1000.t1	0	2391.05	4.9657
High	KYVQDGQLFENSYADFDTLAK		7.40221e-06	0	1	1	2	g1000.t1	1	2452.17	5.82972
High	FINGEANILNWTK		8.62541e-05	0	1	1	1	g1000.t1	0	1519.79	3.85487
High	YVQDGQLFENSYADFDTLAK		3.32265e-07	0	1	1	3	g1000.t1	0	2324.07	6.29754
High	VYLLAPDSEDTYELFKLK		0.00415736	0	1	1	1	g1000.t1	1	2144.12	2.87037
High	YGDIGSTFSTA		0.00644952	0	1	1	4	g1000.t1	0	1118.5	3.50739
High	GPCGTDTGAPDDVESESPDATVVYSNIR	1xCarbamidomethyl [C3]	1.38647e-07	0	1	1	4	g1000.t1	0	2909.27	5.73274
High	VYLLAPDSEDTYELFK		1.99792e-05	0	1	1	6	g1000.t1	0	1902.94	3.8692
High	GCALDGADYEGTYGITTEGNALTMK	1xCarbamidomethyl [C2]	3.71392e-06	0	1	1	2	g1000.t1	0	2608.15	5.25272
High	GCALDGADYEGTYGITTEGNALTMK	1xOxidation [M24]; 1xCarbamidomethyl [C2]	1.98934e-06	0	1	1	4	g1000.t1	0	2624.15	6.12119
High	FNSISDDFCDAQK	1xCarbamidomethyl [C9]	7.93652e-05	0	1	1	6	g1000.t1	0	1546.65	4.21984
High	YGTGYCDTQCPHDIK	2xCarbamidomethyl [C6; C10]	7.53542e-06	0	1	1	3	g1000.t1	0	1814.75	4.40254
High	CNGTECGDGDNRYGGVCDKDGCDFNPYR	4xCarbamidomethyl [C1; C6; C17; C22]	7.27134e-06	0	1	1	2	g1000.t1	2	3258.24	5.08408
High	FVTQGSQK		0.0192674	0	1	1	2	g1000.t1	0	894.468	2.33719
High	CNGTECGDGDNR	2xCarbamidomethyl [C1; C6]	0.000309686	0	1	1	1	g1000.t1	0	1354.47	2.77415
High	YENNKAGAK		0.0238151	0	1	1	1	g1000.t1	1	994.495	2.6781
High	YGGVCDKDGCDFNPYR	2xCarbamidomethyl [C5; C10]	2.694e-06	0	1	1	2	g1000.t1	1	1922.78	4.96602
High	AETHPSLTTQK		0.00186446	0	1	1	4	g1000.t1	0	1212.62	2.48021
High	FVTQGSQKNVGGR		0.000930154	0	1	1	2	g1000.t1	1	1377.72	3.31808
High	MGESFAR		0.0608269	0	1	1	3	g1000.t1	0	797.361	2.50353
High	MGESFAR	1xOxidation [M1]	0.0911228	0	1	1	10	g1000.t1	0	813.356	2.07866
High	TLFGDENDFKAK		0.00216306	0	1	1	4	g1000.t1	1	1384.67	3.40058
High	DGCDFNPYR	1xCarbamidomethyl [C3]	0.0458324	0	1	1	1	g1000.t1	0	1143.45	2.76294
Confidence	Sequence	Modifications	Qvality PEP	Qvality q-value	# Protein Groups	# Proteins	# PSMs	Master Protein Accessions	# Missed Cleavages	Theo. MH+ [Da]	XCorr Sequest HT
High	EFTFDVDTSK		0.0212966	0	1	1	1	g12750.t1	0	1188.54	3.0036
High	YAGDCDPDGCDFNSYR	2xCarbamidomethyl [C5; C10]	1.60339e-05	0	1	1	6	g12750.t1	0	1911.69	4.37015
High	GTCPTTSGVPSEVEESAASAYVVYSNIK	1xCarbamidomethyl [C3]	2.57308e-07	0	1	1	2	g12750.t1	0	2903.36	5.13697
High	VIPNSESTIAGVSGNSITSAYCDAQK	1xCarbamidomethyl [C22]	4.11568e-07	0	1	1	3	g12750.t1	0	2669.27	6.13799
High	YGTGYCDSQCPR	2xCarbamidomethyl [C6; C10]	0.000184623	0	1	1	4	g12750.t1	0	1463.57	3.64802
High	FPDNKAGAK		0.0463673	0	1	1	2	g12750.t1	1	947.495	2.7534
High	TVAQHSCTGDDCGGTYSATR	2xCarbamidomethyl [C7; C12]	3.20621e-07	0	1	1	6	g12750.t1	0	2143.88	5.22031
High	AGAKYGTGYCDSQCPR	2xCarbamidomethyl [C10; C14]	0.00641138	0	1	1	1	g12750.t1	1	1790.76	2.41254
High	YAGDCDPDGCDFNSYRQGVK	2xCarbamidomethyl [C5; C10]	0.0608269	0	1	1	1	g12750.t1	1	2323.93	1.88049
High	LNFITNGQQK		0.0165284	0	1	1	2	g12750.t1	0	1162.62	3.55471
High	LNFITNGQQKNIGSR		0.0615299	0	1	1	1	g12750.t1	1	1689.9	1.61984
High	MYLMQDDETYAVHK	2xOxidation [M1; M4]	2.0582e-05	0	1	1	10	g12750.t1	0	1775.76	4.34313
High	MYLMQDDETYAVHK	1xOxidation [M]	9.44558e-06	0	1	1	13	g12750.t1	0	1759.77	4.3168
High	MYLMQDDETYAVHK		2.87136e-05	0	1	1	3	g12750.t1	0	1743.77	3.98189
High	FYVQNGK		0.110203	0.00102712	1	1	2	g12750.t1	0	855.436	2.10391
High	RFYVQNGK		0.195064	0.00762368	1	1	1	g12750.t1	1	1011.54	2.39297
Confidence	Sequence	Modifications	Qvality PEP	Qvality q-value	# Protein Groups	# Proteins	# PSMs	Master Protein Accessions	# Missed Cleavages	Theo. MH+ [Da]	XCorr Sequest HT
High	QLSAISSIPSTWK		0.00209053	0	1	1	1	g815.t1	0	1417.77	3.11069
High	SYANVVLNNIEQK		0.001732	0	1	1	1	g815.t1	0	1491.78	3.63038
P37967	Para-nitrobenzyl esterase	35.368	20	29	20	1	557	59.961	4.97	84.8532	20
Confidence	Sequence	Modifications	Qvality PEP	Qvality q-value	# Protein Groups	# Proteins	# PSMs	Master Protein Accessions	# Missed Cleavages	Theo. MH+ [Da]	XCorr Sequest HT
High	VGMYGFLQSK		0.0057621	0	1	1	1	g10679.t1	0	1129.57	3.23323
High	VGMYGFLQSK	1xOxidation [M3]	0.00709142	0	1	1	2	g10679.t1	0	1145.57	3.5752
High	CDAVHEFSEALGRPR	1xCarbamidomethyl [C1]	0.000606282	0	1	1	3	g10679.t1	0	1743.82	3.10913
High	DLQQGQDQYDCLAK	1xCarbamidomethyl [C11]	0.000845765	0	1	1	1	g10679.t1	0	1681.75	3.84941
High	GAIATVPTIMGACANEGTK	1xOxidation [M10]; 1xCarbamidomethyl [C13]	0.00476554	0	1	1	1	g10679.t1	0	1877.91	3.0403
High	GAIATVPTIMGACANEGTK	1xCarbamidomethyl [C13]	0.000416887	0	1	1	2	g10679.t1	0	1861.91	3.96374
High	AYWTSFVK		0.0488503	0	1	1	1	g10679.t1	0	1001.51	2.1164
High	YNGVDQGDGVTK		0.0117323	0	1	1	1	g10679.t1	0	1252.58	3.03193
High	ALNASAIR		0.0363133	0	1	1	1	g10679.t1	0	815.473	2.20702
High	EVEANGSFNNGVK		0.0206787	0	1	1	1	g10679.t1	0	1364.64	3.56408
High	SGAEKTELDR		0.00842141	0	1	1	1	g10679.t1	1	1105.55	3.32444
High	SGAEKTELDRMAAAK	1xOxidation [M11]	0.0132837	0	1	1	1	g10679.t1	2	1593.79	2.9273
High	MTDAQSLR		0.0118019	0	1	1	1	g10679.t1	0	921.446	2.81659
High	MTDAQSLR	1xOxidation [M1]	0.0800154	0	1	1	1	g10679.t1	0	937.441	2.09763
High	DLQQGQDQYDCLAKEK	1xCarbamidomethyl [C11]	7.52301e-05	0	1	1	1	g10679.t1	1	1938.89	3.66233
High	YGAAPVGDLR		0.012521	0	1	1	1	g10679.t1	0	1018.53	2.65594
High	FRQAANAIADVGTHCIIK	1xCarbamidomethyl [C15]	8.67685e-05	0	1	1	1	g10679.t1	1	1985.04	3.51018
High	QAANAIADVGTHCIIK	1xCarbamidomethyl [C13]	0.000304211	0	1	1	2	g10679.t1	0	1681.87	2.93728
High	GCANTTDSLACLR	2xCarbamidomethyl [C2; C11]	0.00352057	0	1	1	1	g10679.t1	0	1438.64	3.94725
High	EKGCANTTDSLACLR	2xCarbamidomethyl [C4; C13]	0.0584266	0	1	1	1	g10679.t1	1	1695.78	2.20061
High	TLQNALVAK		0.00391771	0	1	1	1	g10679.t1	0	957.573	2.58787
High	LLIQTNGTSMER	1xOxidation [M10]	0.00195523	0	1	1	1	g10679.t1	0	1378.7	2.72037
High	LLIQTNGTSMER		0.0686087	0	1	1	1	g10679.t1	0	1362.7	2.40135
High	DCGFDNGCKRQ	2xCarbamidomethyl [C2; C8]	0.0953136	0.000351973	1	1	1	g10679.t1	2	1356.54	2.40371
Confidence	Sequence	Modifications	Qvality PEP	Qvality q-value	# Protein Groups	# Proteins	# PSMs	Master Protein Accessions	# Missed Cleavages	Theo. MH+ [Da]	XCorr Sequest HT
High	VGMYGFLQSK	1xOxidation [M3]	0.00892682	0	1	1	1	g10679.t1	0	1145.57	2.97432
High	VGMYGFLQSK		0.0232664	0	1	1	1	g10679.t1	0	1129.57	2.75586
High	GAIATVPTIMGACANEGTK	1xOxidation [M10]; 1xCarbamidomethyl [C13]	0.0110859	0	1	1	1	g10679.t1	0	1877.91	2.91644
High	GAIATVPTIMGACANEGTK	1xCarbamidomethyl [C13]	0.000698703	0	1	1	2	g10679.t1	0	1861.91	2.4009
High	GCANTTDSLACLR	2xCarbamidomethyl [C2; C11]	0.00617088	0	1	1	1	g10679.t1	0	1438.64	3.78949
High	DLQQGQDQYDCLAK	1xCarbamidomethyl [C11]	0.00163764	0	1	1	1	g10679.t1	0	1681.75	4.0954
High	QAANAIADVGTHCIIK	1xCarbamidomethyl [C13]	0.00036397	0	1	1	2	g10679.t1	0	1681.87	3.39419
High	EVEANGSFNNGVK		0.0101542	0	1	1	1	g10679.t1	0	1364.64	3.20916
High	YNGVDQGDGVTK		0.00193037	0	1	1	1	g10679.t1	0	1252.58	3.80547
High	LLIQTNGTSMER	1xOxidation [M10]	0.0261355	0	1	1	1	g10679.t1	0	1378.7	2.76245
High	YGAAPVGDLR		0.00606327	0	1	1	1	g10679.t1	0	1018.53	2.95142
High	TLQNALVAK		0.010334	0	1	1	1	g10679.t1	0	957.573	2.11034
High	MTDAQSLR	1xOxidation [M1]	0.0365755	0.000614993	1	1	1	g10679.t1	0	937.441	2.93109
High	CDAVHEFSEALGRPR	1xCarbamidomethyl [C1]	0.0534604	0.00120666	1	1	1	g10679.t1	0	1743.82	2.63245
High	ALNASAIR		0.0599282	0.00170578	1	1	1	g10679.t1	0	815.473	1.88124
High	SGAEKTELDRMAAAK	1xOxidation [M11]	0.119414	0.0035926	1	1	1	g10679.t1	2	1593.79	2.66137
High	SGAEKTELDR		0.141379	0.00594221	1	1	1	g10679.t1	1	1105.55	2.61596
High	LLIQTNGTSMER		0.197498	0.00848771	1	1	1	g10679.t1	0	1362.7	2.45947
Confidence	Sequence	Modifications	Qvality PEP	Qvality q-value	# Protein Groups	# Proteins	# PSMs	Master Protein Accessions	# Missed Cleavages	Theo. MH+ [Da]	XCorr Sequest HT
High	VLLLENVNQTGR		0.0163048	0	1	1	1	g4454.t1	0	1355.76	2.31892
Confidence	Sequence	Modifications	Qvality PEP	Qvality q-value	# Protein Groups	# Proteins	# PSMs	Master Protein Accessions	# Missed Cleavages	Theo. MH+ [Da]	XCorr Sequest HT
High	SSSDAPYSITEEELR		6.08346e-06	0	1	1	6	g2145.t1	0	1683.77	4.74695
High	RLAEPALMSYAA	1xOxidation [M8]	0.0245253	0	1	1	2	g2145.t1	1	1308.66	3.06086
High	LAEPALMSYAA		0.00146129	0	1	1	5	g2145.t1	0	1136.57	3.05482
High	LAEPALMSYAA	1xOxidation [M7]	0.000564538	0	1	1	20	g2145.t1	0	1152.56	2.98432
High	GVGTTNAEVQVVCKGK	1xCarbamidomethyl [C13]	0.00112502	0	1	1	1	g2145.t1	1	1646.85	3.92079
High	KSSSDAPYSITEEELR		6.94496e-07	0	1	1	5	g2145.t1	1	1811.87	5.40754
High	GVGTTNAEVQVVCK	1xCarbamidomethyl [C13]	2.14567e-05	0	1	1	3	g2145.t1	0	1461.74	5.10804
High	RLAEPALMSYAA		0.102508	0.000692523	1	1	1	g2145.t1	1	1292.67	2.53018
Q877A8	Catalase B	29.5423	20	26	20	1	721	78.812	5.99	67.4097	20
Confidence	Sequence	Modifications	Qvality PEP	Qvality q-value	# Protein Groups	# Proteins	# PSMs	Master Protein Accessions	# Missed Cleavages	Theo. MH+ [Da]	XCorr Sequest HT
High	HGGPNFEQLPINQPR		0.00572801	0	1	1	1	g11579.t1	0	1703.86	3.34979
High	GIDFSDDPLLQGR		7.25937e-05	0	1	1	1	g11579.t1	0	1432.71	4.56842
High	YGFDLLDPTK		0.0120845	0	1	1	1	g11579.t1	0	1168.59	3.38881
High	VGILSTVNSASEASISSLK		1.11565e-05	0	1	1	1	g11579.t1	0	1863.01	4.34102
High	DGAGQHYIPLNTAAYSPNTLNNGYPK		0.000998925	0	1	1	1	g11579.t1	0	2776.33	3.801
High	TVSDTFTDVWSQPR		0.000205477	0	1	1	1	g11579.t1	0	1638.78	4.55948
High	VEQQFLINAIR		0.00211225	0	1	1	1	g11579.t1	0	1330.75	2.96239
High	IVPEEYVPVTPLGK		0.0611774	0	1	1	2	g11579.t1	0	1540.86	2.1328
High	VATAIGMKAPEADPK		0.0282359	0	1	1	1	g11579.t1	1	1498.79	3.10094
High	VATAIGMKAPEADPK	1xOxidation [M7]	0.0548377	0	1	1	2	g11579.t1	1	1514.79	2.81824
High	HMDGFGVHTFR		0.000437194	0	1	1	2	g11579.t1	0	1303.6	3.15773
High	HMDGFGVHTFR	1xOxidation [M2]	0.0755956	0	1	1	1	g11579.t1	0	1319.59	1.92087
High	IQHFDHERVPER		0.0344541	0	1	1	2	g11579.t1	1	1562.78	2.65644
High	FVTDDGASK		0.0301163	0	1	1	1	g11579.t1	0	939.442	1.89781
High	FSTVAGSR		0.0206787	0	1	1	1	g11579.t1	0	824.426	2.0885
High	VSHDIAVR		0.0403307	0	1	1	1	g11579.t1	0	896.495	2.30464
High	VATAIGMK		0.0880934	0	1	1	1	g11579.t1	0	790.449	1.88592
High	FVTDDGASKLVK		0.0243816	0	1	1	1	g11579.t1	1	1279.69	2.76847
High	DVHGFAVR		0.0996835	0.000692523	1	1	1	g11579.t1	0	900.469	2.08918
High	GFFTTPGR		0.157135	0.00390932	1	1	1	g11579.t1	0	882.447	2.03299
High	GSADTARDVHGFAVR		0.152158	0.00390932	1	1	1	g11579.t1	1	1558.77	2.32695
High	QKIQHFDHERVPER		0.182274	0.00670817	1	1	1	g11579.t1	2	1818.94	1.59292
Confidence	Sequence	Modifications	Qvality PEP	Qvality q-value	# Protein Groups	# Proteins	# PSMs	Master Protein Accessions	# Missed Cleavages	Theo. MH+ [Da]	XCorr Sequest HT
High	DTKLTYTLPNGER		0.00224644	0	1	1	2	g10095.t1	1	1507.78	3.11631
High	WENLPVEK		0.0168447	0	1	1	1	g10095.t1	0	1014.53	2.29366
High	VVDASVFPK		0.00206752	0	2	3	3	g7935.t1; g10095.t1	0	961.535	2.91031
High	YTGPNPPEGAEPLGVLYPR		3.51553e-05	0	1	1	3	g10095.t1	0	2027.02	3.10912
High	ATGVEFLTGQSLYGADPR		0.000266685	0	1	1	2	g10095.t1	0	1881.93	3.82114
High	QVFQDLIPLDGK		0.00102378	0	1	1	3	g10095.t1	0	1372.75	2.56711
High	YEIPVVGEAPTK		0.0138969	0	1	1	1	g10095.t1	0	1302.69	2.18307
High	DCTFLEGDSDPCLEK	2xCarbamidomethyl [C2; C12]	1.09855e-06	0	1	1	2	g10095.t1	0	1785.73	4.38069
High	DSAEGMWQVPLAMK	2xOxidation [M6; M13]	0.00222171	0	1	1	1	g10095.t1	0	1594.72	2.87746
High	DSAEGMWQVPLAMK	1xOxidation [M]	0.000901396	0	1	1	2	g10095.t1	0	1578.73	2.59185
High	SADPQDMPEINMR		0.000896421	0	1	1	1	g10095.t1	0	1503.66	2.7737
High	SADPQDMPEINMR	1xOxidation [M]	0.00159403	0	1	1	6	g10095.t1	0	1519.65	3.0897
High	SADPQDMPEINMR	2xOxidation [M7; M12]	0.000121501	0	1	1	4	g10095.t1	0	1535.65	3.53863
High	NNAGTVTLR		0.00753778	0	1	1	1	g10095.t1	0	945.511	2.20727
High	HFDDVEEQKR		0.00304532	0	1	1	2	g10095.t1	1	1302.61	3.2544
High	HFDDVEEQKRDTK		0.000146666	0	1	1	1	g10095.t1	2	1646.78	3.09805
High	VTFETGSDGTPK		0.000223388	0	1	1	2	g10095.t1	0	1238.59	3.7919
High	RQTGEATGK		0.00332709	0	1	1	1	g10095.t1	1	947.49	2.98596
High	QTGEATGK		0.0758274	0.00224388	1	1	1	g10095.t1	0	791.389	1.27234
High	IPGTYIAVPIYMISEK	1xOxidation [M12]	0.0882972	0.00383229	1	1	1	g10095.t1	0	1810.97	2.36728
A1DMR8	Probable beta-glucosidase F	22.7876	19	28	19	1	904	96.746	4.67	83.5867	19
Confidence	Sequence	Modifications	Qvality PEP	Qvality q-value	# Protein Groups	# Proteins	# PSMs	Master Protein Accessions	# Missed Cleavages	Theo. MH+ [Da]	XCorr Sequest HT
High	TISTEAVTLLK		0.00110514	0	1	1	2	g696.t1	0	1175.69	2.68324
High	GVNVHLGPTVGPLGR		0.000235586	0	1	1	2	g696.t1	0	1472.83	3.94324
High	YIYSWLSESEANAAYEK		0.00186446	0	1	1	1	g696.t1	0	2023.93	3.17505
High	NWEGFGADPVLQAIGGAETIK		2.53433e-05	0	1	1	1	g696.t1	0	2173.09	5.13557
High	VGFPQLCLQDSALGVK	1xCarbamidomethyl [C7]	3.53559e-05	0	1	1	1	g696.t1	0	1731.91	3.77137
High	YIYSWLSESEANAAYEKR		0.0263162	0	1	1	1	g696.t1	1	2180.03	2.64952
High	TATLQPGESETLALTLTR		0.000355064	0	1	1	1	g696.t1	0	1902.02	3.22272
High	MYNPFQEGISANIDDR		0.00184243	0	1	1	1	g696.t1	0	1869.84	3.55875
High	MYNPFQEGISANIDDR	1xOxidation [M1]	4.76741e-06	0	1	1	1	g696.t1	0	1885.84	5.15344
High	HLIGNEQESYR		0.000728968	0	1	1	2	g696.t1	0	1345.65	3.62027
High	VFGTAAEKNPDGINSCSDK	1xCarbamidomethyl [C16]	0.00012923	0	1	1	2	g696.t1	1	2009.92	4.81435
High	AVQAQGVMATIK	1xOxidation [M8]	0.0014185	0	1	1	2	g696.t1	0	1232.67	3.67375
High	GEAIGEEFRGK		0.00959363	0	1	1	1	g696.t1	1	1192.6	3.04893
High	CVGNTGSAPR	1xCarbamidomethyl [C1]	0.00220196	0	1	1	1	g696.t1	0	1018.47	3.34617
High	LNDMATR	1xOxidation [M4]	0.0851586	0	1	1	1	g696.t1	0	836.393	2.34262
High	NPDGINSCSDK	1xCarbamidomethyl [C8]	0.065538	0	1	1	1	g696.t1	0	1206.51	2.41662
High	GEAIGEEFR		0.0108637	0	1	1	1	g696.t1	0	1007.48	2.93962
High	GKGVNVHLGPTVGPLGR		4.20092e-05	0	1	1	2	g696.t1	1	1657.95	4.29592
High	TASGLNAWHNGDELVQK		0.000311533	0	1	1	2	g696.t1	0	1839.9	3.98633
High	LNDMATR		0.110816	0.00102712	1	1	1	g696.t1	0	820.398	2.37857
High	NPDGINSCSDKACNK	2xCarbamidomethyl [C8; C13]	0.219523	0.00905028	1	1	1	g696.t1	1	1679.71	1.53353
Confidence	Sequence	Modifications	Qvality PEP	Qvality q-value	# Protein Groups	# Proteins	# PSMs	Master Protein Accessions	# Missed Cleavages	Theo. MH+ [Da]	XCorr Sequest HT
High	GVNVHLGPTVGPLGR		5.2052e-05	0	1	1	1	g696.t1	0	1472.83	3.97053
High	GEAIGEEFR		0.009032	0	1	1	1	g696.t1	0	1007.48	2.66396
High	TISTEAVTLLK		0.0198814	0	1	1	1	g696.t1	0	1175.69	2.79145
High	HLIGNEQESYR		0.000858209	0	1	1	1	g696.t1	0	1345.65	3.07426
High	VFGTAAEKNPDGINSCSDK	1xCarbamidomethyl [C16]	0.00195317	0	1	1	1	g696.t1	1	2009.92	4.32614
High	AVQAQGVMATIK	1xOxidation [M8]	0.000465838	0	1	1	1	g696.t1	0	1232.67	3.62271
High	GEAIGEEFRGK		0.0022488	0	1	1	2	g696.t1	1	1192.6	2.97181
High	AVQAQGVMATIK		0.058912	0.00170578	1	1	1	g696.t1	0	1216.67	1.88691
High	LNDMATR		0.0875279	0.0021723	1	1	1	g696.t1	0	820.398	2.38167
High	LNDMATR	1xOxidation [M4]	0.121394	0.0035926	1	1	1	g696.t1	0	836.393	2.20782
Confidence	Sequence	Modifications	Qvality PEP	Qvality q-value	# Protein Groups	# Proteins	# PSMs	Master Protein Accessions	# Missed Cleavages	Theo. MH+ [Da]	XCorr Sequest HT
High	TMGLNSAELDEFYR	1xOxidation [M2]	0.000327309	0	1	1	1	g3831.t1	0	1661.75	3.31505
High	SVHTGVVVGK		0.0484548	0	1	1	1	g3831.t1	0	982.568	2.67798
High	SYYLGCSTGGR	1xCarbamidomethyl [C6]	0.00329049	0	1	1	1	g3831.t1	0	1220.54	2.82475
High	YYNHVSR		0.163486	0.00833092	1	1	1	g3831.t1	0	938.448	2.24703
P34946	Carboxypeptidase S1	44.4444	19	131	19	1	477	52.452	4.64	355.58	19
Confidence	Sequence	Modifications	Qvality PEP	Qvality q-value	# Protein Groups	# Proteins	# PSMs	Master Protein Accessions	# Missed Cleavages	Theo. MH+ [Da]	XCorr Sequest HT
High	IGASVTDPPETYADYLARDDVK		0.00207494	0	1	1	4	g369.t1	1	2396.16	2.68521
High	IGASVTDPPETYADYLARDDVKK		0.000498282	0	1	1	7	g369.t1	2	2524.26	3.47289
High	KIISQSEATSYYNAYTK		4.0363e-06	0	1	1	2	g369.t1	1	1966.98	5.73254
High	IISQSEATSYYNAYTK		1.79037e-07	0	1	1	19	g369.t1	0	1838.88	5.00628
High	DFGIFTESYGGHYGPEFAHYIQDQNK		3.14437e-06	0	1	1	1	g369.t1	0	3020.35	4.91594
High	VYEAGHEVPYYQPELALQVFK		6.45613e-06	0	1	1	9	g369.t1	0	2480.25	4.14305
High	LIQAFYDAFPQYESR		1.2053e-05	0	1	1	19	g369.t1	0	1847.9	4.89898
High	VYEAGHEVPYYQPELALQVFKQTMQK	1xOxidation [M24]	0.0152173	0	1	1	1	g369.t1	1	3112.54	2.70578
High	IGASVTDPPETYADYLAR		7.56787e-05	0	1	1	8	g369.t1	0	1938.94	4.39051
High	TVDNFSFLR		0.000845765	0	1	1	30	g369.t1	0	1098.56	3.42537
High	STYSECADTPYNK	1xCarbamidomethyl [C6]	0.00125206	0	1	1	2	g369.t1	0	1535.63	3.40666
High	AASLEPYK		0.0204366	0	1	1	1	g369.t1	0	878.462	2.27182
High	VNGVEGGTFK		0.00611426	0	1	1	1	g369.t1	0	1007.52	2.4203
High	GIASGSVDGQK		0.000309686	0	1	1	3	g369.t1	0	1018.52	3.16297
High	CYNSIEGPLSEEADFNVYDVR	1xCarbamidomethyl [C1]	2.29446e-06	0	1	1	4	g369.t1	0	2477.09	4.57113
High	FSSTGDNPR		0.0432466	0	1	1	2	g369.t1	0	980.443	2.3514
High	TCLPAIQSCESTGTVSACVNADNK	3xCarbamidomethyl [C2; C9; C18]	0.000117503	0	1	1	5	g369.t1	0	2583.15	4.22283
High	STYSECADTPYNKFSSTGDNPR	1xCarbamidomethyl [C6]	3.03417e-06	0	1	1	5	g369.t1	1	2497.06	4.75972
High	AASLEPYKVNGVEGGTFK		2.38804e-05	0	1	1	8	g369.t1	1	1866.96	5.11234
Confidence	Sequence	Modifications	Qvality PEP	Qvality q-value	# Protein Groups	# Proteins	# PSMs	Master Protein Accessions	# Missed Cleavages	Theo. MH+ [Da]	XCorr Sequest HT
High	IGASVTDPPETYADYLARDDVKK		0.00402126	0	1	1	2	g369.t1	2	2524.26	2.76636
High	IISQSEATSYYNAYTK		0.000298064	0	1	1	8	g369.t1	0	1838.88	4.66339
High	TCLPAIQSCESTGTVSACVNADNK	3xCarbamidomethyl [C2; C9; C18]	0.0242333	0	1	1	1	g369.t1	0	2583.15	2.63656
High	STYSECADTPYNKFSSTGDNPR	1xCarbamidomethyl [C6]	4.54723e-05	0	1	1	5	g369.t1	1	2497.06	4.967
High	KIISQSEATSYYNAYTK		8.03466e-06	0	1	1	1	g369.t1	1	1966.98	4.36209
High	AASLEPYKVNGVEGGTFK		3.92327e-06	0	1	1	8	g369.t1	1	1866.96	4.71507
High	IGASVTDPPETYADYLAR		4.16361e-05	0	1	1	4	g369.t1	0	1938.94	4.62174
High	LIQAFYDAFPQYESR		8.42721e-05	0	1	1	4	g369.t1	0	1847.9	4.44918
High	IGASVTDPPETYADYLARDDVK		0.0164963	0	1	1	3	g369.t1	1	2396.16	2.03502
High	TVDNFSFLR		0.000463109	0	1	1	20	g369.t1	0	1098.56	3.54044
High	STYSECADTPYNK	1xCarbamidomethyl [C6]	0.000421558	0	1	1	2	g369.t1	0	1535.63	4.56449
High	FSSTGDNPR		0.0145073	0	1	1	3	g369.t1	0	980.443	2.51138
High	GIASGSVDGQK		0.00552021	0	1	1	4	g369.t1	0	1018.52	3.23114
High	VNGVEGGTFK		0.0357398	0.000614993	1	1	1	g369.t1	0	1007.52	2.46612
High	CYNSIEGPLSEEADFNVYDVR	1xCarbamidomethyl [C1]	0.0957135	0.00265332	1	1	1	g369.t1	0	2477.09	1.58278
High	QTMQKKPISST		0.17881	0.00809616	1	1	1	g369.t1	1	1248.66	1.67246
Confidence	Sequence	Modifications	Qvality PEP	Qvality q-value	# Protein Groups	# Proteins	# PSMs	Master Protein Accessions	# Missed Cleavages	Theo. MH+ [Da]	XCorr Sequest HT
High	NAQAALVVYDITK		0.00419686	0	1	1	1	g11423.t1	0	1405.77	2.43604
D4ARB1	Probable dipeptidyl-peptidase 5	28.0654	18	25	18	1	734	79.425	4.83	70.6339	18
Confidence	Sequence	Modifications	Qvality PEP	Qvality q-value	# Protein Groups	# Proteins	# PSMs	Master Protein Accessions	# Missed Cleavages	Theo. MH+ [Da]	XCorr Sequest HT
High	VLYTVSTYSFADHSSTAEVR		1.70161e-05	0	1	1	2	g11696.t1	0	2233.08	5.4909
High	TLYLTAENIGR		0.00536611	0	1	1	1	g11696.t1	0	1250.67	3.00069
High	NGALFGLSR		0.00959363	0	1	1	2	g11696.t1	0	934.51	2.73049
High	NAVWYGTLAK		0.00188675	0	1	1	1	g11696.t1	0	1122.59	2.85713
High	AVAVNALPTADNTGSWDR		1.02046e-05	0	1	1	2	g11696.t1	0	1857.91	4.29875
High	VGLPSLSEQSENAAK		0.000128464	0	1	1	2	g11696.t1	0	1529.78	3.52647
High	WNPALFAEQGYVVVAPNPTGSTGYGK		0.000892245	0	1	1	1	g11696.t1	0	2723.35	3.45016
High	DGEEYSLSSLVNALK		5.72287e-05	0	1	1	2	g11696.t1	0	1624.81	4.2156
High	DPELNPSIWTK		0.0636861	0	1	1	1	g11696.t1	0	1299.66	3.07396
High	FTPEVLLSAPR		0.0069252	0	1	1	2	g11696.t1	0	1229.69	2.75593
High	SPSAVAWSADGK		0.000203048	0	1	1	1	g11696.t1	0	1175.57	3.8256
High	RSAGVPNADASK		0.00131303	0	1	1	1	g11696.t1	1	1172.6	3.14616
High	SAGVPNADASK		0.0122283	0	1	1	1	g11696.t1	0	1016.5	2.34046
High	AASVPSTGR		0.0453035	0	1	1	1	g11696.t1	0	845.448	1.78678
High	HWDTYLTPNR		0.0319321	0	1	1	2	g11696.t1	0	1302.62	3.38236
High	AKENAWGNR		0.125124	0.0020266	1	1	1	g11696.t1	1	1045.52	2.20809
High	AVAVNALPTADNTGSWDRSPSAVAWSADGK		0.15546	0.00390932	1	1	1	g11696.t1	1	3014.46	1.03158
High	YYEATFVR		0.183232	0.00670817	1	1	1	g11696.t1	0	1048.51	2.46011
Confidence	Sequence	Modifications	Qvality PEP	Qvality q-value	# Protein Groups	# Proteins	# PSMs	Master Protein Accessions	# Missed Cleavages	Theo. MH+ [Da]	XCorr Sequest HT
High	YWDTPGYPVGTR		0.00230945	0	1	1	1	g3296.t1	0	1411.66	3.21046
High	LSDVLDQNGADVR		0.000195594	0	1	1	1	g3296.t1	0	1401.7	3.97125
A2QYR9	Probable 1.4-beta-D-glucan cellobiohydrolase C	35.443	15	35	15	1	395	41.765	4.79	100.085	15
Confidence	Sequence	Modifications	Qvality PEP	Qvality q-value	# Protein Groups	# Proteins	# PSMs	Master Protein Accessions	# Missed Cleavages	Theo. MH+ [Da]	XCorr Sequest HT
High	IPMIDDFAK		0.0198435	0	1	1	1	g12071.t1	0	1049.53	2.4571
High	TEYIDEIVK		0.012521	0	1	1	1	g12071.t1	0	1109.57	2.47383
High	IPMIDDFAKDVQTK		0.0751665	0	1	1	1	g12071.t1	1	1620.83	1.86252
High	IPMIDDFAKDVQTK	1xOxidation [M3]	0.000116806	0	1	1	4	g12071.t1	1	1636.83	3.62903
High	QPTAQEQWGDWCNVK	1xCarbamidomethyl [C12]	0.0154892	0	1	1	1	g12071.t1	0	1846.82	2.40976
High	AKIPMIDDFAK		0.000528802	0	1	1	1	g12071.t1	1	1248.67	3.41741
High	SGKQPTAQEQWGDWCNVK	1xCarbamidomethyl [C15]	1.3043e-06	0	1	1	2	g12071.t1	1	2118.97	4.57781
High	AKIPMIDDFAK	1xOxidation [M5]	0.00485116	0	1	1	2	g12071.t1	1	1264.66	2.66704
High	CANAADAYKESVTYAIK	1xCarbamidomethyl [C1]	5.93071e-05	0	1	1	3	g12071.t1	1	1874.9	4.20005
High	AKIPMIDDFAKDVQTK	1xOxidation [M5]	0.00222828	0	1	1	7	g12071.t1	2	1835.96	2.98356
High	AKIPMIDDFAKDVQTK		0.00959363	0	1	1	2	g12071.t1	2	1819.96	2.86003
High	LTLPLVVYDLPDR		3.91164e-05	0	1	1	1	g12071.t1	0	1513.86	3.07967
High	DCAAAASNGELAIADDGVNIYK	1xCarbamidomethyl [C2]	8.3866e-06	0	1	1	1	g12071.t1	0	2238.03	4.87042
High	GLATNVSNYNAWSIATCPSYTQGSTICDEKR	2xCarbamidomethyl [C17; C27]	0.00175689	0	1	1	1	g12071.t1	1	3464.58	3.86657
High	CANAADAYK	1xCarbamidomethyl [C1]	0.0159533	0	1	1	1	g12071.t1	0	983.425	3.08753
High	TEYIDEIVKK		0.00200226	0	1	1	1	g12071.t1	1	1237.67	2.14449
High	VAEVPSFYWLDTR		1.09593e-05	0	1	1	4	g12071.t1	0	1582.79	4.16956
High	ESVTYAIK		0.119738	0.00135805	1	1	1	g12071.t1	0	910.488	1.95284
Confidence	Sequence	Modifications	Qvality PEP	Qvality q-value	# Protein Groups	# Proteins	# PSMs	Master Protein Accessions	# Missed Cleavages	Theo. MH+ [Da]	XCorr Sequest HT
High	AKIPMIDDFAK	1xOxidation [M5]	0.00261973	0	1	1	1	g12071.t1	1	1264.66	2.55601
High	TEYIDEIVK		0.00665962	0	1	1	1	g12071.t1	0	1109.57	2.47234
High	TEYIDEIVKK		0.0124618	0	1	1	1	g12071.t1	1	1237.67	1.95344
High	CANAADAYKESVTYAIK	1xCarbamidomethyl [C1]	2.77391e-06	0	1	1	2	g12071.t1	1	1874.9	5.35496
High	SGKQPTAQEQWGDWCNVK	1xCarbamidomethyl [C15]	7.99315e-05	0	1	1	1	g12071.t1	1	2118.97	3.62807
High	QPTAQEQWGDWCNVK	1xCarbamidomethyl [C12]	0.0199976	0	1	1	1	g12071.t1	0	1846.82	2.14188
High	IPMIDDFAKDVQTK	1xOxidation [M3]	0.000505775	0	1	1	2	g12071.t1	1	1636.83	4.29248
High	VAEVPSFYWLDTR		0.000349305	0	1	1	2	g12071.t1	0	1582.79	2.86998
High	IPMIDDFAK	1xOxidation [M3]	0.0471268	0.000614993	1	1	2	g12071.t1	0	1065.53	2.40238
High	IPMIDDFAK		0.0327693	0.000614993	1	1	1	g12071.t1	0	1049.53	2.29502
High	CANAADAYK	1xCarbamidomethyl [C1]	0.0566051	0.00170578	1	1	1	g12071.t1	0	983.425	2.98135
High	AKIPMIDDFAKDVQTK	1xOxidation [M5]	0.0962483	0.00265332	1	1	2	g12071.t1	2	1835.96	2.39845
High	ESVTYAIK		0.106365	0.00316638	1	1	1	g12071.t1	0	910.488	2.06044
Confidence	Sequence	Modifications	Qvality PEP	Qvality q-value	# Protein Groups	# Proteins	# PSMs	Master Protein Accessions	# Missed Cleavages	Theo. MH+ [Da]	XCorr Sequest HT
High	AATLIFAR		0.0791124	0	1	1	1	g7122.t1	0	862.515	2.15348
Confidence	Sequence	Modifications	Qvality PEP	Qvality q-value	# Protein Groups	# Proteins	# PSMs	Master Protein Accessions	# Missed Cleavages	Theo. MH+ [Da]	XCorr Sequest HT
High	SLGIPSFSPSISWPR		0.0622407	0	1	1	1	g3285.t1	0	1630.86	2.31825
High	FICGHYTLLAHAK	1xCarbamidomethyl [C3]	0.0321195	0	1	1	1	g3285.t1	0	1530.79	2.47998
Confidence	Sequence	Modifications	Qvality PEP	Qvality q-value	# Protein Groups	# Proteins	# PSMs	Master Protein Accessions	# Missed Cleavages	Theo. MH+ [Da]	XCorr Sequest HT
High	SLTSDIPDIPCLLIVEGR	1xCarbamidomethyl [C11]	0.00882285	0	1	1	1	g6162.t1	0	1998.06	2.53271
Confidence	Sequence	Modifications	Qvality PEP	Qvality q-value	# Protein Groups	# Proteins	# PSMs	Master Protein Accessions	# Missed Cleavages	Theo. MH+ [Da]	XCorr Sequest HT
High	TISTYQPTAELLGR		0.0434986	0	1	1	1	g1142.t1	0	1549.82	2.69689
High	YGQDHEYTK		0.0326882	0	1	1	1	g1142.t1	0	1140.5	2.29094
Confidence	Sequence	Modifications	Qvality PEP	Qvality q-value	# Protein Groups	# Proteins	# PSMs	Master Protein Accessions	# Missed Cleavages	Theo. MH+ [Da]	XCorr Sequest HT
High	MKEQVNLANAVYK	1xOxidation [M1]	0.000216771	0	1	1	1	g750.t1	1	1523.79	2.60069
High	EFVDVVK		0.157978	0.00390932	1	1	1	g750.t1	0	835.456	1.53614
B0XT72	1.3-beta-glucanosyltransferase gel1	34.9345	15	23	15	1	458	48.379	4.82	67.7909	15
Confidence	Sequence	Modifications	Qvality PEP	Qvality q-value	# Protein Groups	# Proteins	# PSMs	Master Protein Accessions	# Missed Cleavages	Theo. MH+ [Da]	XCorr Sequest HT
High	ISGDSVTDKDDFDALK		3.16312e-06	0	1	1	1	g2998.t1	1	1725.82	3.84777
High	KFEEVAALYSDK		0.000407091	0	1	1	2	g2998.t1	1	1399.71	4.0814
High	DIEKFKDLGINTVR		0.00430811	0	1	1	2	g2998.t1	2	1647.91	2.58401
High	FSDYSLPLFLSEYGCNTNTR	1xCarbamidomethyl [C15]	0.00994062	0	1	1	2	g2998.t1	0	2384.09	3.23495
High	VADPIADSDQCKR	1xCarbamidomethyl [C11]	0.0044379	0	1	1	1	g2998.t1	1	1474.7	3.23617
High	VADPIADSDQCK	1xCarbamidomethyl [C11]	0.00502701	0	1	1	1	g2998.t1	0	1318.59	2.41216
High	QYIGSQNYR		0.0906112	0	1	1	1	g2998.t1	0	1128.54	1.91931
High	LEMAQYMNCGTDDER	2xOxidation [M3; M7]; 1xCarbamidomethyl [C9]	0.0024651	0	1	1	1	g2998.t1	0	1864.71	3.02055
High	VYTVDNSKNHDECMK	1xCarbamidomethyl [C13]	0.00235068	0	1	1	2	g2998.t1	1	1839.8	3.1188
High	VYTVDNSKNHDECMK	1xOxidation [M14]; 1xCarbamidomethyl [C13]	0.000177097	0	1	1	1	g2998.t1	1	1855.79	3.91607
High	GVDYQPGGSSK		0.00323969	0	1	1	1	g2998.t1	0	1094.51	2.89422
High	FKDLGINTVR		0.00418211	0	1	1	2	g2998.t1	1	1162.66	2.88547
High	SALADTPAPTGDGGYK		0.000662828	0	1	1	1	g2998.t1	0	1520.72	3.10666
High	IPVGYSAADVDSNR		0.0827833	0	1	1	1	g2998.t1	0	1463.71	2.04939
High	SALADTPAPTGDGGYKTDGK		0.000250017	0	1	1	2	g2998.t1	1	1921.91	2.79649
High	KIPVGYSAADVDSNR		0.000113385	0	1	1	2	g2998.t1	1	1591.81	3.13226
Confidence	Sequence	Modifications	Qvality PEP	Qvality q-value	# Protein Groups	# Proteins	# PSMs	Master Protein Accessions	# Missed Cleavages	Theo. MH+ [Da]	XCorr Sequest HT
High	GFNYGNTLTTGAPK		2.28268e-05	0	1	1	2	g11089.t1	0	1440.71	4.40807
High	LAAPATEATTYESVPESKGEVGK		0.0281798	0	1	1	1	g11089.t1	1	2335.17	2.74683
High	ALFDESVAATK		0.0125173	0	1	1	3	g11089.t1	0	1151.59	3.28722
High	LAAPATEATTYESVPESK		1.12938e-06	0	1	1	2	g11089.t1	0	1864.92	4.95176
High	TCSLVFLLPEK	1xCarbamidomethyl [C2]	0.0125173	0	1	1	1	g11089.t1	0	1306.71	2.05632
High	SLADFTNEFNLAK		0.000117531	0	1	1	2	g11089.t1	0	1469.73	3.9163
High	TCSLVFLLPEKK	1xCarbamidomethyl [C2]	0.013009	0	1	1	2	g11089.t1	1	1434.8	2.80927
High	NSPTGIINK		0.0268296	0	1	1	2	g11089.t1	0	943.521	2.49858
High	NLVGASGFTSAR		5.35459e-05	0	1	1	19	g11089.t1	0	1179.61	3.45654
D4AUH6	Beta-hexosaminidase ARB_07893	30.6878	15	34	15	1	567	62.884	5.03	90.5384	15
Confidence	Sequence	Modifications	Qvality PEP	Qvality q-value	# Protein Groups	# Proteins	# PSMs	Master Protein Accessions	# Missed Cleavages	Theo. MH+ [Da]	XCorr Sequest HT
High	VYDFLEK		0.0837258	0	1	1	2	g5867.t1	0	913.467	2.33088
High	AAAAAEVLWSGAK		0.000686897	0	1	1	1	g5867.t1	0	1244.66	4.58343
High	LLDDVLPR		0.0264712	0	1	1	3	g5867.t1	0	940.546	2.85087
High	AAAAAEVLWSGAKDEQGQNR		0.00441164	0	1	1	1	g5867.t1	1	2072.02	3.42644
High	HSEGGSYTSLVPVEIEDAPK		4.0363e-06	0	1	1	2	g5867.t1	0	2115.02	6.13807
High	GVQAEPIQMPFCTQNGTQCAL	2xCarbamidomethyl [C12; C19]	0.0246698	0	1	1	2	g5867.t1	0	2350.06	3.32914
High	TIFDQSFVPWK		0.00260049	0	1	1	1	g5867.t1	0	1367.7	3.43838
High	GAYASNLVYTPEDLK		0.00031339	0	1	1	1	g5867.t1	0	1640.82	4.69372
High	MTDFEPSTADKQFISSISLK		0.000801706	0	1	1	2	g5867.t1	1	2245.11	3.26962
High	MTDFEPSTADKQFISSISLK	1xOxidation [M1]	6.79979e-05	0	1	1	2	g5867.t1	1	2261.1	3.91892
High	ALAGNYNYWYLDCGK	1xCarbamidomethyl [C13]	1.61295e-05	0	1	1	1	g5867.t1	0	1807.81	4.6571
High	MTDFEPSTADK		0.0561175	0	1	1	1	g5867.t1	0	1241.54	2.71601
High	MTDFEPSTADK	1xOxidation [M1]	0.00862339	0	1	1	1	g5867.t1	0	1257.53	3.07848
High	GLNMDVSR		0.0760269	0	1	1	1	g5867.t1	0	891.435	2.61921
High	GLNMDVSR	1xOxidation [M4]	0.0420075	0	1	1	3	g5867.t1	0	907.43	2.77467
High	FVDRNHDQIR		0.00318248	0	1	1	1	g5867.t1	1	1299.66	2.33733
High	MLDAMSFAK		0.00364827	0	1	1	1	g5867.t1	0	1013.48	2.96382
High	MLDAMSFAK	1xOxidation [M]	0.00566045	0	1	1	3	g5867.t1	0	1029.47	2.94697
High	MLDAMSFAK	2xOxidation [M1; M5]	0.0367396	0	1	1	2	g5867.t1	0	1045.47	2.39192
High	NYFAVDDIKR		0.0363133	0	1	1	3	g5867.t1	1	1240.63	2.92459
Confidence	Sequence	Modifications	Qvality PEP	Qvality q-value	# Protein Groups	# Proteins	# PSMs	Master Protein Accessions	# Missed Cleavages	Theo. MH+ [Da]	XCorr Sequest HT
High	AAAAAEVLWSGAK		0.000237024	0	1	1	1	g5867.t1	0	1244.66	4.18796
High	VYDFLEK		0.0259841	0	1	1	2	g5867.t1	0	913.467	2.22921
High	NYFAVDDIKR		0.00164729	0	1	1	2	g5867.t1	1	1240.63	2.86765
High	ALAGNYNYWYLDCGK	1xCarbamidomethyl [C13]	0.000894237	0	1	1	1	g5867.t1	0	1807.81	2.65742
High	LLDDVLPR		0.00529815	0	1	1	2	g5867.t1	0	940.546	2.91421
High	GAYASNLVYTPEDLK		4.38971e-05	0	1	1	1	g5867.t1	0	1640.82	4.05015
High	HSEGGSYTSLVPVEIEDAPK		3.17751e-05	0	1	1	2	g5867.t1	0	2115.02	5.69586
High	MTDFEPSTADK	1xOxidation [M1]	0.00460231	0	1	1	1	g5867.t1	0	1257.53	2.37301
High	MTDFEPSTADK		0.0298681	0	1	1	1	g5867.t1	0	1241.54	2.83704
High	FVDRNHDQIR		0.00658199	0	1	1	1	g5867.t1	1	1299.66	2.96476
High	MLDAMSFAK		0.009032	0	1	1	1	g5867.t1	0	1013.48	2.81033
High	MLDAMSFAK	1xOxidation [M]	0.0273785	0	1	1	3	g5867.t1	0	1029.47	2.65009
High	MLDAMSFAK	2xOxidation [M1; M5]	0.0311049	0.000614993	1	1	2	g5867.t1	0	1045.47	3.09526
High	GLNMDVSR	1xOxidation [M4]	0.0773468	0.0021723	1	1	2	g5867.t1	0	907.43	2.42267
High	GLNMDVSR		0.0841583	0.0021723	1	1	1	g5867.t1	0	891.435	2.5721
Confidence	Sequence	Modifications	Qvality PEP	Qvality q-value	# Protein Groups	# Proteins	# PSMs	Master Protein Accessions	# Missed Cleavages	Theo. MH+ [Da]	XCorr Sequest HT
High	NNAAANQNYDVTTQLNDGIR		0.000220888	0	1	1	1	g9618.t1	0	2192.03	3.20734
Confidence	Sequence	Modifications	Qvality PEP	Qvality q-value	# Protein Groups	# Proteins	# PSMs	Master Protein Accessions	# Missed Cleavages	Theo. MH+ [Da]	XCorr Sequest HT
High	SIVSLEPTGPPFR		0.0102093	0	1	1	1	g4959.t1	0	1399.76	2.50962
High	SPTTPGLSTSAYSAELLQQR		5.2026e-07	0	1	1	2	g4959.t1	0	2107.07	4.19532
g11470.t1	hypothetical protein	35.4709	15	27	15	1	499	53.577	4.82	86.2417	15
Confidence	Sequence	Modifications	Qvality PEP	Qvality q-value	# Protein Groups	# Proteins	# PSMs	Master Protein Accessions	# Missed Cleavages	Theo. MH+ [Da]	XCorr Sequest HT
High	GFANYRDTALTEPEWSAR		3.68585e-05	0	1	1	2	g11470.t1	1	2083.98	4.75004
High	DTALTEPEWSAR		0.00490908	0	1	1	1	g11470.t1	0	1375.65	3.98168
High	LTPDPAAVAFPQDR		0.0686087	0	1	1	1	g11470.t1	0	1497.77	1.63943
High	SGHVGLVGSSIGGGFGTTSR		6.13984e-08	0	1	1	2	g11470.t1	0	1832.92	6.12487
High	VGPVATYLWENYGR		6.4455e-05	0	1	1	3	g11470.t1	0	1624.81	5.04254
High	SGFLDLWGGVSR		0.0036052	0	1	1	2	g11470.t1	0	1293.66	3.13598
High	WDANAADPTNWPADGVEYLK		4.54596e-06	0	1	1	2	g11470.t1	0	2233.02	4.95015
High	NQMLPFEEELQAAGIALR	1xOxidation [M3]	0.00243598	0	1	1	1	g11470.t1	0	2046.03	2.76386
High	AAVDPEGLFTSNPQSIPLP		1.43212e-05	0	1	1	2	g11470.t1	0	1953	4.13333
High	RLTPDPAAVAFPQDRDQLAASLGCAR	1xCarbamidomethyl [C24]	8.99196e-05	0	1	1	2	g11470.t1	2	2796.42	2.96174
High	LTPDPAAVAFPQDRDQLAASLGCAR	1xCarbamidomethyl [C23]	0.00157866	0	1	1	2	g11470.t1	1	2640.32	2.0891
High	DISDTDTSYAHGK		0.000114061	0	1	1	3	g11470.t1	0	1409.62	3.76455
High	LYGENYAR		0.0354752	0	1	1	2	g11470.t1	0	985.474	2.21601
High	DQLAASLGCAR	1xCarbamidomethyl [C9]	0.00171562	0	1	1	1	g11470.t1	0	1161.57	3.73378
High	LPAEASLTK		0.0199607	0	1	1	1	g11470.t1	0	929.53	2.33046
Confidence	Sequence	Modifications	Qvality PEP	Qvality q-value	# Protein Groups	# Proteins	# PSMs	Master Protein Accessions	# Missed Cleavages	Theo. MH+ [Da]	XCorr Sequest HT
High	DTALTEPEWSAR		0.00230225	0	1	1	1	g11470.t1	0	1375.65	3.73171
High	SGHVGLVGSSIGGGFGTTSR		1.47824e-07	0	1	1	2	g11470.t1	0	1832.92	5.62914
High	DQLAASLGCAR	1xCarbamidomethyl [C9]	0.00230225	0	1	1	1	g11470.t1	0	1161.57	3.53346
High	AAVDPEGLFTSNPQSIPLP		0.00654351	0	1	1	1	g11470.t1	0	1953	2.27395
High	VGPVATYLWENYGR		0.00119252	0	1	1	1	g11470.t1	0	1624.81	3.27559
High	DISDTDTSYAHGK		0.00183098	0	1	1	2	g11470.t1	0	1409.62	3.63138
High	LYGENYAR		0.0267499	0	1	1	1	g11470.t1	0	985.474	2.16683
High	LTPDPAAVAFPQDR		0.0339272	0.000614993	1	1	2	g11470.t1	0	1497.77	1.82399
Confidence	Sequence	Modifications	Qvality PEP	Qvality q-value	# Protein Groups	# Proteins	# PSMs	Master Protein Accessions	# Missed Cleavages	Theo. MH+ [Da]	XCorr Sequest HT
High	YSDDAGVVVGVQSGK		2.50656e-06	0	1	1	2	g11531.t1	0	1480.73	5.47979
High	ETVCASIDNGFCK	2xCarbamidomethyl [C4; C12]	4.22023e-05	0	1	1	2	g11531.t1	0	1500.65	3.715
High	WAAQWAIPEASNR		0.00176099	0	1	1	3	g11531.t1	0	1499.74	2.60184
High	NIGNVNTFGAQSGGVSQIGDTYVER		9.01034e-05	0	1	1	2	g11531.t1	0	2583.24	4.8631
High	VATIQPGENREAPALVR		0.0266836	0	1	1	2	g11531.t1	1	1821	2.51198
High	STLVSGSTYYK		0.000820443	0	1	1	5	g11531.t1	0	1205.6	3.27574
High	VATIQPGENR		0.00342038	0	1	1	3	g11531.t1	0	1084.57	3.2564
High	WAAQWAIPEASNR	1xAcetyl [N-Term]	0.124739	0.00623405	1	1	1	g11531.t1	0	1541.75	1.67408
P22832	Glucoamylase	26.0938	15	27	15	1	640	68.062	4.77	83.6774	15
Confidence	Sequence	Modifications	Qvality PEP	Qvality q-value	# Protein Groups	# Proteins	# PSMs	Master Protein Accessions	# Missed Cleavages	Theo. MH+ [Da]	XCorr Sequest HT
High	WLVDNGYSDTAR		0.00128983	0	1	1	2	g6532.t1	0	1396.65	3.68475
High	DAALVFK		0.0158594	0	1	1	3	g6532.t1	0	763.435	2.42456
High	LQGVNNPSGGLSTGGLGEPK		7.11211e-07	0	1	1	2	g6532.t1	0	1881.97	5.17945
High	DANSILTSNHLFDPEAGCDDTTFQPCSSR	2xCarbamidomethyl [C18; C26]	0.000613534	0	1	1	1	g6532.t1	0	3255.4	3.89098
High	DIVWPVIR		0.0427467	0	1	1	2	g6532.t1	0	997.583	2.28875
High	TGKDANSILTSNHLFDPEAGCDDTTFQPCSSR	2xCarbamidomethyl [C21; C29]	0.000204259	0	1	1	2	g6532.t1	1	3541.56	3.94718
High	SSPDYFYTWTR		0.0147745	0	1	1	2	g6532.t1	0	1422.63	3.0361
High	ATAMISYAR	1xOxidation [M4]	0.0290758	0	1	1	3	g6532.t1	0	999.493	2.88254
High	ALANHKAVTDSFR		0.00226836	0	1	1	2	g6532.t1	1	1429.75	3.19552
High	KSSSGSYTWESDPNR		0.00329793	0	1	1	1	g6532.t1	1	1700.75	3.58523
High	AAGTAVAVGR		0.00279264	0	1	1	1	g6532.t1	0	872.495	3.49991
High	SSSGSYTWESDPNR		0.000116806	0	1	1	1	g6532.t1	0	1572.66	4.01617
High	DGPPLRATAMISYAR	1xOxidation [M10]	0.00301683	0	1	1	1	g6532.t1	1	1634.83	2.52402
High	VAGAAAGVVVASPSK		1.6156e-06	0	1	1	3	g6532.t1	0	1283.73	4.96854
High	SIYTINSGK		0.0818508	0	1	1	1	g6532.t1	0	982.52	1.86169
Confidence	Sequence	Modifications	Qvality PEP	Qvality q-value	# Protein Groups	# Proteins	# PSMs	Master Protein Accessions	# Missed Cleavages	Theo. MH+ [Da]	XCorr Sequest HT
High	YFGVATDQGR		0.00192402	0	1	1	1	g544.t1	0	1113.53	3.26271
High	ASSTPLLFDADFQPK		0.0186961	0	1	1	1	g544.t1	0	1636.82	1.99892
High	KYFGVATDQGR		0.00112479	0	1	1	2	g544.t1	1	1241.63	3.44765
High	WDATEPSR		0.0281798	0	1	1	1	g544.t1	0	961.437	2.22422
High	ADFGQVTPENSMK	1xOxidation [M12]	0.00749629	0	1	1	1	g544.t1	0	1439.65	3.27032
High	ADFGQVTPENSMK		0.0025372	0	1	1	1	g544.t1	0	1423.65	3.64504
High	IAFEAAR		0.0456678	0	2	3	4	g544.t1; g10507.t1	0	777.425	2.08484
High	LTSGQNAAIIK		0.0019347	0	1	1	1	g544.t1	0	1115.64	3.41355
High	ATLTTVMQNHIATEMGR	2xOxidation [M7; M15]	8.66783e-05	0	1	1	2	g544.t1	0	1905.92	3.49685
High	AAGVPIDGVGSQSHLQAGQASGTGAAMK	1xOxidation [M27]	0.00860514	0	1	1	1	g544.t1	0	2582.26	3.09813
High	AAGVPIDGVGSQSHLQAGQASGTGAAMK		3.38001e-06	0	1	1	1	g544.t1	0	2566.27	1.86567
High	ADFGQVTPENSMKWDATEPSR	1xOxidation [M12]	0.0730762	0.00224388	1	1	1	g544.t1	1	2382.07	2.35996
High	LYINDYNLDSATYAK		0.0762283	0.00224388	2	2	1	g544.t1; g10507.t1	0	1763.85	2.18525
Q55G11	Neutral ceramidase B	21.3555	15	21	15	1	782	83.536	4.94	64.3469	15
Confidence	Sequence	Modifications	Qvality PEP	Qvality q-value	# Protein Groups	# Proteins	# PSMs	Master Protein Accessions	# Missed Cleavages	Theo. MH+ [Da]	XCorr Sequest HT
High	YTDNVDKTLTLLR		0.00128218	0	1	1	2	g3843.t1	1	1551.84	3.21012
High	NNLRLEGTFAAIEK		0.000195933	0	1	1	1	g3843.t1	1	1575.85	3.26691
High	LEGTFAAIEK		0.00893543	0	1	1	1	g3843.t1	0	1078.58	2.88461
High	AKYTDNVDKTLTLLR		0.000787536	0	1	1	2	g3843.t1	2	1750.97	3.63679
High	VGQLFIIVSPGEATTMSGR	1xOxidation [M16]	1.34945e-05	0	1	1	2	g3843.t1	0	1979.03	3.95199
High	SVSFISGVVYDAPGIGK		0.000624574	0	1	1	1	g3843.t1	0	1695.9	3.56439
High	TLTYLPYLAPGAEGAPPAGPTPPDNR		0.000516376	0	1	1	2	g3843.t1	0	2636.34	2.53751
High	VGQLFIIVSPGEATTMSGRR	1xOxidation [M16]	0.0751665	0	1	1	1	g3843.t1	1	2135.13	2.27859
High	TLTYLPYLAPGAEGAPPAGPTPPDNRDK		0.0242387	0	1	1	2	g3843.t1	1	2879.46	2.46169
High	SYGDVVTDVSSTYSAGDIVK		1.33213e-08	0	1	1	1	g3843.t1	0	2062.98	6.53327
High	AQESLTTGTLSVGTTDIADANINR		1.23103e-07	0	1	1	1	g3843.t1	0	2448.22	5.41246
High	ATFVGANPR		0.0085218	0	1	1	2	g3843.t1	0	932.495	2.97702
High	GPAWGLNDGGAK		0.0188185	0	1	1	1	g3843.t1	0	1142.56	2.93995
High	IKYYGDSK		0.110816	0.00102712	1	1	1	g3843.t1	1	973.499	2.39189
High	AKYTDNVDK		0.191051	0.00731965	1	1	1	g3843.t1	1	1053.52	2.12272
Confidence	Sequence	Modifications	Qvality PEP	Qvality q-value	# Protein Groups	# Proteins	# PSMs	Master Protein Accessions	# Missed Cleavages	Theo. MH+ [Da]	XCorr Sequest HT
High	NFEGTTSSKR		0.00631704	0	1	1	1	g1848.t1	1	1126.55	2.72944
High	NFEGTTSSK		0.00971516	0	1	1	1	g1848.t1	0	970.448	2.4869
High	GGSISDIKLR		0.0435036	0	1	1	1	g1848.t1	1	1045.6	2.5081
Q86WA6	Valacyclovir hydrolase	55.3265	15	42	15	1	291	30.888	5.3	114.632	15
Confidence	Sequence	Modifications	Qvality PEP	Qvality q-value	# Protein Groups	# Proteins	# PSMs	Master Protein Accessions	# Missed Cleavages	Theo. MH+ [Da]	XCorr Sequest HT
High	STYGANDKFTFEMFAK	1xOxidation [M13]	0.000742085	0	1	1	2	g1877.t1	1	1872.85	3.09287
High	DTYDLLKAEGVDK		0.00256978	0	1	1	2	g1877.t1	1	1466.74	4.08038
High	DTYDLLK		0.0804706	0	1	1	2	g1877.t1	0	867.446	1.91844
High	VTISGADHDEAVNLDVPEHLNSAISGSK		1.0469e-11	0	1	1	2	g1877.t1	0	2875.41	6.58155
High	CGTEYAELQPSANFKDFATK	1xCarbamidomethyl [C1]	1.98934e-06	0	1	1	4	g1877.t1	1	2277.05	5.02368
High	CGTEYAELQPSANFK	1xCarbamidomethyl [C1]	5.90527e-06	0	1	1	2	g1877.t1	0	1714.77	4.83804
High	LVMMTGVSHFAPVQDPAQFSQK	1xOxidation [M]	2.36757e-07	0	1	1	8	g1877.t1	0	2434.19	4.4864
High	LVMMTGVSHFAPVQDPAQFSQK	2xOxidation [M3; M4]	8.28747e-06	0	1	1	4	g1877.t1	0	2450.18	5.32664
High	AAINGVELWFQK		0.000330615	0	1	1	2	g1877.t1	0	1375.74	4.62653
High	QSEAWTTLPATPNLPAPISSTK		8.32314e-05	0	1	1	4	g1877.t1	0	2310.2	4.28573
High	VGTLEATLPTWTDADLAK		0.000250017	0	1	1	2	g1877.t1	0	1901.99	2.97632
High	HYVIAVDRR		0.00098712	0	1	1	2	g1877.t1	1	1128.63	3.26784
High	HYVIAVDR		0.0290758	0	1	1	3	g1877.t1	0	972.526	2.62671
High	KHYVIAVDR		0.0651636	0	1	1	1	g1877.t1	1	1100.62	2.27972
High	KHYVIAVDRR		0.0308301	0	1	1	1	g1877.t1	2	1256.72	1.54228
High	STYGANDK		0.113301	0.00102712	1	1	1	g1877.t1	0	855.384	1.78492
Confidence	Sequence	Modifications	Qvality PEP	Qvality q-value	# Protein Groups	# Proteins	# PSMs	Master Protein Accessions	# Missed Cleavages	Theo. MH+ [Da]	XCorr Sequest HT
High	TINSNWADDGAELTMK	1xOxidation [M15]	0.000176065	0	1	1	1	g10170.t1	0	1781.8	3.18625
High	MTNMWNTYRA	2xOxidation [M1; M4]	0.0414391	0	1	1	1	g10170.t1	1	1319.55	2.61369
B0XXF8	Probable glucan endo-1.3-beta-glucosidase eglC	30.9484	14	29	14	1	601	60.505	4.65	100.92	14
Confidence	Sequence	Modifications	Qvality PEP	Qvality q-value	# Protein Groups	# Proteins	# PSMs	Master Protein Accessions	# Missed Cleavages	Theo. MH+ [Da]	XCorr Sequest HT
High	GFNYGNTLTTGAPK		9.48623e-05	0	1	1	5	g11089.t1	0	1440.71	4.3635
High	LAAPATEATTYESVPESK		2.29446e-06	0	1	1	2	g11089.t1	0	1864.92	5.21371
High	DLETSDFTLSGAGGIAVSK		1.51332e-06	0	1	1	1	g11089.t1	0	1867.93	5.9675
High	ALFDESVAATK		0.0200787	0	1	1	1	g11089.t1	0	1151.59	3.10349
High	SLADFTNEFNLAK		0.00354154	0	1	1	2	g11089.t1	0	1469.73	3.55954
High	TCSLVFLLPEK	1xCarbamidomethyl [C2]	0.00633577	0	1	1	1	g11089.t1	0	1306.71	3.26431
High	GKPVWITETGWPVSGPTENEAVASVENAK		3.29213e-05	0	1	1	1	g11089.t1	0	3053.52	4.61987
High	SGYGADPAVLVSYIEQVR		1.09773e-06	0	1	1	2	g11089.t1	0	1923.98	5.20152
High	TCSLVFLLPEKK	1xCarbamidomethyl [C2]	0.000185724	0	1	1	3	g11089.t1	1	1434.8	3.25792
High	GEVGKVESVTPGNAWVVASAACEAGSR	1xCarbamidomethyl [C22]	1.8196e-06	0	1	1	1	g11089.t1	1	2688.3	6.03667
High	VESVTPGNAWVVASAACEAGSR	1xCarbamidomethyl [C17]	0.000133923	0	1	1	2	g11089.t1	0	2218.06	4.49106
High	NLVGASGFTSAR		0.00111173	0	1	1	4	g11089.t1	0	1179.61	3.31875
High	ALFDESVAATKGAAK		0.000404678	0	1	1	1	g11089.t1	1	1478.78	3.74681
High	NSPTGIINK		0.0991273	0.000692523	1	1	3	g11089.t1	0	943.521	2.2036
Confidence	Sequence	Modifications	Qvality PEP	Qvality q-value	# Protein Groups	# Proteins	# PSMs	Master Protein Accessions	# Missed Cleavages	Theo. MH+ [Da]	XCorr Sequest HT
High	TQDASCDSATNFATFYIK	1xCarbamidomethyl [C6]	4.89522e-07	0	1	1	2	g10855.t1	0	2039.9	5.09054
High	IGYTTGAEPTPKNAER		0.00766363	0	1	1	2	g10855.t1	1	1704.86	2.88768
High	GKIGYTTGAEPTPK		0.000412988	0	1	1	3	g10855.t1	1	1419.75	4.35119
High	IGYTTGAEPTPK		0.000355649	0	1	1	2	g10855.t1	0	1234.63	3.70252
B8MW97	probable endo-beta-1.4-glucanase B	40.7186	14	42	14	1	334	36.798	4.79	125.982	14
Confidence	Sequence	Modifications	Qvality PEP	Qvality q-value	# Protein Groups	# Proteins	# PSMs	Master Protein Accessions	# Missed Cleavages	Theo. MH+ [Da]	XCorr Sequest HT
High	GLLGEFAGGNNDQCK	1xCarbamidomethyl [C14]	9.88936e-05	0	1	1	4	g5632.t1	0	1579.72	4.37982
High	LEAATNWLK		0.0123008	0	1	1	1	g5632.t1	0	1045.57	3.04442
High	LTHSSMTDSLDATYLADLK	1xOxidation [M6]	3.60514e-06	0	1	1	4	g5632.t1	0	2098	5.72659
High	LTHSSMTDSLDATYLADLK		2.02182e-05	0	1	1	2	g5632.t1	0	2082.01	5.13383
High	TVNYITNKGAYAMIVPHNYGR	1xOxidation [M13]	4.76741e-06	0	1	1	2	g5632.t1	1	2398.2	4.6179
High	LTHSSMTDSLDATYLADLKK		2.2846e-07	0	1	1	2	g5632.t1	1	2210.1	6.57596
High	LTHSSMTDSLDATYLADLKK	1xOxidation [M6]	1.28124e-06	0	1	1	5	g5632.t1	1	2226.1	5.39489
High	LIYQMHQYLDSDSSGTNEACVSTTIGK	1xOxidation [M5]; 1xCarbamidomethyl [C20]	0.00358385	0	1	1	1	g5632.t1	0	3034.38	3.02105
High	TWWTNVATEFANNTK		0.0190416	0	1	1	1	g5632.t1	0	1782.84	2.70724
High	GAYAMIVPHNYGR	1xOxidation [M5]	0.00396451	0	1	1	3	g5632.t1	0	1464.71	3.50924
High	GAYAMIVPHNYGR		0.000935699	0	1	1	2	g5632.t1	0	1448.71	3.73626
High	FNGNIISDKDGFK		3.57789e-05	0	1	1	4	g5632.t1	1	1454.73	3.59248
High	LEAATNWLKENNK		0.000143827	0	1	1	2	g5632.t1	1	1530.79	4.37912
High	LEAATNWLKENNKK		0.000273338	0	1	1	3	g5632.t1	2	1658.89	4.82702
High	TAVTGMLDYMK	2xOxidation [M6; M10]	0.026627	0	1	1	1	g5632.t1	0	1261.58	1.89
High	TAVTGMLDYMK	1xOxidation [M6]	0.000720353	0	1	1	1	g5632.t1	0	1245.59	3.14039
High	TAVTGMLDYMK		0.000469522	0	1	1	1	g5632.t1	0	1229.59	3.27103
High	KTVNYITNK		0.100243	0.000692523	1	1	1	g5632.t1	1	1080.6	3.13513
High	TVNYITNK		0.166629	0.00452804	1	1	2	g5632.t1	0	952.51	2.30113
Confidence	Sequence	Modifications	Qvality PEP	Qvality q-value	# Protein Groups	# Proteins	# PSMs	Master Protein Accessions	# Missed Cleavages	Theo. MH+ [Da]	XCorr Sequest HT
High	LTHSSMTDSLDATYLADLKK	1xOxidation [M6]	8.5209e-06	0	1	1	3	g5632.t1	1	2226.1	4.3116
High	LEAATNWLK		0.00766554	0	1	1	1	g5632.t1	0	1045.57	2.81999
High	LEAATNWLKENNK		0.00133333	0	1	1	1	g5632.t1	1	1530.79	3.75988
High	FNGNIISDKDGFK		0.000190712	0	1	1	4	g5632.t1	1	1454.73	3.96694
High	LTHSSMTDSLDATYLADLK	1xOxidation [M6]	5.64755e-06	0	1	1	2	g5632.t1	0	2098	4.55495
High	GLLGEFAGGNNDQCK	1xCarbamidomethyl [C14]	2.55665e-05	0	1	1	3	g5632.t1	0	1579.72	4.17803
High	GAYAMIVPHNYGR	1xOxidation [M5]	0.00411677	0	1	1	3	g5632.t1	0	1464.71	3.7176
High	TAVTGMLDYMK		0.00298094	0	1	1	1	g5632.t1	0	1229.59	3.43567
High	TAVTGMLDYMK	1xOxidation [M6]	0.00710319	0	1	1	1	g5632.t1	0	1245.59	2.7956
High	LEAATNWLKENNKK		0.000508755	0	1	1	2	g5632.t1	2	1658.89	4.22522
High	GAYAMIVPHNYGR		0.0372148	0.000614993	1	1	1	g5632.t1	0	1448.71	2.77607
High	TAVTGMLDYMK	2xOxidation [M6; M10]	0.0634389	0.00170578	1	1	1	g5632.t1	0	1261.58	2.02651
High	FNGNIISDK		0.0809117	0.0021723	1	1	1	g5632.t1	0	1007.52	2.1941
High	LTHSSMTDSLDATYLADLKK		0.138352	0.00594221	1	1	1	g5632.t1	1	2210.1	2.29413
Confidence	Sequence	Modifications	Qvality PEP	Qvality q-value	# Protein Groups	# Proteins	# PSMs	Master Protein Accessions	# Missed Cleavages	Theo. MH+ [Da]	XCorr Sequest HT
High	LPQSNSPVTDVTSNDIR		1.5493e-05	0	1	1	3	g4651.t1	0	1842.92	4.6493
High	VDDAATADGSGDWFK		6.38892e-06	0	1	1	2	g4651.t1	0	1554.67	4.4272
High	SCDNEAIGGNHFGPVMIYMSK	2xOxidation [M16; M19]; 1xCarbamidomethyl [C2]	0.0873791	0.00383229	1	1	1	g4651.t1	0	2359.02	1.98503
High	SLPSGDYLVR		0.169215	0.00833092	1	1	1	g4651.t1	0	1106.58	1.29177
B9M4Z4	5'-nucleotidase SurE	46.6887	14	25	14	1	302	31.507	4.83	76.4125	14
Confidence	Sequence	Modifications	Qvality PEP	Qvality q-value	# Protein Groups	# Proteins	# PSMs	Master Protein Accessions	# Missed Cleavages	Theo. MH+ [Da]	XCorr Sequest HT
High	YGISDFAPK		0.00457159	0	1	1	1	g4664.t1	0	997.499	3.36545
High	LVHDALIAAGHDAVLSCPADNQSGR	1xCarbamidomethyl [C17]	1.74543e-06	0	1	1	3	g4664.t1	0	2587.27	4.47675
High	INLKTPGLSTDDVAQCDR	1xCarbamidomethyl [C16]	1.6815e-05	0	1	1	2	g4664.t1	1	2002.99	5.28795
High	INLKTPGLSTDDVAQCDRTSLPR	1xCarbamidomethyl [C16]	0.00476554	0	1	1	1	g4664.t1	2	2557.3	2.94888
High	LQGLLSCLPA	1xCarbamidomethyl [C7]	0.0730558	0	1	1	1	g4664.t1	0	1071.59	2.7734
High	FSFVLSR		0.0371708	0	1	1	1	g4664.t1	0	855.472	2.48189
High	LNWVNSYPVTAIR		0.000472322	0	1	1	2	g4664.t1	0	1532.82	4.1394
High	QGIPAIAFSGVGGSR		0.000101878	0	1	1	4	g4664.t1	0	1416.76	3.49619
High	TTATADKQAVVLNK		0.00215024	0	1	1	2	g4664.t1	1	1459.81	3.01866
High	GSLDSDPKDR		0.0113231	0	1	1	1	g4664.t1	1	1089.52	2.91336
High	TPGLSTDDVAQCDR	1xCarbamidomethyl [C12]	0.000154463	0	1	1	2	g4664.t1	0	1534.68	4.32412
High	IIQGNDDGWAEK		0.0880934	0	1	1	1	g4664.t1	0	1345.64	2.23095
High	TPGLSTDDVAQCDRTSLPR	1xCarbamidomethyl [C12]	0.00109859	0	1	1	2	g4664.t1	1	2089	2.80162
High	IIQGNDDGWAEKNVR		0.000242694	0	1	1	2	g4664.t1	1	1714.85	4.09574
Confidence	Sequence	Modifications	Qvality PEP	Qvality q-value	# Protein Groups	# Proteins	# PSMs	Master Protein Accessions	# Missed Cleavages	Theo. MH+ [Da]	XCorr Sequest HT
High	LVHDALIAAGHDAVLSCPADNQSGR	1xCarbamidomethyl [C17]	8.52682e-05	0	1	1	1	g4664.t1	0	2587.27	3.46275
High	YGISDFAPK		0.00514501	0	1	1	4	g4664.t1	0	997.499	3.26101
High	TPGLSTDDVAQCDRTSLPR	1xCarbamidomethyl [C12]	0.000455018	0	1	1	1	g4664.t1	1	2089	2.74278
High	INLKTPGLSTDDVAQCDR	1xCarbamidomethyl [C16]	2.46809e-05	0	1	1	2	g4664.t1	1	2002.99	4.51603
High	LNWVNSYPVTAIR		3.36981e-05	0	1	1	1	g4664.t1	0	1532.82	3.81231
High	QGIPAIAFSGVGGSR		0.000674502	0	1	1	5	g4664.t1	0	1416.76	3.34565
High	LQGLLSCLPA	1xCarbamidomethyl [C7]	0.0300418	0	1	1	1	g4664.t1	0	1071.59	2.62762
High	TTATADKQAVVLNK		0.000910137	0	1	1	2	g4664.t1	1	1459.81	2.75964
High	TPGLSTDDVAQCDR	1xCarbamidomethyl [C12]	8.18323e-05	0	1	1	1	g4664.t1	0	1534.68	4.25254
High	IIQGNDDGWAEKNVR		0.000213236	0	1	1	1	g4664.t1	1	1714.85	3.7897
High	GSLDSDPKDR		0.0410495	0.000614993	1	1	1	g4664.t1	1	1089.52	3.01933
High	FSFVLSR		0.0735152	0.0021723	1	1	1	g4664.t1	0	855.472	2.36312
Confidence	Sequence	Modifications	Qvality PEP	Qvality q-value	# Protein Groups	# Proteins	# PSMs	Master Protein Accessions	# Missed Cleavages	Theo. MH+ [Da]	XCorr Sequest HT
High	NAGYFFLGR		0.124739	0.00623405	1	1	1	g10097.t1	0	1044.53	1.96849
C5FW30	Carboxypeptidase S1 homolog B	25.9928	14	25	14	1	554	61.791	4.6	75.2701	14
Confidence	Sequence	Modifications	Qvality PEP	Qvality q-value	# Protein Groups	# Proteins	# PSMs	Master Protein Accessions	# Missed Cleavages	Theo. MH+ [Da]	XCorr Sequest HT
High	VLNDLVLADGK		0.00120104	0	1	1	2	g7469.t1	0	1156.66	3.35189
High	SEVEEPYYIYGGR		0.000866116	0	1	1	1	g7469.t1	0	1561.72	4.04652
High	RVLNDLVLADGK		0.00842141	0	1	1	1	g7469.t1	1	1312.76	2.73604
High	EGGCADQVAACAAADRETNAGWQICR	3xCarbamidomethyl [C4; C11; C25]	2.51931e-05	0	1	1	1	g7469.t1	1	2837.21	3.63126
High	AAGYAPLLVDGTEYGVVR		1.93741e-08	0	1	1	3	g7469.t1	0	1850.96	5.39412
High	LYDAGHETPYYQPVATLEFFRR		0.00339733	0	1	1	2	g7469.t1	1	2673.31	3.42101
High	QVPADPTGVQEITSPGGAK		0.0203166	0	1	1	1	g7469.t1	0	1851.94	2.36179
High	DATDFCRSEVEEPYYIYGGR	1xCarbamidomethyl [C6]	1.97755e-06	0	1	1	2	g7469.t1	1	2427.06	4.10391
High	AVSDTIYSEMKDAYYR		0.0034584	0	1	1	1	g7469.t1	1	1911.88	2.3888
High	AVSDTIYSEMKDAYYR	1xOxidation [M10]	0.0136821	0	1	1	2	g7469.t1	1	1927.87	2.72274
High	VLNDLVLADGKSR		0.0029112	0	1	1	4	g7469.t1	1	1399.79	2.42411
High	ETNAGWQICR	1xCarbamidomethyl [C9]	0.0111899	0	1	1	1	g7469.t1	0	1234.56	2.96386
High	YFYEQSQAIK		0.00187557	0	1	1	1	g7469.t1	0	1276.62	3.20946
High	AVSDTIYSEMK	1xOxidation [M10]	0.00959363	0	1	1	1	g7469.t1	0	1259.58	2.95882
High	AVSDTIYSEMK		0.00124464	0	1	1	1	g7469.t1	0	1243.59	3.69398
High	EGGCADQVAACAAADR	2xCarbamidomethyl [C4; C11]	6.26702e-06	0	1	1	1	g7469.t1	0	1621.67	4.78484
Confidence	Sequence	Modifications	Qvality PEP	Qvality q-value	# Protein Groups	# Proteins	# PSMs	Master Protein Accessions	# Missed Cleavages	Theo. MH+ [Da]	XCorr Sequest HT
High	VLNDLVLADGK		0.000227473	0	1	1	2	g7469.t1	0	1156.66	3.94705
High	AVSDTIYSEMKDAYYR	1xOxidation [M10]	0.001158	0	1	1	2	g7469.t1	1	1927.87	2.61912
High	VLNDLVLADGKSR		0.00113111	0	1	1	2	g7469.t1	1	1399.79	3.34762
High	DATDFCRSEVEEPYYIYGGR	1xCarbamidomethyl [C6]	0.000479726	0	1	1	1	g7469.t1	1	2427.06	3.38744
High	AAGYAPLLVDGTEYGVVR		3.32578e-07	0	1	1	3	g7469.t1	0	1850.96	4.96641
High	SEVEEPYYIYGGR		0.000183027	0	1	1	2	g7469.t1	0	1561.72	3.64352
High	AVSDTIYSEMK		0.00305177	0	1	1	1	g7469.t1	0	1243.59	2.98421
High	AVSDTIYSEMK	1xOxidation [M10]	0.0209517	0	1	1	1	g7469.t1	0	1259.58	2.92763
High	EGGCADQVAACAAADR	2xCarbamidomethyl [C4; C11]	0.000575562	0	1	1	1	g7469.t1	0	1621.67	3.98244
High	YFYEQSQAIK		0.0531554	0.00120666	1	1	1	g7469.t1	0	1276.62	2.33696
High	QVPADPTGVQEITSPGGAK		0.0638006	0.00170578	1	1	2	g7469.t1	0	1851.94	1.92333
High	ETNAGWQICR	1xCarbamidomethyl [C9]	0.0710621	0.0021723	1	1	1	g7469.t1	0	1234.56	1.8079
Confidence	Sequence	Modifications	Qvality PEP	Qvality q-value	# Protein Groups	# Proteins	# PSMs	Master Protein Accessions	# Missed Cleavages	Theo. MH+ [Da]	XCorr Sequest HT
High	EFLAGIAK		0.18037	0.00641273	1	1	1	g12526.t1	0	848.488	1.27043
D4ATR3	Uncharacterized secreted glycosidase ARB_07629	16.988	14	21	14	1	830	91.246	5.26	51.62	14
Confidence	Sequence	Modifications	Qvality PEP	Qvality q-value	# Protein Groups	# Proteins	# PSMs	Master Protein Accessions	# Missed Cleavages	Theo. MH+ [Da]	XCorr Sequest HT
High	SHYYIPGFFK		0.0313764	0	1	1	2	g9006.t1	0	1258.63	3.03155
High	RSHYYIPGFFK		0.0356829	0	1	1	1	g9006.t1	1	1414.73	2.86419
High	SQLPFLTIVDPDQVAR		9.16892e-06	0	1	1	3	g9006.t1	0	1798.97	3.99307
High	TMVNPQDYTGENPLWK	1xOxidation [M2]	0.000291811	0	1	1	1	g9006.t1	0	1908.88	3.8432
High	TMVNPQDYTGENPLWK		0.000172935	0	1	1	1	g9006.t1	0	1892.88	3.62204
High	SINGYPLPGGGFVR		0.0210473	0	1	1	2	g9006.t1	0	1433.75	3.12509
High	GYTQGGSNADVVLADTYLK		2.7307e-07	0	1	1	2	g9006.t1	0	1971.97	5.03569
High	DNGIFANSR		0.0166262	0	1	1	1	g9006.t1	0	993.475	2.2122
High	FANPGGNAVVAR		0.000510273	0	1	1	1	g9006.t1	0	1172.62	2.84801
High	ALGYIPVEDFDYKGFGTMTR	1xOxidation [M18]	0.0974758	0.000692523	1	1	2	g9006.t1	1	2296.1	1.9485
High	ALGYIPVEDFDYK		0.159676	0.00421739	1	1	1	g9006.t1	0	1529.75	2.02466
High	GGLDSWK		0.195064	0.00762368	1	1	1	g9006.t1	0	762.378	2.10071
High	QAAVDEWR		0.202257	0.00790018	1	1	1	g9006.t1	0	974.469	2.03033
High	QAAVDEWRQK		0.206465	0.00817081	1	1	1	g9006.t1	1	1230.62	2.34307
High	SLIDTYR		0.221763	0.00905028	1	1	1	g9006.t1	0	867.457	1.56833
Confidence	Sequence	Modifications	Qvality PEP	Qvality q-value	# Protein Groups	# Proteins	# PSMs	Master Protein Accessions	# Missed Cleavages	Theo. MH+ [Da]	XCorr Sequest HT
High	VQGGTNADNVLADAYVK		0.00282601	0	1	1	1	g10772.t1	0	1734.87	3.04596
High	AAMDDAEVGYYR		0.00883018	0	1	1	1	g10772.t1	0	1360.58	2.70692
High	TTGYNSYNAGR		0.00284285	0	1	1	1	g10772.t1	0	1203.54	2.30172
Confidence	Sequence	Modifications	Qvality PEP	Qvality q-value	# Protein Groups	# Proteins	# PSMs	Master Protein Accessions	# Missed Cleavages	Theo. MH+ [Da]	XCorr Sequest HT
High	TMISPQDYTGENPR		0.0866143	0	1	1	1	g7631.t1	0	1608.73	1.9337
High	SHYYIPSR		0.111433	0.00102712	1	1	1	g7631.t1	0	1022.51	2.19767
High	SSGKEGYETYLAR		0.118424	0.00135805	1	1	1	g7631.t1	1	1460.7	2.40775
Confidence	Sequence	Modifications	Qvality PEP	Qvality q-value	# Protein Groups	# Proteins	# PSMs	Master Protein Accessions	# Missed Cleavages	Theo. MH+ [Da]	XCorr Sequest HT
High	TTGYNSYNAGR		0.0145073	0	1	1	1	g10772.t1	0	1203.54	2.5003
Confidence	Sequence	Modifications	Qvality PEP	Qvality q-value	# Protein Groups	# Proteins	# PSMs	Master Protein Accessions	# Missed Cleavages	Theo. MH+ [Da]	XCorr Sequest HT
High	FQNGGNLFGK		0.0191981	0	1	1	1	g377.t1	0	1081.54	2.52083
D4AZ24	Probable endo-1.3(4)-beta-glucanase ARB_01444	20.0888	14	19	14	1	901	97.175	5.76	55.8533	14
Confidence	Sequence	Modifications	Qvality PEP	Qvality q-value	# Protein Groups	# Proteins	# PSMs	Master Protein Accessions	# Missed Cleavages	Theo. MH+ [Da]	XCorr Sequest HT
High	KPEFVEEEFDTFMSNGR	1xOxidation [M13]	0.0146009	0	1	1	2	g1968.t1	0	2077.92	3.45249
High	AAFDVFVSNQQR		0.0134416	0	1	1	1	g1968.t1	0	1381.69	3.06807
High	DLAGDSAVASQGLEK		1.34945e-05	0	1	1	1	g1968.t1	0	1460.72	5.50041
High	NVSGPFQVGSSYK		0.0280708	0	1	1	1	g1968.t1	0	1369.67	2.83108
High	APHPQGFAGIENAGTSPIQTNK		0.00446432	0	1	1	2	g1968.t1	0	2235.12	4.81562
High	GLFESADGKDQESSSEDSFASYGLK		0.00441164	0	1	1	1	g1968.t1	1	2654.17	2.98745
High	VIGDVNMEAR		0.00143547	0	1	1	1	g1968.t1	0	1103.55	2.80178
High	VIGDVNMEAR	1xOxidation [M7]	0.00637346	0	1	1	1	g1968.t1	0	1119.55	2.726
High	NVHYINTLVR		0.0326882	0	1	1	2	g1968.t1	0	1228.68	2.18229
High	SQLAFGPDTPQGSK		0.00132873	0	1	1	1	g1968.t1	0	1432.71	3.57891
High	DFANPIR		0.0760269	0	1	1	1	g1968.t1	0	832.431	2.02239
High	SQLAFGPDTPQGSKR		0.0611774	0	1	1	2	g1968.t1	1	1588.81	2.38343
High	IAEAEGGWR		0.00822415	0	1	1	1	g1968.t1	0	988.485	2.7311
High	NPAGTDGEAVLDR		9.88936e-05	0	1	1	1	g1968.t1	0	1314.63	3.91532
High	NAQPSIDSGVFYR		0.16139	0.00421739	1	1	1	g1968.t1	0	1453.71	1.66296
Confidence	Sequence	Modifications	Qvality PEP	Qvality q-value	# Protein Groups	# Proteins	# PSMs	Master Protein Accessions	# Missed Cleavages	Theo. MH+ [Da]	XCorr Sequest HT
High	SQLAFGPDTPQGSK		0.00260439	0	1	1	1	g1968.t1	0	1432.71	3.03629
High	DLAGDSAVASQGLEK		0.00136502	0	1	1	1	g1968.t1	0	1460.72	4.08975
High	NPAGTDGEAVLDR		0.00568449	0	1	1	1	g1968.t1	0	1314.63	3.11062
High	NVHYINTLVR		0.171414	0.00809616	1	1	1	g1968.t1	0	1228.68	1.44569
Confidence	Sequence	Modifications	Qvality PEP	Qvality q-value	# Protein Groups	# Proteins	# PSMs	Master Protein Accessions	# Missed Cleavages	Theo. MH+ [Da]	XCorr Sequest HT
High	FAAAPIGDLR		0.000504068	0	1	1	1	g2118.t1	0	1030.57	3.18183
High	AADPATLDTANEALIR		6.78631e-07	0	1	1	2	g2118.t1	0	1641.84	4.31678
High	AAPESAFNIGPAADGDYVR		0.00982287	0	1	1	1	g2118.t1	0	1920.91	3.14076
High	SGDPNTHSAK		0.00284975	0	1	1	1	g2118.t1	0	1013.46	2.59397
Confidence	Sequence	Modifications	Qvality PEP	Qvality q-value	# Protein Groups	# Proteins	# PSMs	Master Protein Accessions	# Missed Cleavages	Theo. MH+ [Da]	XCorr Sequest HT
High	LGALGFLGGSTQER		0.00087128	0	1	1	1	g10091.t1	0	1405.74	4.01859
g5362.t1	hypothetical protein	39.5683	14	29	14	1	417	44.143	4.77	90.4967	14
Confidence	Sequence	Modifications	Qvality PEP	Qvality q-value	# Protein Groups	# Proteins	# PSMs	Master Protein Accessions	# Missed Cleavages	Theo. MH+ [Da]	XCorr Sequest HT
High	ISYEGKQFAIDTETVPR		1.43212e-05	0	1	1	1	g5362.t1	1	1953.99	4.61008
High	TLDYTFTGVDGKDVTVR		0.000690992	0	1	1	3	g5362.t1	1	1886.95	3.98182
High	TLDYTFTGVDGK		0.000409518	0	1	1	1	g5362.t1	0	1316.64	4.33098
High	QFAIDTETVPR		0.00721868	0	1	1	2	g5362.t1	0	1276.65	2.65318
High	CLVDSGFGTENIPLVTK	1xCarbamidomethyl [C1]	3.60514e-06	0	1	1	2	g5362.t1	0	1849.94	4.73744
High	QAQTPAIMPLSYK		0.0622407	0	1	1	1	g5362.t1	0	1447.76	1.52631
High	GTALFGALPGPEK		0.000332587	0	1	1	2	g5362.t1	0	1257.68	3.91713
High	GEFRGTALFGALPGPEK		0.000654995	0	1	1	1	g5362.t1	1	1746.92	3.89847
High	IESPTLSMWFDKPPADVR	1xOxidation [M8]	0.0373883	0	1	1	2	g5362.t1	0	2105.04	2.10709
High	VALDPPEGTYVGYYVATPK		2.73798e-05	0	1	1	2	g5362.t1	0	2040.03	3.47747
High	GTALFGALPGPEKYSGPLVK		0.00485116	0	1	1	2	g5362.t1	1	2002.1	3.12508
High	SILGLSENTADTTGPSFR		8.45046e-07	0	1	1	2	g5362.t1	0	1865.92	5.05832
High	AFAYGGNGK		0.0223232	0	1	1	1	g5362.t1	0	884.426	2.24679
High	SSATTCNGMVYER	1xCarbamidomethyl [C6]	0.00279264	0	1	1	1	g5362.t1	0	1475.63	2.84957
High	SSATTCNGMVYER	1xOxidation [M9]; 1xCarbamidomethyl [C6]	0.000924641	0	1	1	6	g5362.t1	0	1491.62	3.29188
Confidence	Sequence	Modifications	Qvality PEP	Qvality q-value	# Protein Groups	# Proteins	# PSMs	Master Protein Accessions	# Missed Cleavages	Theo. MH+ [Da]	XCorr Sequest HT
High	LSEDPLLFDSAPGQVIR		0.00316554	0	1	1	1	g5396.t1	0	1856.98	2.80931
High	SQVFINR		0.128595	0.00669721	1	1	1	g5396.t1	0	863.473	1.70101
g9315.t1	hypothetical protein	28.2392	14	16	14	1	301	32.788	4.72	46.0786	14
Confidence	Sequence	Modifications	Qvality PEP	Qvality q-value	# Protein Groups	# Proteins	# PSMs	Master Protein Accessions	# Missed Cleavages	Theo. MH+ [Da]	XCorr Sequest HT
High	QGGIINSFYR		0.00514777	0	1	1	1	g9315.t1	0	1154.6	2.36126
High	NYDKGYQCDEYPFASTAVIGGGDDQTR	1xCarbamidomethyl [C8]	0.00031903	0	1	1	1	g9315.t1	1	3027.31	4.09822
High	GYQCDEYPFASTAVIGGGDDQTR	1xCarbamidomethyl [C4]	0.000251508	0	1	1	2	g9315.t1	0	2507.08	4.48276
High	KTYCGGGPCEFTAK	2xCarbamidomethyl [C4; C9]	1.91647e-05	0	1	1	2	g9315.t1	1	1575.69	3.78749
High	LKYDKPDSTTKR		0.028569	0	1	1	1	g9315.t1	2	1451.79	2.79089
High	LKYDKPDSTTK		0.0577576	0	1	1	1	g9315.t1	1	1295.68	2.79389
High	CVPAGENRK	1xCarbamidomethyl [C1]	0.037607	0	1	1	1	g9315.t1	1	1030.51	1.96458
High	RKAAGCIESGGNR	1xCarbamidomethyl [C6]	0.034656	0	1	1	1	g9315.t1	2	1375.69	2.68032
High	KAAGCIESGGNR	1xCarbamidomethyl [C5]	0.000145547	0	1	1	1	g9315.t1	1	1219.58	3.80368
High	TYCGGGPCEFTAK	2xCarbamidomethyl [C3; C8]	0.0199607	0	1	1	1	g9315.t1	0	1447.6	2.47595
High	KQGGIINSFYR		0.0258568	0	1	1	1	g9315.t1	1	1282.69	3.12536
High	QGGIINSFYRK		0.138804	0.0026673	1	1	1	g9315.t1	1	1282.69	1.07594
High	AAGCIESGGNR	1xCarbamidomethyl [C4]	0.164866	0.00452804	1	1	1	g9315.t1	0	1091.49	2.31938
High	CVPAGENR	1xCarbamidomethyl [C1]	0.199148	0.00790018	1	1	1	g9315.t1	0	902.415	1.78828
Confidence	Sequence	Modifications	Qvality PEP	Qvality q-value	# Protein Groups	# Proteins	# PSMs	Master Protein Accessions	# Missed Cleavages	Theo. MH+ [Da]	XCorr Sequest HT
High	HGSVLAVDQAR		0.000323705	0	1	1	2	g9367.t1	0	1152.61	3.78984
High	FYATSDTAHSGSPSAIK		6.94599e-05	0	1	1	2	g9367.t1	0	1739.82	3.9266
High	SAYTSDFK		0.0220368	0	1	1	1	g9367.t1	0	918.42	2.04514
High	TTWDAAQR		0.05366	0.000580171	1	1	1	g9367.t1	0	948.453	2.34126
High	DPTIIAGGGDEAGK		0.0693093	0.00114649	1	1	1	g9367.t1	0	1300.64	1.58177
High	YDALGSSFA		0.154826	0.00799496	1	1	1	g9367.t1	0	930.42	1.7979
Q5ZNB1	Endo-1.4-beta-xylanase D	24.8918	14	19	14	1	462	49.079	4.73	57.5128	14
Confidence	Sequence	Modifications	Qvality PEP	Qvality q-value	# Protein Groups	# Proteins	# PSMs	Master Protein Accessions	# Missed Cleavages	Theo. MH+ [Da]	XCorr Sequest HT
High	IVELIQSYGVK		0.000561192	0	1	1	1	g1284.t1	0	1248.72	3.7932
High	GDVIADLAEANGQK		0.0024651	0	1	1	1	g1284.t1	0	1400.7	4.46414
High	KIVELIQSYGVK		0.00446432	0	1	1	1	g1284.t1	1	1376.81	3.11189
High	WDTIEPSRDSFSYTK		0.0267837	0	1	1	1	g1284.t1	1	1831.85	3.33403
High	CHNLVWYNQLPNWVK	1xCarbamidomethyl [C1]	0.000935699	0	1	1	1	g1284.t1	0	1970.97	2.87171
High	DSFSYTKGDVIADLAEANGQK		0.000344665	0	1	1	1	g1284.t1	1	2229.07	5.41855
High	LYYNDYSIEWSGNK		0.000424389	0	1	1	1	g1284.t1	0	1751.79	4.38682
High	TIVNACLNQKDSCK	2xCarbamidomethyl [C6; C13]	0.000764473	0	1	1	1	g1284.t1	1	1650.79	3.43455
High	LEQQATDYK		0.0236755	0	1	1	1	g1284.t1	0	1095.53	2.98073
High	NHITNEVTHYK		0.00108561	0	1	1	1	g1284.t1	0	1355.67	2.80618
High	NHITNEVTHYKGR		0.00260049	0	1	1	2	g1284.t1	1	1568.79	2.36463
High	METPATDAKLEQQATDYK		2.16201e-06	0	1	1	2	g1284.t1	1	2039.96	4.30958
High	METPATDAKLEQQATDYK	1xOxidation [M1]	3.21476e-05	0	1	1	2	g1284.t1	1	2055.95	3.32671
High	METPATDAK	1xOxidation [M1]	0.09585	0.000351973	1	1	1	g1284.t1	0	979.44	1.98941
High	DSFSYTK		0.142619	0.00297169	1	1	1	g1284.t1	0	847.383	1.66046
High	METPATDAK		0.194054	0.00731965	1	1	1	g1284.t1	0	963.445	2.3704
Confidence	Sequence	Modifications	Qvality PEP	Qvality q-value	# Protein Groups	# Proteins	# PSMs	Master Protein Accessions	# Missed Cleavages	Theo. MH+ [Da]	XCorr Sequest HT
High	TFFDTVGSSLAKK		0.00175689	0	1	1	4	g3768.t1	1	1400.74	3.09364
High	RTVPGDYVNYTPAGSGTCFGGIQR	1xCarbamidomethyl [C18]	9.72062e-09	0	1	1	4	g3768.t1	1	2573.22	6.95988
High	LFAVTLK		0.0365259	0	1	2	5	g3768.t1	0	791.503	1.8449
High	TFFDTVGSSLAK		0.00017191	0	1	1	18	g3768.t1	0	1272.65	3.6342
High	TVPGDYVNYTPAGSGTCFGGIQR	1xCarbamidomethyl [C17]	0.00030785	0	1	1	21	g3768.t1	0	2417.12	4.39676
High	SQYVIHDATTTTPR		1.59388e-05	0	1	1	13	g3768.t1	0	1589.79	4.51293
High	SGTEMQGSTWDISYGDGSGASGK		2.47477e-05	0	1	1	4	g3768.t1	0	2277.96	4.53976
High	SGTEMQGSTWDISYGDGSGASGK	1xOxidation [M5]	3.32265e-07	0	1	1	7	g3768.t1	0	2293.95	5.68049
High	SGTEMQGSTWDISYGDGSGASGK	1xAcetyl [N-Term]	0.00488003	0	1	1	1	g3768.t1	0	2319.97	3.83388
High	LFAVTLKK		0.0580912	0	1	1	1	g3768.t1	1	919.598	2.30014
A0A0E0RTV6	FAD-linked oxidoreductase ZEB1	26.5802	13	18	13	1	617	66.951	4.92	66.1085	13
Confidence	Sequence	Modifications	Qvality PEP	Qvality q-value	# Protein Groups	# Proteins	# PSMs	Master Protein Accessions	# Missed Cleavages	Theo. MH+ [Da]	XCorr Sequest HT
High	ASSDAGNTIIAFNMAPK		5.18123e-06	0	1	1	2	g3713.t1	0	1707.84	4.76316
High	ASSDAGNTIIAFNMAPK	1xOxidation [M14]	3.95843e-05	0	1	1	1	g3713.t1	0	1723.83	4.71351
High	TTHYDGFYDAWK		0.021676	0	1	1	1	g3713.t1	0	1503.65	2.82794
High	AEFPLEVVQK		0.0280708	0	1	1	1	g3713.t1	0	1159.64	1.76433
High	AWEIYEAAAAK		0.000724648	0	1	1	1	g3713.t1	0	1222.61	3.85021
High	QSFYGEYYDR		0.00508704	0	1	1	1	g3713.t1	0	1327.56	3.17208
High	SGGAGALSVWTK		0.00101087	0	1	1	1	g3713.t1	0	1133.59	4.11968
High	AYLDYFPENADEK		0.00233675	0	1	1	1	g3713.t1	0	1574.7	3.93468
High	GITYEENYVDEGTGYSGPAFK		2.19731e-05	0	1	1	2	g3713.t1	0	2297.02	6.0422
High	WIDVSPGAGCYLGESNR	1xCarbamidomethyl [C10]	1.15617e-05	0	1	1	1	g3713.t1	0	1880.86	4.4591
High	TWFNDVAMQR		0.0185979	0	1	1	1	g3713.t1	0	1267.59	2.66867
High	TWFNDVAMQR	1xOxidation [M8]	0.0722273	0	1	1	1	g3713.t1	0	1283.58	1.92885
High	FAGEAGIR		0.00748007	0	1	1	1	g3713.t1	0	820.431	2.66803
High	LHESNAENSVNPAWR		4.40556e-05	0	1	1	2	g3713.t1	0	1723.81	5.76826
High	THVATGSR		0.206465	0.00817081	1	1	1	g3713.t1	0	828.432	1.78605
Confidence	Sequence	Modifications	Qvality PEP	Qvality q-value	# Protein Groups	# Proteins	# PSMs	Master Protein Accessions	# Missed Cleavages	Theo. MH+ [Da]	XCorr Sequest HT
High	SCDPFTSQDTPCEFGNYVR	2xCarbamidomethyl [C2; C12]	0.00704949	0	1	1	2	g12439.t1	0	2279.93	2.71747
Confidence	Sequence	Modifications	Qvality PEP	Qvality q-value	# Protein Groups	# Proteins	# PSMs	Master Protein Accessions	# Missed Cleavages	Theo. MH+ [Da]	XCorr Sequest HT
High	SGGAGALSVWTK		0.000873468	0	1	1	2	g3713.t1	0	1133.59	3.59165
High	QSFYGEYYDR		0.010641	0	1	1	1	g3713.t1	0	1327.56	2.44427
High	GITYEENYVDEGTGYSGPAFK		0.000317964	0	1	1	1	g3713.t1	0	2297.02	4.04278
High	WIDVSPGAGCYLGESNR	1xCarbamidomethyl [C10]	0.000145545	0	1	1	1	g3713.t1	0	1880.86	3.72641
High	TWFNDVAMQR	1xOxidation [M8]	0.00789345	0	1	1	1	g3713.t1	0	1283.58	2.87909
High	AWEIYEAAAAK		0.0185381	0	1	1	1	g3713.t1	0	1222.61	3.12239
High	AYLDYFPENADEK		0.000662718	0	1	1	1	g3713.t1	0	1574.7	3.89176
High	ASSDAGNTIIAFNMAPK	1xOxidation [M14]	6.62309e-05	0	1	1	3	g3713.t1	0	1723.83	4.98522
High	ASSDAGNTIIAFNMAPK		1.5607e-05	0	1	1	2	g3713.t1	0	1707.84	4.76297
High	LHESNAENSVNPAWR		6.31457e-06	0	1	1	2	g3713.t1	0	1723.81	5.2026
High	AEFPLEVVQK		0.0355338	0.000614993	1	1	1	g3713.t1	0	1159.64	2.26546
High	FAGEAGIR		0.0408136	0.000614993	1	1	1	g3713.t1	0	820.431	2.54719
High	TTHYDGFYDAWK		0.0566051	0.00170578	1	1	1	g3713.t1	0	1503.65	2.12818
Confidence	Sequence	Modifications	Qvality PEP	Qvality q-value	# Protein Groups	# Proteins	# PSMs	Master Protein Accessions	# Missed Cleavages	Theo. MH+ [Da]	XCorr Sequest HT
High	VDDATVEDVTGLSWFK		4.73136e-05	0	1	1	1	g3249.t1	0	1781.86	4.33691
High	VSFTMPK		0.0618843	0	1	1	1	g3249.t1	0	809.423	1.84724
High	VSFTMPK	1xOxidation [M5]	0.219523	0.00905028	1	1	1	g3249.t1	0	825.418	1.58349
A1CFL2	Dehydrogenase patE	25.2747	13	20	13	1	637	67.485	4.81	53.0444	13
Confidence	Sequence	Modifications	Qvality PEP	Qvality q-value	# Protein Groups	# Proteins	# PSMs	Master Protein Accessions	# Missed Cleavages	Theo. MH+ [Da]	XCorr Sequest HT
High	QWLSTTIRPTDATR		0.0240967	0	1	1	2	g11317.t1	0	1645.87	2.93476
High	LSQVDGYADGFSDEAK		7.45857e-07	0	1	1	1	g11317.t1	0	1701.76	5.1156
High	TITDFNSGSLLGK		7.47841e-05	0	1	1	1	g11317.t1	0	1352.71	3.50309
High	IIFDSSKK		0.0365259	0	1	1	1	g11317.t1	1	937.535	2.07246
High	FETEPQAGADGR		0.000733314	0	1	1	1	g11317.t1	0	1277.58	3.23993
High	GMEAVGIK		0.0557949	0	1	1	1	g11317.t1	0	804.428	2.55308
High	GMEAVGIK	1xOxidation [M2]	0.0292468	0	1	1	1	g11317.t1	0	820.423	2.25025
High	SLTTVWHASCTCK	2xCarbamidomethyl [C10; C12]	0.00371384	0	1	1	1	g11317.t1	0	1550.71	3.17161
High	SGSDQFITSAASNTNLK		1.33569e-06	0	1	1	2	g11317.t1	0	1740.84	4.58734
High	VIRDPLYAATR		0.0255549	0	1	1	3	g11317.t1	1	1274.72	3.19995
High	VYGVDGLR		0.0214223	0	1	1	1	g11317.t1	0	878.473	2.1603
High	MGAEDDEGAVLDSK	1xOxidation [M1]	2.17134e-05	0	1	1	1	g11317.t1	0	1452.62	4.0931
High	MGAEDDEGAVLDSK		8.48692e-06	0	1	1	1	g11317.t1	0	1436.62	4.66208
High	MGAEDDEGAVLDSKAR		0.0294187	0	1	1	2	g11317.t1	1	1663.76	2.34638
High	VVDASSFPTLPPGHPQSTVYMIAEK		0.133615	0.0026673	1	1	1	g11317.t1	0	2671.34	1.35302
Confidence	Sequence	Modifications	Qvality PEP	Qvality q-value	# Protein Groups	# Proteins	# PSMs	Master Protein Accessions	# Missed Cleavages	Theo. MH+ [Da]	XCorr Sequest HT
High	ELGGVVDAELR		0.0682175	0	1	1	1	g8187.t1	0	1157.62	2.93742
High	ALGGTSTINGMTYIR		0.000495328	0	1	1	1	g8187.t1	0	1554.79	3.82955
High	TPCFLEYSGIGNPAILQK	1xCarbamidomethyl [C3]	7.85566e-06	0	1	1	2	g8187.t1	0	2008.02	4.64832
High	GVYGSNAHPVGTAAMMSR		0.00240721	0	1	1	1	g8187.t1	0	1805.84	2.7778
High	GVYGSNAHPVGTAAMMSR	1xOxidation [M16]	0.00539804	0	1	1	1	g8187.t1	0	1821.84	1.97161
High	GVYGSNAHPVGTAAMMSR	2xOxidation [M15; M16]	0.0139268	0	1	1	2	g8187.t1	0	1837.83	2.29747
High	AGDIIIR		0.0358919	0	1	1	1	g8187.t1	0	757.457	2.73888
Confidence	Sequence	Modifications	Qvality PEP	Qvality q-value	# Protein Groups	# Proteins	# PSMs	Master Protein Accessions	# Missed Cleavages	Theo. MH+ [Da]	XCorr Sequest HT
High	REEGGVVDAGLR		0.121394	0.0035926	1	1	1	g6622.t1	1	1257.65	2.24523
Confidence	Sequence	Modifications	Qvality PEP	Qvality q-value	# Protein Groups	# Proteins	# PSMs	Master Protein Accessions	# Missed Cleavages	Theo. MH+ [Da]	XCorr Sequest HT
High	TLNDVVVPR		0.00541176	0	1	1	1	g7930.t1	0	1012.58	2.9757
High	GTMNINVMMGGR	3xOxidation [M3; M8; M9]	0.00631704	0	1	1	1	g7930.t1	0	1328.58	3.15456
High	GTMNINVMMGGR	2xOxidation [M3; M8]	0.0189023	0	1	1	1	g7930.t1	0	1312.58	1.91519
High	EKTLNDVVVPR		0.00403754	0	1	1	2	g7930.t1	1	1269.72	2.63003
Confidence	Sequence	Modifications	Qvality PEP	Qvality q-value	# Protein Groups	# Proteins	# PSMs	Master Protein Accessions	# Missed Cleavages	Theo. MH+ [Da]	XCorr Sequest HT
High	SVATSNVGAVTAAIR		3.88392e-05	0	1	1	1	g8935.t1	0	1416.78	3.95112
High	TTVGSDEWGVDEEGR		0.00105835	0	1	1	1	g8935.t1	0	1636.71	3.04906
High	ASWDPEDLFYAK		0.0901606	0.00383229	1	1	1	g8935.t1	0	1441.66	2.1817
High	NTGHDFLGR		0.182962	0.00974583	1	1	1	g8935.t1	0	1016.49	1.95625
Confidence	Sequence	Modifications	Qvality PEP	Qvality q-value	# Protein Groups	# Proteins	# PSMs	Master Protein Accessions	# Missed Cleavages	Theo. MH+ [Da]	XCorr Sequest HT
High	NDEIVAAYR		0.001657	0	1	1	1	g8731.t1	0	1050.52	3.41238
C5FBW2	Tripeptidyl-peptidase SED2	30.2479	13	33	13	1	605	65.962	4.84	94.2803	13
Confidence	Sequence	Modifications	Qvality PEP	Qvality q-value	# Protein Groups	# Proteins	# PSMs	Master Protein Accessions	# Missed Cleavages	Theo. MH+ [Da]	XCorr Sequest HT
High	GFPDVAAQGYR		0.0281847	0	1	1	5	g9141.t1	0	1180.57	2.58766
High	KPDSELPTTLSTSYGEDEQSVPASYAK		0.000596213	0	1	1	2	g9141.t1	0	2900.37	4.24056
High	YDDLAEFTSK		0.00232945	0	1	1	8	g9141.t1	0	1188.54	3.89883
High	GVSVLFSSGDTGPGSACQTNDGKNTTR	1xCarbamidomethyl [C17]	8.83279e-05	0	1	1	1	g9141.t1	1	2713.25	4.19083
High	TYLGVSGFLEQYAR		2.20738e-05	0	1	1	1	g9141.t1	0	1603.81	3.10802
High	YFGILGDKWDGLYNPNGR		0.00784734	0	1	1	1	g9141.t1	1	2085.02	2.48222
High	VEAGQAPLGWLNPWLYSTGK		5.2052e-05	0	1	1	1	g9141.t1	0	2187.12	4.5482
High	FLPIFPAACPYVTSVGGTYQIEPER	1xCarbamidomethyl [C9]	0.0234022	0	1	1	1	g9141.t1	0	2812.4	2.6132
High	DLYNINGYTPK		0.000926319	0	1	1	2	g9141.t1	0	1297.64	3.81405
High	GVSVLFSSGDTGPGSACQTNDGK	1xCarbamidomethyl [C17]	4.82241e-05	0	1	1	1	g9141.t1	0	2241.01	4.10106
High	TVCDLIGQLGAR	1xCarbamidomethyl [C3]	0.000196398	0	1	1	8	g9141.t1	0	1302.68	3.57466
High	YFGILGDK		0.0252399	0	1	1	1	g9141.t1	0	912.483	1.91026
High	YAPYAKDK		0.0537671	0.00170578	1	1	1	g9141.t1	1	955.488	2.50017
Confidence	Sequence	Modifications	Qvality PEP	Qvality q-value	# Protein Groups	# Proteins	# PSMs	Master Protein Accessions	# Missed Cleavages	Theo. MH+ [Da]	XCorr Sequest HT
High	KVCSLFAQLGAR	1xCarbamidomethyl [C3]	8.03466e-06	0	1	1	2	g8693.t1	1	1349.74	3.62269
High	VCSLFAQLGAR	1xCarbamidomethyl [C2]	0.021321	0	1	1	1	g8693.t1	0	1221.64	2.61133
High	VHNVYSSGGGFSNYFAQPEYQK		0.000214493	0	1	1	2	g8693.t1	0	2479.13	3.10698
High	VCNVSSVTPECFQNLYSTK	2xCarbamidomethyl [C2; C11]	0.0572552	0.00170578	1	1	1	g8693.t1	0	2233.03	2.01836
Confidence	Sequence	Modifications	Qvality PEP	Qvality q-value	# Protein Groups	# Proteins	# PSMs	Master Protein Accessions	# Missed Cleavages	Theo. MH+ [Da]	XCorr Sequest HT
High	GTCPSGGTLAGR	1xCarbamidomethyl [C3]	0.0229895	0	1	1	1	g7437.t1	0	1133.54	2.4517
Confidence	Sequence	Modifications	Qvality PEP	Qvality q-value	# Protein Groups	# Proteins	# PSMs	Master Protein Accessions	# Missed Cleavages	Theo. MH+ [Da]	XCorr Sequest HT
High	VLNDLVLADGK		0.00027417	0	1	1	3	g7469.t1	0	1156.66	4.19797
High	ETNAGWQICR	1xCarbamidomethyl [C9]	0.00132795	0	1	1	1	g7469.t1	0	1234.56	2.84389
High	YFYEQSQAIK		0.00124262	0	1	1	1	g7469.t1	0	1276.62	3.46851
High	RVLNDLVLADGK		0.0254039	0	1	1	1	g7469.t1	1	1312.76	2.66247
High	AVSDTIYSEMKDAYYR	1xOxidation [M10]	0.0337253	0	1	1	1	g7469.t1	1	1927.87	2.20805
High	VLNDLVLADGKSR		0.00153346	0	1	1	2	g7469.t1	1	1399.79	2.75996
High	AAGYAPLLVDGTEYGVVR		0.000301227	0	1	1	2	g7469.t1	0	1850.96	3.27405
High	SEVEEPYYIYGGR		0.00019131	0	1	1	1	g7469.t1	0	1561.72	3.53349
High	DATDFCRSEVEEPYYIYGGR	1xCarbamidomethyl [C6]	0.0089439	0	1	1	1	g7469.t1	1	2427.06	2.89509
High	AVSDTIYSEMK		0.00631704	0	1	1	1	g7469.t1	0	1243.59	3.17415
High	AVSDTIYSEMK	1xOxidation [M10]	0.00426704	0	1	1	1	g7469.t1	0	1259.58	3.28978
High	EGGCADQVAACAAADR	2xCarbamidomethyl [C4; C11]	0.00214917	0	1	1	1	g7469.t1	0	1621.67	3.13339
High	QVPADPTGVQEITSPGGAK		0.0600385	0.000580171	1	1	2	g7469.t1	0	1851.94	1.91488
g11531.t1	hypothetical protein	29.5495	13	45	13	1	555	59.055	4.48	140.637	13
Confidence	Sequence	Modifications	Qvality PEP	Qvality q-value	# Protein Groups	# Proteins	# PSMs	Master Protein Accessions	# Missed Cleavages	Theo. MH+ [Da]	XCorr Sequest HT
High	ANRWAAQWAIPEASNR		0.00042692	0	1	1	2	g11531.t1	1	1840.92	4.37304
High	NIGNVNTFGAQSGGVSQIGDTYVERANR		0.000816131	0	1	1	1	g11531.t1	1	2924.42	2.84524
High	ETVCASIDNGFCK	2xCarbamidomethyl [C4; C12]	0.00132086	0	1	1	2	g11531.t1	0	1500.65	3.57157
High	DGESYYLFSSTAAGWYPSQGK		2.67364e-05	0	1	1	3	g11531.t1	0	2314.03	4.9753
High	QVVLPIAFADGLASYHFYR		0.00163597	0	1	1	2	g11531.t1	0	2167.13	2.80941
High	NIGNVNTFGAQSGGVSQIGDTYVER		2.55782e-07	0	1	1	10	g11531.t1	0	2583.24	6.20421
High	VINIHNGNEADWAAGLHEVTVYGS		0.0233987	0	1	1	1	g11531.t1	0	2566.23	2.91441
High	WAAQWAIPEASNR		3.55668e-05	0	1	1	11	g11531.t1	0	1499.74	4.10035
High	VATIQPGENR		0.0021375	0	1	1	3	g11531.t1	0	1084.57	3.0284
High	STLVSGSTYYK		0.00988193	0	1	1	2	g11531.t1	0	1205.6	3.14628
High	VATIQPGENREAPALVR		0.0659146	0	1	1	2	g11531.t1	1	1821	2.59775
High	TLRYSDDAGVVVGVQSGK		0.000131555	0	1	1	2	g11531.t1	1	1850.96	4.60104
High	YSDDAGVVVGVQSGK		1.80882e-06	0	1	1	4	g11531.t1	0	1480.73	4.72967
Confidence	Sequence	Modifications	Qvality PEP	Qvality q-value	# Protein Groups	# Proteins	# PSMs	Master Protein Accessions	# Missed Cleavages	Theo. MH+ [Da]	XCorr Sequest HT
High	YSDDAGVVVGVQSGK		2.1561e-05	0	1	1	4	g11531.t1	0	1480.73	4.70826
High	ETVCASIDNGFCK	2xCarbamidomethyl [C4; C12]	0.000123466	0	1	1	2	g11531.t1	0	1500.65	3.94656
High	WAAQWAIPEASNR		0.000141332	0	1	1	9	g11531.t1	0	1499.74	3.91322
High	DGESYYLFSSTAAGWYPSQGK		0.0160217	0	1	1	1	g11531.t1	0	2314.03	2.85699
High	NIGNVNTFGAQSGGVSQIGDTYVER		4.98848e-07	0	1	1	2	g11531.t1	0	2583.24	5.59634
High	VATIQPGENREAPALVR		0.0261355	0	1	1	2	g11531.t1	1	1821	2.41936
High	VATIQPGENR		0.00465664	0	1	1	3	g11531.t1	0	1084.57	2.9148
High	STLVSGSTYYK		0.00134908	0	1	1	2	g11531.t1	0	1205.6	3.32147
High	ANRWAAQWAIPEASNR		0.0403458	0.000614993	1	1	2	g11531.t1	1	1840.92	2.96139
Confidence	Sequence	Modifications	Qvality PEP	Qvality q-value	# Protein Groups	# Proteins	# PSMs	Master Protein Accessions	# Missed Cleavages	Theo. MH+ [Da]	XCorr Sequest HT
High	APADDQVPTGFR		0.000434085	0	1	1	1	g11583.t1	0	1273.62	3.53785
High	GAGFQACPR	1xCarbamidomethyl [C7]	0.018799	0	1	1	1	g11583.t1	0	963.447	2.95854
O13716	Glucan endo-1.3-alpha-glucosidase agn1	31.7673	13	43	13	1	447	49.112	4.79	127.401	13
Confidence	Sequence	Modifications	Qvality PEP	Qvality q-value	# Protein Groups	# Proteins	# PSMs	Master Protein Accessions	# Missed Cleavages	Theo. MH+ [Da]	XCorr Sequest HT
High	LWRGDDLWAQR		0.00271091	0	1	1	3	g4631.t1	1	1415.72	3.52997
High	NGQTVLSGTGDAIVAEPANGER		8.47823e-09	0	1	1	6	g4631.t1	0	2156.06	6.45814
High	VTFSIVR		0.0587638	0	1	1	2	g4631.t1	0	821.488	1.90046
High	DLLPYYIAR		0.0290758	0	1	1	4	g4631.t1	0	1123.61	2.07981
High	SQVDVYLVPDWTGSGADVVK		6.49463e-06	0	1	1	2	g4631.t1	0	2135.07	4.40981
High	NYNAYVGGVPDTYAEL		3.02919e-05	0	1	1	9	g4631.t1	0	1745.8	3.92258
High	TGVSPTVTQEK		0.00225492	0	1	1	2	g4631.t1	0	1146.6	3.14576
High	YKTGVSPTVTQEK		0.00070762	0	1	1	3	g4631.t1	1	1437.76	3.77351
High	VGPNHFSQPFNGQLGK		0.0030348	0	1	1	3	g4631.t1	0	1726.87	4.16211
High	GDDLWAQR		0.0197269	0	1	1	1	g4631.t1	0	960.453	3.15238
High	EYGPNYAYQK		0.0529708	0	1	1	2	g4631.t1	0	1232.56	2.31205
High	WYVEGMSHQHWR	1xOxidation [M6]	0.0116631	0	1	1	2	g4631.t1	0	1631.72	2.43272
High	WYVEGMSHQHWR		0.000263759	0	1	1	2	g4631.t1	0	1615.72	4.25251
High	ISWWYR		0.190058	0.00731965	1	1	2	g4631.t1	0	910.457	2.03089
Confidence	Sequence	Modifications	Qvality PEP	Qvality q-value	# Protein Groups	# Proteins	# PSMs	Master Protein Accessions	# Missed Cleavages	Theo. MH+ [Da]	XCorr Sequest HT
High	GREDPDAPPVDLTDIKR		2.53447e-06	0	1	1	3	g6322.t1	2	1893.97	4.6534
High	TLGGAGFASQR		7.34139e-05	0	1	1	1	g6322.t1	0	1064.55	3.43461
High	FGIMMR	1xOxidation [M5]	0.0882972	0.00383229	1	1	1	g6322.t1	0	770.369	1.65428
P20533	Chitinase A1	27.668	13	50	13	1	506	55.246	5.11	132.304	13
Confidence	Sequence	Modifications	Qvality PEP	Qvality q-value	# Protein Groups	# Proteins	# PSMs	Master Protein Accessions	# Missed Cleavages	Theo. MH+ [Da]	XCorr Sequest HT
High	KAIGQDKLLSIAVPGLER		0.00111173	0	1	1	3	g4109.t1	2	1908.13	3.39687
High	YLDLGLPASK		0.00186446	0	1	1	7	g4109.t1	0	1076.6	3.20127
High	QHCLSEIEGFNDAACAAK	2xCarbamidomethyl [C3; C15]	6.85162e-06	0	1	1	2	g4109.t1	0	2020.89	5.03596
High	YFTIDPK		0.0647911	0	1	1	1	g4109.t1	0	883.456	2.2361
High	AIGQDKLLSIAVPGLER		0.000328656	0	1	1	2	g4109.t1	1	1780.03	2.76739
High	LLSIAVPGLER		0.00770509	0	1	1	2	g4109.t1	0	1167.71	3.15392
High	YNLDGIDIDYEYVGGNGADYK		5.89556e-05	0	1	1	1	g4109.t1	0	2354.05	3.66874
High	ATLGFAFYAK		0.0267837	0	1	1	1	g4109.t1	0	1088.58	2.53092
High	SNCAQEPLGESCK	2xCarbamidomethyl [C3; C12]	0.000609897	0	1	1	2	g4109.t1	0	1479.62	4.38335
High	DNFTKHHTDLVGSR		0.00132873	0	1	1	2	g4109.t1	1	1626.8	3.16849
High	HLFAIQDGVK		0.0034584	0	1	1	4	g4109.t1	0	1127.62	3.14397
High	DMMAFTADTMPK	3xOxidation [M2; M3; M10]	0.00102296	0	1	1	6	g4109.t1	0	1406.56	3.69322
High	DMMAFTADTMPK	2xOxidation [M3; M]	0.00186446	0	1	1	8	g4109.t1	0	1390.57	3.65234
High	DMMAFTADTMPK	1xOxidation [M]	0.00117981	0	1	1	7	g4109.t1	0	1374.57	3.58349
High	DMMAFTADTMPK		0.000340591	0	1	1	1	g4109.t1	0	1358.58	3.93873
High	FANNCKK	1xCarbamidomethyl [C5]	0.205406	0.00790018	1	1	1	g4109.t1	1	881.43	2.13437
Confidence	Sequence	Modifications	Qvality PEP	Qvality q-value	# Protein Groups	# Proteins	# PSMs	Master Protein Accessions	# Missed Cleavages	Theo. MH+ [Da]	XCorr Sequest HT
High	DAALVFK		0.0373887	0	1	1	2	g6532.t1	0	763.435	2.6336
High	LQGVNNPSGGLSTGGLGEPK		4.35548e-08	0	1	1	2	g6532.t1	0	1881.97	5.27851
High	WLVDNGYSDTAR		0.00145895	0	1	1	3	g6532.t1	0	1396.65	3.7137
High	SSPDYFYTWTR		0.00445998	0	1	1	1	g6532.t1	0	1422.63	2.77466
High	DIVWPVIR		0.0284888	0	1	1	1	g6532.t1	0	997.583	1.98668
High	ATAMISYAR	1xOxidation [M4]	0.0380016	0	1	1	2	g6532.t1	0	999.493	2.44956
High	KSSSGSYTWESDPNR		0.000718377	0	1	1	1	g6532.t1	1	1700.75	3.56035
High	AAGTAVAVGR		0.00174161	0	1	1	1	g6532.t1	0	872.495	3.45751
High	SSSGSYTWESDPNR		4.22023e-05	0	1	1	1	g6532.t1	0	1572.66	4.14549
High	VAGAAAGVVVASPSK		2.80006e-06	0	1	1	1	g6532.t1	0	1283.73	4.78217
High	SIYTINSGK		0.123477	0.00623405	1	1	1	g6532.t1	0	982.52	1.94318
High	ATAMISYAR		0.141524	0.00799496	1	1	1	g6532.t1	0	983.498	2.41155
P23360	Endo-1.4-beta-xylanase	38.7268	13	26	10	1	377	40.016	5.9	69.5663	13
Confidence	Sequence	Modifications	Qvality PEP	Qvality q-value	# Protein Groups	# Proteins	# PSMs	Master Protein Accessions	# Missed Cleavages	Theo. MH+ [Da]	XCorr Sequest HT
High	ADFGQVTPENSMKWDATEPSR	1xOxidation [M12]	0.019611	0	1	1	1	g544.t1	1	2382.07	2.48553
High	ASSTPLLFDADFQPK		0.0272594	0	1	1	1	g544.t1	0	1636.82	2.83251
High	AADPNAKLYINDYNLDSATYAK		2.43102e-05	0	1	1	2	g544.t1	1	2431.18	4.64195
High	SSVFYNVLGEDFVR		2.0582e-05	0	2	2	3	g544.t1; g10507.t1	0	1631.81	4.13721
High	LYINDYNLDSATYAK		0.0006589	0	2	2	2	g544.t1; g10507.t1	0	1763.85	3.46749
High	LTSGQNAAIIK		0.00425726	0	1	1	2	g544.t1	0	1115.64	3.16742
High	ATLTTVMQNHIATEMGR	2xOxidation [M7; M15]	0.00170546	0	1	1	2	g544.t1	0	1905.92	3.20553
High	WDATEPSR		0.00976559	0	1	1	1	g544.t1	0	961.437	2.44572
High	KYFGVATDQGR		0.00147	0	1	1	2	g544.t1	1	1241.63	3.43763
High	YFGVATDQGR		0.00524024	0	1	1	1	g544.t1	0	1113.53	3.07493
High	AAGVPIDGVGSQSHLQAGQASGTGAAMK	1xOxidation [M27]	7.41436e-07	0	1	1	2	g544.t1	0	2582.26	2.26495
High	AAGVPIDGVGSQSHLQAGQASGTGAAMK		8.96813e-07	0	1	1	2	g544.t1	0	2566.27	2.98238
High	ADFGQVTPENSMK	1xOxidation [M12]	0.0176366	0	1	1	2	g544.t1	0	1439.65	3.97378
High	ADFGQVTPENSMK		0.00546248	0	1	1	1	g544.t1	0	1423.65	3.52461
High	IAFEAAR		0.046637	0	2	3	4	g544.t1; g10507.t1	0	777.425	2.18239
Confidence	Sequence	Modifications	Qvality PEP	Qvality q-value	# Protein Groups	# Proteins	# PSMs	Master Protein Accessions	# Missed Cleavages	Theo. MH+ [Da]	XCorr Sequest HT
High	VEDVVDMITAR	1xOxidation [M7]	0.000137238	0	1	1	3	g996.t1	0	1263.62	4.57819
High	VEDVVDMITAR		0.000111818	0	1	1	2	g996.t1	0	1247.63	4.03424
High	LWYQIGTK		0.0444529	0	1	1	1	g996.t1	0	1008.55	2.4109
High	SELVGFEPINEPPGTTAEHGAELNK		0.0200774	0	1	1	1	g996.t1	0	2636.28	2.56691
High	VVTLPGLGEDSVK		0.000232215	0	1	1	1	g996.t1	0	1313.73	2.86398
P23623	L-amino-acid oxidase	17.7281	13	16	13	1	581	65.357	5.94	41.063	13
Confidence	Sequence	Modifications	Qvality PEP	Qvality q-value	# Protein Groups	# Proteins	# PSMs	Master Protein Accessions	# Missed Cleavages	Theo. MH+ [Da]	XCorr Sequest HT
High	VALLFSER		0.0104228	0	1	1	1	g846.t1	0	934.536	2.45018
High	LSDAFLPHVR		0.00240721	0	1	1	2	g846.t1	0	1154.63	3.39993
High	LPYSITYKDGETLEYTDHR		0.00279264	0	1	1	1	g846.t1	1	2301.1	2.84671
High	DYDYTIMAVPFTMTR	1xOxidation [M13]	0.00842141	0	1	1	1	g846.t1	0	1839.83	2.77201
High	DYDYTIMAVPFTMTR	2xOxidation [M7; M13]	0.00256978	0	1	1	1	g846.t1	0	1855.82	3.54349
High	CIDGGFSR	1xCarbamidomethyl [C1]	0.0403307	0	1	1	1	g846.t1	0	911.404	2.15051
High	AISEAGLR		0.0184886	0	1	1	1	g846.t1	0	816.457	2.23079
High	DGETLEYTDHR		0.0636861	0	1	1	1	g846.t1	0	1335.58	2.20704
High	KLETVQGSDGR		0.0365259	0	1	1	2	g846.t1	1	1189.62	3.20572
High	ELYTGDYER		0.00543017	0	1	1	1	g846.t1	0	1145.51	2.63595
High	FSSVLGR		0.103082	0.000692523	1	1	1	g846.t1	0	765.425	2.13423
High	LSDAFLPHVRDR		0.125813	0.0020266	1	1	1	g846.t1	1	1425.76	2.01787
High	LETVQGSDGR		0.134345	0.0026673	1	1	1	g846.t1	0	1061.52	1.65687
High	FMDLPK	1xOxidation [M2]	0.18037	0.00641273	1	1	1	g846.t1	0	766.38	2.2159
Confidence	Sequence	Modifications	Qvality PEP	Qvality q-value	# Protein Groups	# Proteins	# PSMs	Master Protein Accessions	# Missed Cleavages	Theo. MH+ [Da]	XCorr Sequest HT
High	SWATTLTTAIK		0.00783469	0	1	1	1	g869.t1	0	1192.66	2.63868
High	VQSSSISSTEKQK		0.0103225	0	1	1	2	g869.t1	1	1408.73	2.44692
High	VQSSSISSTEK		0.00230945	0	1	1	2	g869.t1	0	1152.57	3.04247
Q01738	Cellobiose dehydrogenase	26.3441	13	14	13	1	558	59.861	5.02	40.9519	13
Confidence	Sequence	Modifications	Qvality PEP	Qvality q-value	# Protein Groups	# Proteins	# PSMs	Master Protein Accessions	# Missed Cleavages	Theo. MH+ [Da]	XCorr Sequest HT
High	QASVEQYSMDGKYYLQSGYEAAR	1xOxidation [M9]	0.0755956	0	1	1	1	g1304.t1	1	2660.19	1.98558
High	VVLDDKFIAGPSDDVYYSDKNNR		6.19294e-06	0	1	1	1	g1304.t1	2	2630.27	5.58244
High	GGPTTTYLQTALSR		0.000127702	0	1	1	1	g1304.t1	0	1465.76	4.05259
High	DNFQLQTGVR		0.00356263	0	1	1	1	g1304.t1	0	1177.6	3.69102
High	IGECVDENAMVK	1xOxidation [M10]; 1xCarbamidomethyl [C4]	0.0012154	0	1	1	1	g1304.t1	0	1380.61	2.54545
High	IGECVDENAMVK	1xCarbamidomethyl [C4]	0.00111173	0	1	1	1	g1304.t1	0	1364.62	3.55726
High	SADVQAATQR		0.00264725	0	1	1	1	g1304.t1	0	1046.52	3.78116
High	GMVNHWSSSCR	1xOxidation [M2]; 1xCarbamidomethyl [C10]	0.0181644	0	1	1	1	g1304.t1	0	1336.55	2.53984
High	YYLQSGYEAAR		0.0135213	0	1	1	1	g1304.t1	0	1320.62	3.01567
High	TYITTPSAYAR		0.0714078	0	1	1	1	g1304.t1	0	1243.63	2.46251
High	TLLLEDGGK		0.040803	0	1	1	1	g1304.t1	0	945.525	2.7038
High	QASVEQYSMDGK		0.0102393	0	1	1	1	g1304.t1	0	1342.59	2.29185
High	ASELINAL		0.106588	0.000692523	1	1	1	g1304.t1	0	830.462	2.23772
High	FQVFGRPSYDYANGQR		0.120399	0.00135805	1	1	1	g1304.t1	0	1904.9	2.49061
Confidence	Sequence	Modifications	Qvality PEP	Qvality q-value	# Protein Groups	# Proteins	# PSMs	Master Protein Accessions	# Missed Cleavages	Theo. MH+ [Da]	XCorr Sequest HT
High	ITQGPDPYISPR		0.00196708	0	1	1	1	g11699.t1	0	1343.7	3.41939
D4B5N0	Metallocarboxypeptidase A-like protein ARB_03789	37.0629	12	37	12	1	429	47.145	4.82	122.243	12
Confidence	Sequence	Modifications	Qvality PEP	Qvality q-value	# Protein Groups	# Proteins	# PSMs	Master Protein Accessions	# Missed Cleavages	Theo. MH+ [Da]	XCorr Sequest HT
High	STYTFTAELR		0.00354154	0	1	1	1	g2193.t1	0	1188.59	3.29233
High	STYTFTAELRDTGR		0.0644208	0	1	1	2	g2193.t1	1	1617.79	2.42528
High	SYVDKYDFYVFPVVNPDGFVYTQTNTR		0.0034584	0	1	1	1	g2193.t1	1	3234.54	3.52225
High	YGFVLPANQIRPTSEEMWAGMK	1xOxidation [M21]	0.00664363	0	1	1	1	g2193.t1	0	2541.23	2.55029
High	YGFVLPANQIRPTSEEMWAGMK	2xOxidation [M17; M21]	0.00664363	0	1	1	1	g2193.t1	0	2557.22	2.47642
High	NWAVGWNVAGGSSTNPCDETYR	1xCarbamidomethyl [C17]	5.5644e-06	0	1	1	2	g2193.t1	0	2441.06	5.25437
High	QAASGSSCVGTDINR	1xCarbamidomethyl [C8]	6.75948e-05	0	1	1	3	g2193.t1	0	1522.69	4.26492
High	YVFANMK	1xOxidation [M6]	0.0837258	0	1	1	1	g2193.t1	0	888.428	1.5152
High	NSKPAVIMHSTVHAR		3.27799e-06	0	1	1	3	g2193.t1	0	1647.87	4.5637
High	NSKPAVIMHSTVHAR	1xOxidation [M8]	8.37277e-05	0	1	1	5	g2193.t1	0	1663.87	3.86628
High	AVRDQQGVK		0.0243816	0	1	1	1	g2193.t1	1	1000.55	2.75178
High	YDTDAAVK		0.0188185	0	1	1	1	g2193.t1	0	882.42	1.96168
High	NRQAASGSSCVGTDINR	1xCarbamidomethyl [C10]	1.60602e-06	0	1	1	2	g2193.t1	1	1792.84	5.50245
High	GSAALSSPEAAGLAAQMR	1xOxidation [M17]	1.57504e-05	0	1	1	10	g2193.t1	0	1703.84	4.25113
High	GSAALSSPEAAGLAAQMR		1.29869e-07	0	1	1	2	g2193.t1	0	1687.84	5.71939
High	YVFANMK		0.132888	0.0026673	1	1	1	g2193.t1	0	872.433	1.85808
Confidence	Sequence	Modifications	Qvality PEP	Qvality q-value	# Protein Groups	# Proteins	# PSMs	Master Protein Accessions	# Missed Cleavages	Theo. MH+ [Da]	XCorr Sequest HT
High	GSAALSSPEAAGLAAQMR	1xOxidation [M17]	1.53236e-06	0	1	1	5	g2193.t1	0	1703.84	5.19498
High	GSAALSSPEAAGLAAQMR		5.23223e-06	0	1	1	2	g2193.t1	0	1687.84	5.4572
High	QAASGSSCVGTDINR	1xCarbamidomethyl [C8]	3.32811e-06	0	1	1	2	g2193.t1	0	1522.69	4.19306
High	NSKPAVIMHSTVHAR		1.2706e-05	0	1	1	3	g2193.t1	0	1647.87	4.08396
High	NSKPAVIMHSTVHAR	1xOxidation [M8]	0.000202253	0	1	1	2	g2193.t1	0	1663.87	3.57216
High	YDTDAAVK		0.0283488	0	1	1	1	g2193.t1	0	882.42	2.07147
High	NRQAASGSSCVGTDINR	1xCarbamidomethyl [C10]	5.91935e-06	0	1	1	1	g2193.t1	1	1792.84	4.20838
High	AVRDQQGVK		0.100071	0.00265332	1	1	1	g2193.t1	1	1000.55	2.50588
High	YVFANMK		0.126823	0.00457262	1	1	1	g2193.t1	0	872.433	1.72418
Confidence	Sequence	Modifications	Qvality PEP	Qvality q-value	# Protein Groups	# Proteins	# PSMs	Master Protein Accessions	# Missed Cleavages	Theo. MH+ [Da]	XCorr Sequest HT
High	AAIASLLQR		0.0125953	0	1	1	1	g3686.t1	0	942.573	2.84269
Confidence	Sequence	Modifications	Qvality PEP	Qvality q-value	# Protein Groups	# Proteins	# PSMs	Master Protein Accessions	# Missed Cleavages	Theo. MH+ [Da]	XCorr Sequest HT
High	ILEPYELSVIGGR		0.00274151	0	1	1	1	g9202.t1	0	1445.8	2.53283
High	FTLNTVPLGK		0.0394699	0	1	1	1	g9202.t1	0	1089.63	2.02202
High	INQVELSADKTQTR		0.000133491	0	1	1	1	g9202.t1	1	1602.84	3.80708
High	IDPAGVFTR		0.0829206	0.00332483	1	1	1	g9202.t1	0	975.526	1.84704
G0RH19	L-xylulose reductase	40.9556	12	14	12	1	293	31.584	6.7	33.6718	12
Confidence	Sequence	Modifications	Qvality PEP	Qvality q-value	# Protein Groups	# Proteins	# PSMs	Master Protein Accessions	# Missed Cleavages	Theo. MH+ [Da]	XCorr Sequest HT
High	NGVFSIGNTVAPK		0.000528802	0	1	1	1	g4764.t1	0	1303.7	3.73641
High	ANSISPGYMATEISDFIPQETK	1xOxidation [M9]	3.23393e-05	0	1	1	2	g4764.t1	0	2415.14	4.71679
High	SLAVEWVSFAR		0.00104137	0	1	1	1	g4764.t1	0	1264.67	3.22502
High	QDQVLPLFSLKGK		0.0856412	0	1	1	1	g4764.t1	1	1472.85	1.65321
High	AGVIHLCR	1xCarbamidomethyl [C7]	0.0871047	0	1	1	1	g4764.t1	0	925.504	2.25051
High	AYQVNVTDEANVKK		0.000144684	0	1	1	2	g4764.t1	1	1578.81	3.64428
High	AIERAEEIEKK		0.0240967	0	1	1	1	g4764.t1	2	1315.72	2.75222
High	AYQVNVTDEANVK		0.00217595	0	1	1	1	g4764.t1	0	1450.72	3.22539
High	AAGEIWR		0.0942494	0.000351973	1	1	1	g4764.t1	0	802.421	2.34715
High	QVYDIVK		0.152978	0.00390932	1	1	1	g4764.t1	0	864.483	1.49868
High	VVSTDLDGTFFCAR	1xCarbamidomethyl [C12]	0.19812	0.00790018	1	1	1	g4764.t1	0	1587.75	2.51709
High	AIERAEEIEK		0.212912	0.00846637	1	1	1	g4764.t1	1	1187.63	1.69113
Confidence	Sequence	Modifications	Qvality PEP	Qvality q-value	# Protein Groups	# Proteins	# PSMs	Master Protein Accessions	# Missed Cleavages	Theo. MH+ [Da]	XCorr Sequest HT
High	NGVFSIGNTVAPK		0.00255891	0	1	1	1	g4764.t1	0	1303.7	4.04177
High	SLAVEWVSFAR		0.0136041	0	1	1	1	g4764.t1	0	1264.67	3.13519
High	AYQVNVTDEANVKK		0.00930039	0	1	1	1	g4764.t1	1	1578.81	2.76585
High	QDQVLPLFSLK		0.0865524	0.0021723	1	1	1	g4764.t1	0	1287.73	2.11747
High	AEEIEKK		0.109346	0.0035926	1	1	1	g4764.t1	1	846.457	2.23731
Confidence	Sequence	Modifications	Qvality PEP	Qvality q-value	# Protein Groups	# Proteins	# PSMs	Master Protein Accessions	# Missed Cleavages	Theo. MH+ [Da]	XCorr Sequest HT
High	TFTTVADNQTTVQFPVYQGER		0.126013	0.00623405	1	1	1	g3566.t1	0	2402.16	2.70324
Confidence	Sequence	Modifications	Qvality PEP	Qvality q-value	# Protein Groups	# Proteins	# PSMs	Master Protein Accessions	# Missed Cleavages	Theo. MH+ [Da]	XCorr Sequest HT
High	NDGIQSVSFK		0.00206752	0	1	1	1	g9168.t1	0	1094.55	3.47977
High	DLDCSASNPGLPSEVITCGETK	2xCarbamidomethyl [C4; C18]	0.000108765	0	1	1	2	g9168.t1	0	2350.05	3.46044
High	KNDGIQSVSFK		0.00318309	0	1	1	2	g9168.t1	1	1222.64	3.52259
Confidence	Sequence	Modifications	Qvality PEP	Qvality q-value	# Protein Groups	# Proteins	# PSMs	Master Protein Accessions	# Missed Cleavages	Theo. MH+ [Da]	XCorr Sequest HT
High	FGLTGANSQYK		0.000495765	0	1	1	1	g11989.t1	0	1185.59	3.58223
High	DNEGIQSASFK		0.000811411	0	1	1	1	g11989.t1	0	1195.56	3.8513
High	LAEANVECSDDGTELK	1xCarbamidomethyl [C8]	3.41955e-05	0	1	1	1	g11989.t1	0	1750.78	2.98075
g7593.t1	hypothetical protein	50.2075	12	23	12	1	241	25.99	4.86	64.0068	12
Confidence	Sequence	Modifications	Qvality PEP	Qvality q-value	# Protein Groups	# Proteins	# PSMs	Master Protein Accessions	# Missed Cleavages	Theo. MH+ [Da]	XCorr Sequest HT
High	TCYSFTWSEGGASKPENACGR	2xCarbamidomethyl [C2; C19]	0.00775089	0	1	1	1	g7593.t1	0	2365	2.06731
High	TCDTCGDSAGLAECVDKTWGHKVPSSMR	1xOxidation [M27]; 3xCarbamidomethyl [C2; C5; C14]	0.0118019	0	1	1	2	g7593.t1	2	3141.35	2.90578
High	EALISSMWEVLK		0.00382576	0	1	1	1	g7593.t1	0	1405.74	2.62145
High	EALISSMWEVLK	1xOxidation [M7]	0.000892245	0	1	1	1	g7593.t1	0	1421.73	3.28215
High	HQLDADKKDLTVQVK		0.00152336	0	1	1	2	g7593.t1	2	1737.95	3.46826
High	AVSDKEGYEMFK		0.00190931	0	1	1	2	g7593.t1	1	1403.65	3.4164
High	AVSDKEGYEMFK	1xOxidation [M10]	0.00441164	0	1	1	2	g7593.t1	1	1419.65	3.35653
High	SVMTDRSVESDNNR		0.001898	0	1	1	1	g7593.t1	1	1609.72	2.47015
High	SVMTDRSVESDNNR	1xOxidation [M3]	0.0358919	0	1	1	1	g7593.t1	1	1625.72	2.88127
High	SVESDNNR		0.0453035	0	1	1	1	g7593.t1	0	920.407	1.7626
High	HQLDADKK		0.0144294	0	1	1	1	g7593.t1	1	954.5	2.79913
High	CKHQLDADKK	1xCarbamidomethyl [C1]	0.00224156	0	1	1	1	g7593.t1	2	1242.63	3.36733
High	TCDTCGDSAGLAECVDK	3xCarbamidomethyl [C2; C5; C14]	9.84699e-06	0	1	1	1	g7593.t1	0	1858.73	3.95267
High	MNGAWGQTPGLQQNQMR	1xOxidation [M]	0.000116806	0	1	1	2	g7593.t1	0	1932.88	4.28711
High	MNGAWGQTPGLQQNQMR	2xOxidation [M1; M16]	0.000268506	0	1	1	2	g7593.t1	0	1948.88	3.67843
High	MNGAWGQTPGLQQNQMR		0.011872	0	1	1	1	g7593.t1	0	1916.89	3.31185
High	DLTVQVK		0.179425	0.00610127	1	1	1	g7593.t1	0	802.467	2.07246
Confidence	Sequence	Modifications	Qvality PEP	Qvality q-value	# Protein Groups	# Proteins	# PSMs	Master Protein Accessions	# Missed Cleavages	Theo. MH+ [Da]	XCorr Sequest HT
High	FGNMFYSGPTSGGAVITK		4.37944e-05	0	1	1	1	g7684.t1	0	1833.88	4.28625
High	FGNMFYSGPTSGGAVITK	1xOxidation [M4]	1.08297e-05	0	1	1	1	g7684.t1	0	1849.88	3.90915
High	VWNNGELISSQSDSPGMK	1xOxidation [M17]	0.000651112	0	1	1	1	g7684.t1	0	1964.9	3.36082
High	VWNNGELISSQSDSPGMK		0.000450384	0	1	1	1	g7684.t1	0	1948.91	4.18865
High	ATYTMAPPEIPCGYK	1xCarbamidomethyl [C12]	0.0249614	0	1	1	1	g7684.t1	0	1698.79	2.55191
High	ATYTMAPPEIPCGYK	1xOxidation [M5]; 1xCarbamidomethyl [C12]	0.0937214	0.000351973	1	1	1	g7684.t1	0	1714.78	2.27393
P42293	Extracellular endo-alpha-(1->5)-L-arabinanase 2	47.8788	12	21	12	1	330	34.916	5.29	55.3395	12
Confidence	Sequence	Modifications	Qvality PEP	Qvality q-value	# Protein Groups	# Proteins	# PSMs	Master Protein Accessions	# Missed Cleavages	Theo. MH+ [Da]	XCorr Sequest HT
High	DDNDGPLVEAPSIAK		0.00111173	0	1	1	1	g1733.t1	0	1540.75	3.42371
High	WEGNFANAEA		0.00398812	0	1	1	1	g1733.t1	0	1108.47	3.57324
High	VGNTWYSFATNNNDGSGSTHVQIAK		0.00125206	0	1	1	1	g1733.t1	0	2668.24	2.53993
High	IDGNALGNGGVCGNTNPPIHSTPIMQQK	1xCarbamidomethyl [C12]	0.000913714	0	1	1	1	g1733.t1	0	2890.39	3.45999
High	IDGNALGNGGVCGNTNPPIHSTPIMQQK	1xOxidation [M25]; 1xCarbamidomethyl [C12]	0.00075096	0	1	1	2	g1733.t1	0	2906.39	2.94982
High	YVTYKIDGNALGNGGVCGNTNPPIHSTPIMQQK	1xOxidation [M30]; 1xCarbamidomethyl [C17]	0.000342622	0	1	1	1	g1733.t1	1	3560.73	4.4266
High	FVMYFAASR	1xOxidation [M3]	0.0187079	0	1	1	1	g1733.t1	0	1107.53	2.16193
High	FVMYFAASR		0.0837258	0	1	1	1	g1733.t1	0	1091.53	2.08458
High	YGPLFVSQGK		0.00349972	0	1	1	2	g1733.t1	0	1095.58	3.59839
High	AVAGPVIGSNFPDPSIIR		5.15052e-06	0	1	1	6	g1733.t1	0	1809.99	4.47253
High	IGSPYQVLDRDDNDGPLVEAPSIAK		5.66454e-06	0	1	1	1	g1733.t1	1	2669.34	4.64479
High	SSDFNSWTLLGK		0.000336565	0	1	1	1	g1733.t1	0	1354.66	3.84551
High	VAGNGIDK		0.0460991	0	1	1	1	g1733.t1	0	773.415	1.89897
High	AMYTATLK	1xOxidation [M2]	0.148917	0.0036125	1	1	1	g1733.t1	0	914.465	1.59493
Confidence	Sequence	Modifications	Qvality PEP	Qvality q-value	# Protein Groups	# Proteins	# PSMs	Master Protein Accessions	# Missed Cleavages	Theo. MH+ [Da]	XCorr Sequest HT
High	VGYPTASPSVLDPLDVR		0.000357624	0	1	1	1	g10745.t1	0	1785.94	3.15021
High	LLNAFIPK		0.00642257	0	1	1	1	g10745.t1	0	915.566	2.58813
High	NAATPNQLLPDLPK		0.000535716	0	1	1	1	g10745.t1	0	1491.82	2.76261
High	LHSDYNKPIR		0.0503131	0	1	1	2	g10745.t1	0	1242.66	2.46373
High	VYTDPHAPNIYR		0.000114322	0	1	1	2	g10745.t1	0	1445.72	3.79948
High	ILENQLSGRPEDAEPER		0.00233515	0	1	1	2	g10745.t1	0	1952.97	3.07884
High	IVDLEGK		0.0984956	0.0047907	1	1	1	g10745.t1	0	773.44	1.59964
Q3HRQ2	Aldehyde oxidase GLOX	22.1053	12	30	12	1	760	79.664	4.82	84.7626	12
Confidence	Sequence	Modifications	Qvality PEP	Qvality q-value	# Protein Groups	# Proteins	# PSMs	Master Protein Accessions	# Missed Cleavages	Theo. MH+ [Da]	XCorr Sequest HT
High	SISDASLDGQDWEEPGNKLASK		0.000309686	0	1	1	2	g8580.t1	1	2347.1	3.71402
High	ISPLSADATWEMDSMPQGR		1.71176e-05	0	1	1	1	g8580.t1	0	2091.95	3.69601
High	ISPLSADATWEMDSMPQGR	1xOxidation [M]	2.12031e-05	0	1	1	2	g8580.t1	0	2107.94	3.67827
High	ISPLSADATWEMDSMPQGR	2xOxidation [M12; M15]	2.02182e-05	0	1	1	3	g8580.t1	0	2123.94	4.12456
High	SISDASLDGQDWEEPGNKLASKR		9.15379e-05	0	1	1	2	g8580.t1	2	2503.21	3.23817
High	LANGQYAYSAEWDTAK		0.00243598	0	1	1	1	g8580.t1	0	1787.82	4.01475
High	MVFLDNEGWTAGSTDQK		8.74301e-06	0	1	1	1	g8580.t1	0	1898.86	4.92143
High	MVFLDNEGWTAGSTDQK	1xOxidation [M1]	0.000397524	0	1	1	1	g8580.t1	0	1914.85	3.60719
High	VALYHGGFVTHSVHMGHR		4.48484e-05	0	1	1	2	g8580.t1	0	2005	3.62418
High	VALYHGGFVTHSVHMGHR	1xOxidation [M15]	6.41785e-06	0	1	1	4	g8580.t1	0	2020.99	4.40893
High	NRPSDVKLSTTAVK		0.0378269	0	1	1	2	g8580.t1	1	1515.85	3.00378
High	TYKDLPGDYR		0.00511732	0	1	1	2	g8580.t1	1	1227.6	2.9334
High	TDDHCLASNGCQNGCK	3xCarbamidomethyl [C5; C11; C15]	0.000930154	0	1	1	1	g8580.t1	0	1836.71	2.9617
High	NNYVALSYK		0.0153074	0	1	1	1	g8580.t1	0	1071.55	2.6321
High	GVSDGINRPMEILEK		0.0224549	0	1	1	1	g8580.t1	0	1657.86	2.26352
High	GVSDGINRPMEILEK	1xOxidation [M10]	0.0608269	0	1	1	3	g8580.t1	0	1673.85	2.4029
High	WSTAGTTEIPR		0.00222828	0	1	1	1	g8580.t1	0	1218.61	2.92629
Confidence	Sequence	Modifications	Qvality PEP	Qvality q-value	# Protein Groups	# Proteins	# PSMs	Master Protein Accessions	# Missed Cleavages	Theo. MH+ [Da]	XCorr Sequest HT
High	AILTASGSGSQFGGVGVK		0.000489474	0	1	1	1	g10608.t1	0	1635.87	3.10283
High	SVAFDALTWDDSASPPAINR		7.10045e-06	0	1	1	1	g10608.t1	0	2133.02	4.78275
High	GYELDSDMVTTK	1xOxidation [M8]	0.00160706	0	1	1	1	g10608.t1	0	1374.61	3.14872
High	RPQADAEPTRNVAPK		0.132888	0.0026673	1	1	1	g10608.t1	1	1649.87	2.17325
High	RPQADAEPTR		0.206465	0.00817081	1	1	1	g10608.t1	0	1140.58	2.04833
Q4WXZ5	Ribonuclease T2-like	34.8519	12	20	12	1	439	45.892	5.07	77.3292	12
Confidence	Sequence	Modifications	Qvality PEP	Qvality q-value	# Protein Groups	# Proteins	# PSMs	Master Protein Accessions	# Missed Cleavages	Theo. MH+ [Da]	XCorr Sequest HT
High	SGAFNEVWYHYNVR		0.000133129	0	1	1	2	g8516.t1	0	1741.81	3.52002
High	TYTSAEIQAALK		0.00264725	0	1	1	1	g8516.t1	0	1295.68	3.29908
High	DTLSYMQTYWK		0.00335722	0	1	1	1	g8516.t1	0	1435.66	3.85803
High	ALPTYEWLSAAGITPSTSK		3.76452e-07	0	1	1	2	g8516.t1	0	1993.03	5.08989
High	LAYEDSTAFYADTVPSGTTK		5.2918e-08	0	1	1	2	g8516.t1	0	2137	5.53656
High	CGIADGELTCGSGVSDATVFTAADGK	2xCarbamidomethyl [C1; C10]	4.3348e-06	0	1	1	3	g8516.t1	0	2559.13	5.81761
High	AKHGQEVTIGCK	1xCarbamidomethyl [C11]	0.0049677	0	1	1	1	g8516.t1	1	1327.68	3.15336
High	STCPSSGVK	1xCarbamidomethyl [C3]	0.0164311	0	1	1	1	g8516.t1	0	922.43	2.05607
High	CDGTYEASCDSSR	2xCarbamidomethyl [C1; C9]	9.33393e-06	0	1	1	2	g8516.t1	0	1507.54	4.82519
High	HGQEVTIGCK	1xCarbamidomethyl [C9]	0.00305288	0	1	1	1	g8516.t1	0	1128.55	3.94106
High	GSVQSGDFVAAEPDGTKSTCPSSGVK	1xCarbamidomethyl [C20]	0.000662828	0	1	1	2	g8516.t1	1	2568.19	2.88721
High	GSVQSGDFVAAEPDGTK		3.1021e-05	0	1	1	2	g8516.t1	0	1664.78	5.55152
Confidence	Sequence	Modifications	Qvality PEP	Qvality q-value	# Protein Groups	# Proteins	# PSMs	Master Protein Accessions	# Missed Cleavages	Theo. MH+ [Da]	XCorr Sequest HT
High	SSNHAIFDPSK		0.0134457	0	1	1	1	g9138.t1	0	1202.58	2.29144
Q9C1T1	3-phytase A	30.1724	12	15	12	1	464	51.418	4.53	39.8086	12
Confidence	Sequence	Modifications	Qvality PEP	Qvality q-value	# Protein Groups	# Proteins	# PSMs	Master Protein Accessions	# Missed Cleavages	Theo. MH+ [Da]	XCorr Sequest HT
High	VTFAQVLSR		0.00373596	0	1	1	1	g3683.t1	0	1020.58	3.49473
High	LYVEKLSCSGETDEYVR	1xCarbamidomethyl [C8]	1.06557e-06	0	1	1	2	g3683.t1	1	2047.96	4.45379
High	YYHYGAGDPLGPTQGVGYVNELIAR		3.67605e-07	0	1	1	1	g3683.t1	0	2710.33	3.11787
High	LDAFIDTLDFAK		0.0121562	0	1	1	1	g3683.t1	0	1368.7	2.21255
High	GQAPWNEIWLPPIANR		0.00418211	0	1	1	1	g3683.t1	0	1861.97	3.03813
High	CKLDAFIDTLDFAK	1xCarbamidomethyl [C1]	0.0526656	0	1	1	1	g3683.t1	1	1656.83	2.1182
High	VIASGQFFTDGFHQAMVDDK	1xOxidation [M16]	0.0116631	0	1	1	2	g3683.t1	0	2229.03	2.27481
High	VIPLSCADSDGKCK	2xCarbamidomethyl [C6; C13]	0.0726404	0	1	1	1	g3683.t1	1	1549.73	1.79954
High	HGARDPTASK		0.0317458	0	1	1	1	g3683.t1	1	1039.53	3.1378
High	LSCSGETDEYVR	1xCarbamidomethyl [C3]	0.000200648	0	1	1	2	g3683.t1	0	1415.61	3.48745
High	SGGNWSACFD	1xCarbamidomethyl [C8]	0.135817	0.0026673	1	1	1	g3683.t1	0	1100.41	2.54192
High	SQHMFVR		0.199148	0.00790018	1	1	1	g3683.t1	0	904.446	2.24531
Confidence	Sequence	Modifications	Qvality PEP	Qvality q-value	# Protein Groups	# Proteins	# PSMs	Master Protein Accessions	# Missed Cleavages	Theo. MH+ [Da]	XCorr Sequest HT
High	LITEVIGCTTPDPAAVSEKR	1xCarbamidomethyl [C8]	0.00156247	0	1	1	1	g7125.t1	1	2157.12	2.69633
High	LNDGIVPLESIR		0.00299849	0	1	1	1	g7125.t1	0	1325.74	3.71769
High	LITEVIGCTTPDPAAVSEK	1xCarbamidomethyl [C8]	0.000149884	0	1	1	1	g7125.t1	0	2001.02	4.31535
High	AQGIGYVQELLAR		0.0108294	0	1	1	1	g7125.t1	0	1417.78	2.10628
High	TFYYPEQYGYDAAK		0.00877132	0	1	1	1	g7125.t1	0	1715.76	3.02714
High	YLPVYLQDATER		0.000740981	0	1	1	1	g7125.t1	0	1467.75	3.11932
High	TDGLCALDK	1xCarbamidomethyl [C5]	0.00817589	0	1	1	1	g7125.t1	0	992.472	2.74711
High	DAPSLTEFPPNPDR		0.108144	0.0035926	1	1	4	g7125.t1	0	1555.74	2.33502
Confidence	Sequence	Modifications	Qvality PEP	Qvality q-value	# Protein Groups	# Proteins	# PSMs	Master Protein Accessions	# Missed Cleavages	Theo. MH+ [Da]	XCorr Sequest HT
High	LYVEKLSCSGETDEYVR	1xCarbamidomethyl [C8]	0.000337205	0	1	1	2	g3683.t1	1	2047.96	3.35358
High	VTFAQVLSR		0.00150837	0	1	1	1	g3683.t1	0	1020.58	3.52346
High	LSCSGETDEYVR	1xCarbamidomethyl [C3]	0.00059272	0	1	1	1	g3683.t1	0	1415.61	3.51773
High	SGGNWSACFD	1xCarbamidomethyl [C8]	0.0349228	0.000614993	1	1	1	g3683.t1	0	1100.41	1.82223
High	HGARDPTASK		0.040579	0.000614993	1	1	1	g3683.t1	1	1039.53	2.70198
High	VIPLSCADSDGK	1xCarbamidomethyl [C6]	0.0559622	0.00170578	1	1	1	g3683.t1	0	1261.61	2.07083
High	VIPLSCADSDGKCK	2xCarbamidomethyl [C6; C13]	0.0851083	0.0021723	1	1	1	g3683.t1	1	1549.73	2.08093
High	FLVNDR		0.15827	0.00686924	1	1	1	g3683.t1	0	763.41	1.85243
Confidence	Sequence	Modifications	Qvality PEP	Qvality q-value	# Protein Groups	# Proteins	# PSMs	Master Protein Accessions	# Missed Cleavages	Theo. MH+ [Da]	XCorr Sequest HT
High	GGEEEEEEEEDEDEEEGAQETPR		0.172014	0.00482587	1	1	1	g11292.t1	0	2650.99	0.329611
Confidence	Sequence	Modifications	Qvality PEP	Qvality q-value	# Protein Groups	# Proteins	# PSMs	Master Protein Accessions	# Missed Cleavages	Theo. MH+ [Da]	XCorr Sequest HT
High	AAGLTTHR		0.0430364	0	1	1	1	g7481.t1	0	826.453	1.9308
A1CFK9	Carboxylesterase patB	19.633	11	14	10	1	545	56.88	5.06	34.685	11
Confidence	Sequence	Modifications	Qvality PEP	Qvality q-value	# Protein Groups	# Proteins	# PSMs	Master Protein Accessions	# Missed Cleavages	Theo. MH+ [Da]	XCorr Sequest HT
High	GYYNFSNIR		0.018391	0	1	1	1	g5637.t1	0	1133.54	2.38456
High	QLPSAALVAVNK		0.000942209	0	1	1	1	g5637.t1	0	1210.72	2.73804
High	YAAPPVGDLR		0.000937008	0	2	2	1	g5637.t1; g3390.t1	0	1058.56	2.55158
High	ICPQASTSNANVSDPR	1xCarbamidomethyl [C2]	3.0952e-05	0	1	1	1	g5637.t1	0	1716.8	3.92009
High	ALLNHGQYDSSVK		0.000668497	0	1	1	2	g5637.t1	0	1431.72	3.86243
High	SVVDDGSIDR		0.0442137	0	1	1	1	g5637.t1	0	1062.51	2.23094
High	LGSGTGIGVQRDETANER		0.00217308	0	1	1	2	g5637.t1	1	1859.92	3.52604
High	LGSGTGIGVQR		0.00271134	0	1	1	1	g5637.t1	0	1044.58	2.67174
High	TPAGLMLR		0.015175	0	1	1	1	g5637.t1	0	858.487	2.71437
High	APQAPETDR		0.0646873	0.000580171	1	1	1	g5637.t1	0	984.474	1.66039
High	FKAPQAPETDR		0.14011	0.00799496	1	1	2	g5637.t1	1	1259.64	2.36417
Confidence	Sequence	Modifications	Qvality PEP	Qvality q-value	# Protein Groups	# Proteins	# PSMs	Master Protein Accessions	# Missed Cleavages	Theo. MH+ [Da]	XCorr Sequest HT
High	GDLNAGLLDQR		0.00263738	0	1	1	1	g3701.t1	0	1171.61	2.88629
Confidence	Sequence	Modifications	Qvality PEP	Qvality q-value	# Protein Groups	# Proteins	# PSMs	Master Protein Accessions	# Missed Cleavages	Theo. MH+ [Da]	XCorr Sequest HT
High	QLPSAALVAVNK		0.00396451	0	1	1	1	g5637.t1	0	1210.72	2.58477
High	VTVVGESAGGGSIMHQLTAYGGR		1.74256e-05	0	1	1	2	g5637.t1	0	2247.12	4.62551
High	VTVVGESAGGGSIMHQLTAYGGR	1xOxidation [M14]	0.0236755	0	1	1	2	g5637.t1	0	2263.11	2.0338
High	FKAPQAPETDR		0.0686087	0	1	1	1	g5637.t1	1	1259.64	2.65931
High	LGSGTGIGVQR		0.00335722	0	1	1	1	g5637.t1	0	1044.58	2.72889
High	LGSGTGIGVQRDETANER		0.00465373	0	1	1	2	g5637.t1	1	1859.92	3.46109
High	ALLNHGQYDSSVK		0.000266914	0	1	1	2	g5637.t1	0	1431.72	3.40765
High	ICPQASTSNANVSDPR	1xCarbamidomethyl [C2]	0.000733314	0	1	1	1	g5637.t1	0	1716.8	3.10329
High	TPAGLMLR		0.0310112	0	1	1	1	g5637.t1	0	858.487	2.39394
High	YAAPPVGDLR		0.00147	0	2	2	1	g5637.t1; g3390.t1	0	1058.56	2.51074
Confidence	Sequence	Modifications	Qvality PEP	Qvality q-value	# Protein Groups	# Proteins	# PSMs	Master Protein Accessions	# Missed Cleavages	Theo. MH+ [Da]	XCorr Sequest HT
High	SQTDSSDGVIYVAMNYR	1xOxidation [M14]	0.00546248	0	1	1	1	g3390.t1	0	1921.86	2.86474
High	IASGDPLGLIAR		0.00272706	0	1	1	1	g3390.t1	0	1182.68	2.74651
High	SSVQDGSELR		0.00135264	0	1	1	1	g3390.t1	0	1077.52	2.7186
High	YAAPPVGDLR		0.00147	0	2	2	1	g5637.t1; g3390.t1	0	1058.56	2.51074
Confidence	Sequence	Modifications	Qvality PEP	Qvality q-value	# Protein Groups	# Proteins	# PSMs	Master Protein Accessions	# Missed Cleavages	Theo. MH+ [Da]	XCorr Sequest HT
High	QLPSAALVAVNK		0.0215708	0	1	1	2	g5637.t1	0	1210.72	2.53073
High	VTVVGESAGGGSIMHQLTAYGGR	1xOxidation [M14]	0.00213304	0	1	1	1	g5637.t1	0	2263.11	3.04654
High	LGSGTGIGVQRDETANER		0.0120321	0	1	1	2	g5637.t1	1	1859.92	3.4204
High	ICPQASTSNANVSDPR	1xCarbamidomethyl [C2]	1.7336e-06	0	1	1	1	g5637.t1	0	1716.8	3.63324
High	SVVDDGSIDR		0.0163048	0	1	1	1	g5637.t1	0	1062.51	2.44767
High	ALLNHGQYDSSVK		0.000310578	0	1	1	2	g5637.t1	0	1431.72	3.65771
High	APQAPETDR		0.0331509	0.000614993	1	1	1	g5637.t1	0	984.474	1.90694
High	YAAPPVGDLR		0.0579124	0.00170578	2	2	1	g5637.t1; g3390.t1	0	1058.56	2.08741
High	FKAPQAPETDR		0.0895102	0.0021723	1	1	1	g5637.t1	1	1259.64	2.10401
High	TPAGLMLR		0.071871	0.0021723	1	1	1	g5637.t1	0	858.487	2.32021
Confidence	Sequence	Modifications	Qvality PEP	Qvality q-value	# Protein Groups	# Proteins	# PSMs	Master Protein Accessions	# Missed Cleavages	Theo. MH+ [Da]	XCorr Sequest HT
High	AALDWVQR		0.0112164	0	1	1	1	g3701.t1	0	958.51	2.82316
Confidence	Sequence	Modifications	Qvality PEP	Qvality q-value	# Protein Groups	# Proteins	# PSMs	Master Protein Accessions	# Missed Cleavages	Theo. MH+ [Da]	XCorr Sequest HT
High	GVYGSNAHPVGTAAMMSR	2xOxidation [M15; M16]	0.00196708	0	1	1	2	g8187.t1	0	1837.83	2.54073
B0Y1M7	Lysophospholipase 1	27.5362	11	15	11	1	552	57.679	4.36	54.6301	11
Confidence	Sequence	Modifications	Qvality PEP	Qvality q-value	# Protein Groups	# Proteins	# PSMs	Master Protein Accessions	# Missed Cleavages	Theo. MH+ [Da]	XCorr Sequest HT
High	TLSGIADAEAFK		0.000769031	0	1	1	1	g8709.t1	0	1222.63	2.5205
High	KPAAQAALASWLAK		3.37136e-05	0	1	1	1	g8709.t1	0	1425.82	3.57305
High	TAAGFDVGLTDAWGR		0.00188675	0	1	1	1	g8709.t1	0	1536.74	3.2721
High	LLGYQMLYGEDGGVGK		8.04472e-06	0	1	1	1	g8709.t1	0	1699.84	4.74224
High	SGETLPDECDACLAEYCYN	3xCarbamidomethyl [C9; C12; C17]	0.00337722	0	1	1	1	g8709.t1	0	2266.86	4.91545
High	GAEVPFPIITALGVK		0.0906112	0	1	1	1	g8709.t1	0	1511.88	2.00542
High	WPACLACGIMVK	1xOxidation [M10]; 2xCarbamidomethyl [C4; C7]	0.00904192	0	1	1	1	g8709.t1	0	1421.67	3.28662
High	WPACLACGIMVK	2xCarbamidomethyl [C4; C7]	0.0313764	0	1	1	1	g8709.t1	0	1405.68	2.94444
High	SMLTGAGLIQGLDAR	1xOxidation [M2]	4.54596e-06	0	1	1	2	g8709.t1	0	1518.79	5.09947
High	LQYSEAETR		0.00470931	0	1	1	1	g8709.t1	0	1096.53	2.50845
High	GMIANGQQVATQGGDAR		6.16634e-07	0	1	1	1	g8709.t1	0	1673.8	5.35703
High	GMIANGQQVATQGGDAR	1xOxidation [M2]	1.85235e-06	0	1	1	2	g8709.t1	0	1689.8	5.38548
High	AQLGAASR		0.09585	0.000351973	1	1	1	g8709.t1	0	773.426	2.14854
Confidence	Sequence	Modifications	Qvality PEP	Qvality q-value	# Protein Groups	# Proteins	# PSMs	Master Protein Accessions	# Missed Cleavages	Theo. MH+ [Da]	XCorr Sequest HT
High	LNISGFDSNSYIDSAAK		0.00274331	0	1	1	1	g8989.t1	0	1801.86	2.84572
High	YVGSNFSGGQLPSSER		0.0192674	0	1	1	1	g8989.t1	0	1684.79	3.06046
Confidence	Sequence	Modifications	Qvality PEP	Qvality q-value	# Protein Groups	# Proteins	# PSMs	Master Protein Accessions	# Missed Cleavages	Theo. MH+ [Da]	XCorr Sequest HT
High	QAASLSSSETSWLETR		0.00359694	0	1	1	1	g8989.t1	0	1752.84	2.52925
High	LNISGFDSNSYIDSAAK		0.0516555	0.00120666	1	1	1	g8989.t1	0	1801.86	2.36264
High	TGTTVPDVCTECFNK	2xCarbamidomethyl [C9; C12]	0.177871	0.00809616	1	1	1	g8989.t1	0	1728.76	1.61876
Confidence	Sequence	Modifications	Qvality PEP	Qvality q-value	# Protein Groups	# Proteins	# PSMs	Master Protein Accessions	# Missed Cleavages	Theo. MH+ [Da]	XCorr Sequest HT
High	VFDEVQALYGEK		3.35138e-05	0	1	1	1	g16.t1	0	1397.69	4.48469
High	NGLDNPNQGK		0.0350632	0	1	1	1	g16.t1	0	1056.51	3.10743
High	SQPSNSYNADYLER		0.00473734	0	1	1	1	g16.t1	0	1643.73	2.08873
D4AYS6	Probable extracellular serine carboxypeptidase	23.9564	11	23	11	1	551	61.137	4.78	77.9241	11
Confidence	Sequence	Modifications	Qvality PEP	Qvality q-value	# Protein Groups	# Proteins	# PSMs	Master Protein Accessions	# Missed Cleavages	Theo. MH+ [Da]	XCorr Sequest HT
High	LTHVVDNILIGQADAGYKTQLK		0.0010169	0	1	1	1	g6764.t1	1	2397.31	3.29869
High	LYGPPDCISTLQK	1xCarbamidomethyl [C7]	0.00180988	0	1	1	1	g6764.t1	0	1491.75	2.77949
High	LTHVVDNILIGQADAGYK		1.28888e-06	0	1	1	2	g6764.t1	0	1927.03	5.7816
High	YGGYGISYPR		0.00294599	0	1	1	1	g6764.t1	0	1132.54	2.80779
High	AWVAEFGQR		0.0101188	0	1	1	1	g6764.t1	0	1063.53	2.95503
High	TSTVSEPFILIAGK		0.000161027	0	1	1	2	g6764.t1	0	1462.82	3.46271
High	YYGESWPVSDLTTESLR		1.61825e-07	0	1	1	5	g6764.t1	0	2002.94	4.59868
High	AATPHAFAAPNR		0.00730478	0	1	1	2	g6764.t1	0	1223.63	2.69072
High	LAIVDGEADPWR		0.000492392	0	1	1	3	g6764.t1	0	1341.68	3.82019
High	FLTTDQALK		0.0164311	0	1	1	1	g6764.t1	0	1036.57	2.50275
High	VGGYANEVSSLSSR		8.37277e-05	0	1	1	4	g6764.t1	0	1425.7	5.00839
Confidence	Sequence	Modifications	Qvality PEP	Qvality q-value	# Protein Groups	# Proteins	# PSMs	Master Protein Accessions	# Missed Cleavages	Theo. MH+ [Da]	XCorr Sequest HT
High	TVDDVNAYTGGWSR		9.5997e-05	0	1	1	3	g9448.t1	0	1540.7	4.53774
High	ALDGYAAWMR		0.00994062	0	1	1	1	g9448.t1	0	1153.55	2.78592
High	ALDGYAAWMR	1xOxidation [M9]	0.0131275	0	1	1	6	g9448.t1	0	1169.54	3.30274
High	LVTPQYWER		0.0145149	0	1	1	1	g9448.t1	0	1191.62	2.53266
High	LVWANGEFDPWK		0.000342622	0	1	1	1	g9448.t1	0	1461.72	3.73048
High	STGTGVFEQLIDHDDPSLGTFSQR		0.000136333	0	1	1	2	g9448.t1	0	2607.23	3.53088
High	QCALFFPPEGEWTYGHAEGK	1xCarbamidomethyl [C2]	1.129e-05	0	1	1	5	g9448.t1	0	2324.04	3.37748
High	TLANAANR		0.0176366	0	1	1	2	g9448.t1	0	830.448	2.53258
High	NGEANAGVQK		0.000662828	0	1	1	3	g9448.t1	0	987.485	3.57202
Confidence	Sequence	Modifications	Qvality PEP	Qvality q-value	# Protein Groups	# Proteins	# PSMs	Master Protein Accessions	# Missed Cleavages	Theo. MH+ [Da]	XCorr Sequest HT
High	TLSPLSAESWAPHPK		0.000214209	0	1	1	1	g10410.t1	0	1620.84	3.97595
High	FWVAESGYK		0.0885916	0	1	1	1	g10410.t1	0	1086.53	1.81266
High	GAGHPVFIYDAGEADAEPNALFR		0.000154463	0	1	1	1	g10410.t1	0	2417.15	4.29755
High	MIQDAPR	1xOxidation [M1]	0.0354752	0	1	1	1	g10410.t1	0	846.414	2.16382
High	TTFAPGAISR		0.036102	0	1	1	1	g10410.t1	0	1020.55	2.53152
High	WNSLQHQADICR	1xCarbamidomethyl [C11]	0.0128207	0	1	1	2	g10410.t1	0	1527.71	3.25654
High	GPEFVVK		0.132888	0.0026673	1	1	1	g10410.t1	0	775.435	1.93507
Confidence	Sequence	Modifications	Qvality PEP	Qvality q-value	# Protein Groups	# Proteins	# PSMs	Master Protein Accessions	# Missed Cleavages	Theo. MH+ [Da]	XCorr Sequest HT
High	NAEKNTNGDFAR		0.04553	0.000614993	1	1	1	g10876.t1	1	1336.62	2.29155
High	YFTDALTK		0.0813681	0.0021723	1	1	1	g10876.t1	0	958.488	1.79753
Confidence	Sequence	Modifications	Qvality PEP	Qvality q-value	# Protein Groups	# Proteins	# PSMs	Master Protein Accessions	# Missed Cleavages	Theo. MH+ [Da]	XCorr Sequest HT
High	SQLAFGPDTPQGSK		0.000535716	0	1	1	1	g1968.t1	0	1432.71	3.4017
High	DLAGDSAVASQGLEK		0.00020903	0	1	1	1	g1968.t1	0	1460.72	4.99061
High	NPAGTDGEAVLDR		4.92788e-05	0	1	1	1	g1968.t1	0	1314.63	3.74816
High	NAQPSIDSGVFYR		0.16592	0.00833092	1	1	1	g1968.t1	0	1453.71	1.94093
D4B0N9	Probable 6-phosphogluconolactonase ARB_02015	25.2525	11	18	11	1	396	42.229	4.97	46.1214	11
Confidence	Sequence	Modifications	Qvality PEP	Qvality q-value	# Protein Groups	# Proteins	# PSMs	Master Protein Accessions	# Missed Cleavages	Theo. MH+ [Da]	XCorr Sequest HT
High	TVVIWER		0.0777758	0	1	1	2	g1678.t1	0	902.509	2.21914
High	TACGANASWLTFDSK	1xCarbamidomethyl [C3]	1.45789e-05	0	1	1	1	g1678.t1	0	1628.74	4.54485
High	SYMHQVLVDPQGK	1xOxidation [M3]	0.00569413	0	1	1	3	g1678.t1	0	1517.74	3.2082
High	SYMHQVLVDPQGK		0.000519455	0	1	1	2	g1678.t1	0	1501.75	3.54367
High	TDPGSGPR		0.0477312	0	1	1	1	g1678.t1	0	786.374	0.812456
High	TRLLYCLDR	1xCarbamidomethyl [C6]	0.0261622	0	1	1	1	g1678.t1	1	1209.64	2.35813
High	ITYTDAGLTGTK		0.000845765	0	1	1	1	g1678.t1	0	1240.64	3.60781
High	YLVMNDLGGDR		0.0601316	0	1	1	1	g1678.t1	0	1252.6	2.60494
High	YLVMNDLGGDR	1xOxidation [M4]	0.0529708	0	1	1	1	g1678.t1	0	1268.59	2.16421
High	YLVMNDLGGDRTR		0.00847146	0	1	1	1	g1678.t1	1	1509.75	3.28617
High	WDAENLAPLTELEPLRTDPGSGPR		0.0916371	0.000351973	1	1	1	g1678.t1	1	2634.32	2.46836
High	FLIVSHR		0.102508	0.000692523	1	1	1	g1678.t1	0	871.515	2.25194
High	LLYCLDR	1xCarbamidomethyl [C4]	0.144171	0.00297169	1	1	1	g1678.t1	0	952.492	1.87761
High	YLVMNDLGGDRTR	1xOxidation [M4]	0.204352	0.00790018	1	1	1	g1678.t1	1	1525.74	2.06328
Confidence	Sequence	Modifications	Qvality PEP	Qvality q-value	# Protein Groups	# Proteins	# PSMs	Master Protein Accessions	# Missed Cleavages	Theo. MH+ [Da]	XCorr Sequest HT
High	VFSYDSAGALTEEK		3.64228e-05	0	1	1	1	g876.t1	0	1516.72	4.49546
High	FPFTLDEPGAVPDR		0.00129752	0	1	1	1	g876.t1	0	1560.77	4.35741
High	FIIVPDLGADLVR		0.00014905	0	1	1	3	g876.t1	0	1427.83	2.6726
High	FPFTLDEPGAVPDRQDAPHEHEAILDPTGK		5.2972e-05	0	1	1	2	g876.t1	1	3299.6	3.19773
High	TTTFGDAPEPEGAAAAEIEVSPDNK		8.62541e-05	0	1	1	2	g876.t1	0	2517.16	5.9828
High	VFSYDSAGALTEEKSLETEAGLGPR		8.20295e-07	0	1	1	1	g876.t1	1	2627.28	4.83652
High	QDAPHEHEAILDPTGK		0.0049677	0	1	1	1	g876.t1	0	1757.85	1.74881
High	HLAVAHYSGSAVSTWGAPK		3.33699e-06	0	1	1	2	g876.t1	0	1938.98	4.72823
Confidence	Sequence	Modifications	Qvality PEP	Qvality q-value	# Protein Groups	# Proteins	# PSMs	Master Protein Accessions	# Missed Cleavages	Theo. MH+ [Da]	XCorr Sequest HT
High	ITYTDAGLTGTK		0.000959552	0	1	1	1	g1678.t1	0	1240.64	3.57499
High	TACGANASWLTFDSK	1xCarbamidomethyl [C3]	1.63582e-05	0	1	1	1	g1678.t1	0	1628.74	4.03656
High	SYMHQVLVDPQGK		0.00102361	0	1	1	2	g1678.t1	0	1501.75	4.10165
High	SYMHQVLVDPQGK	1xOxidation [M3]	0.0450095	0.000614993	1	1	2	g1678.t1	0	1517.74	2.68886
High	TVVIWER		0.0525505	0.00120666	1	1	2	g1678.t1	0	902.509	2.11527
High	YLVMNDLGGDR		0.0531554	0.00120666	1	1	1	g1678.t1	0	1252.6	2.42019
High	FLIVSHR		0.0613094	0.00170578	1	1	1	g1678.t1	0	871.515	2.0106
High	LLYCLDR	1xCarbamidomethyl [C4]	0.0920475	0.00265332	1	1	1	g1678.t1	0	952.492	1.8277
Confidence	Sequence	Modifications	Qvality PEP	Qvality q-value	# Protein Groups	# Proteins	# PSMs	Master Protein Accessions	# Missed Cleavages	Theo. MH+ [Da]	XCorr Sequest HT
High	VFSYDSAGALTEEK		4.11209e-06	0	1	1	1	g876.t1	0	1516.72	5.05987
High	SLETEAGLGPR		0.000823632	0	1	1	1	g876.t1	0	1129.58	3.68951
High	FPFTLDEPGAVPDR		0.000843216	0	1	1	1	g876.t1	0	1560.77	3.56336
High	QDAPHEHEAILDPTGK		0.0105171	0	1	1	1	g876.t1	0	1757.85	2.02054
High	HLAVAHYSGSAVSTWGAPK		0.0525505	0.00120666	1	1	1	g876.t1	0	1938.98	3.54969
Confidence	Sequence	Modifications	Qvality PEP	Qvality q-value	# Protein Groups	# Proteins	# PSMs	Master Protein Accessions	# Missed Cleavages	Theo. MH+ [Da]	XCorr Sequest HT
High	TGCASYVDTLACLR	2xCarbamidomethyl [C3; C12]	0.0037478	0	1	1	1	g9269.t1	0	1586.73	2.49788
Confidence	Sequence	Modifications	Qvality PEP	Qvality q-value	# Protein Groups	# Proteins	# PSMs	Master Protein Accessions	# Missed Cleavages	Theo. MH+ [Da]	XCorr Sequest HT
High	VWLQQFR		0.0213246	0	1	1	15	g8052.t1	0	976.536	2.65225
High	GGGHSAIPQAANIDDGILMPMER	2xOxidation [M19; M21]	3.51357e-06	0	1	1	2	g8052.t1	0	2382.12	4.92116
High	VAGAVALFAQNECK	1xCarbamidomethyl [C13]	6.2455e-07	0	1	1	5	g8052.t1	0	1477.75	5.15782
High	VLTAHDEFVKSQQELAASR		9.88307e-08	0	1	1	3	g8052.t1	1	2129.1	5.88102
High	LKDVAAIYDPTQVFQR		1.56655e-05	0	1	1	3	g8052.t1	1	1864	4.73965
High	DVAAIYDPTQVFQR		1.96464e-06	0	1	1	10	g8052.t1	0	1622.82	4.09333
High	DPSCVFLPDSTEK	1xCarbamidomethyl [C4]	0.00014505	0	1	1	6	g8052.t1	0	1494.68	3.6815
High	DVEGFYGLHVNMPITPR	1xOxidation [M12]	0.00841733	0	1	1	1	g8052.t1	0	1960.96	1.63482
High	IDVREPHADEHYIR		8.15571e-05	0	1	1	29	g8052.t1	1	1749.87	4.08487
High	EPHADEHYIRVGAGAK		0.000984868	0	1	1	1	g8052.t1	1	1749.87	2.7673
High	VLTAHDEFVK		0.00441095	0	1	1	15	g8052.t1	0	1158.62	3.24701
High	SQQELAASR		0.000824997	0	1	1	8	g8052.t1	0	989.501	3.34163
High	QVQQGVEK		0.0495084	0	1	1	3	g8052.t1	0	915.489	1.9043
High	MEDAERVLTAHDEFVK	1xOxidation [M1]	0.0906322	0.00383229	1	1	1	g8052.t1	1	1905.9	2.96136
High	EPHADEHYIR		0.106986	0.0047907	1	1	2	g8052.t1	0	1266.59	1.48152
High	DLWWNYR		0.117339	0.00623405	1	1	2	g8052.t1	0	1052.49	1.87737
High	GGGHSAIPQAANIDDGILMPMER	1xOxidation [M21]	0.152535	0.00799496	1	1	1	g8052.t1	0	2366.12	2.12771
Confidence	Sequence	Modifications	Qvality PEP	Qvality q-value	# Protein Groups	# Proteins	# PSMs	Master Protein Accessions	# Missed Cleavages	Theo. MH+ [Da]	XCorr Sequest HT
High	TGYNVVGGR		0.00275672	0	1	1	1	g4798.t1	0	922.474	2.88474
High	FDAESSDPK		0.0324661	0	1	1	1	g4798.t1	0	995.432	3.01339
High	TNQYGLTCDTVK	1xCarbamidomethyl [C8]	0.000286586	0	1	1	1	g4798.t1	0	1399.65	3.77081
High	GTFHTFSTSK		0.0700477	0.00114649	1	1	1	g4798.t1	0	1112.54	2.65245
High	SSIETLR		0.172565	0.00833092	1	1	1	g4798.t1	0	805.441	1.64493
Confidence	Sequence	Modifications	Qvality PEP	Qvality q-value	# Protein Groups	# Proteins	# PSMs	Master Protein Accessions	# Missed Cleavages	Theo. MH+ [Da]	XCorr Sequest HT
High	DIIDAAVADGK		0.00169408	0	1	1	1	g4879.t1	0	1087.56	3.35716
High	VGPGNRWEDVHK		0.0110891	0	1	1	1	g4879.t1	1	1393.7	2.1404
High	AFAEGVQQSVDPK		0.000149122	0	1	1	2	g4879.t1	0	1375.69	4.03206
g12669.t1	hypothetical protein	27.8846	11	46	11	1	416	45.159	4.55	125.651	11
Confidence	Sequence	Modifications	Qvality PEP	Qvality q-value	# Protein Groups	# Proteins	# PSMs	Master Protein Accessions	# Missed Cleavages	Theo. MH+ [Da]	XCorr Sequest HT
High	VGLGSLTDGAAAMER		0.000263759	0	1	1	1	g12669.t1	0	1447.72	4.24969
High	VGLGSLTDGAAAMER	1xOxidation [M13]	6.45613e-06	0	1	1	4	g12669.t1	0	1463.72	4.6708
High	TFADSIIGVPFMR		1.7845e-05	0	1	1	5	g12669.t1	0	1453.75	3.59055
High	TFADSIIGVPFMR	1xOxidation [M12]	0.000340591	0	1	1	12	g12669.t1	0	1469.75	3.5366
High	YQEFTAVAALFKGK		0.0072616	0	1	1	1	g12669.t1	1	1572.84	2.2568
High	YQEFTAVAALFK		0.000338572	0	1	1	4	g12669.t1	0	1387.73	4.08611
High	YLSLFDSGAQTILLR		0.000769031	0	1	1	2	g12669.t1	0	1696.93	3.00402
High	VGVLDVSIPPNR		0.0252564	0	1	1	3	g12669.t1	0	1265.72	2.11081
High	LAPMSWTSQLEGVR	1xOxidation [M4]	0.00152336	0	1	1	3	g12669.t1	0	1590.79	3.36247
High	LAPMSWTSQLEGVR		7.25937e-05	0	1	1	3	g12669.t1	0	1574.8	4.27172
High	YAGLYQNR		0.00462619	0	1	1	3	g12669.t1	0	984.49	2.76489
High	LGDPDSISGK		0.0193813	0	1	1	2	g12669.t1	0	988.495	2.57362
High	SALGTWSR		0.0176366	0	1	1	1	g12669.t1	0	877.453	2.64945
High	NYYFFER		0.096931	0.000351973	1	1	2	g12669.t1	0	1038.47	2.06295
Confidence	Sequence	Modifications	Qvality PEP	Qvality q-value	# Protein Groups	# Proteins	# PSMs	Master Protein Accessions	# Missed Cleavages	Theo. MH+ [Da]	XCorr Sequest HT
High	QIIYPAYTDK		0.0265383	0	1	1	1	g1425.t1	0	1211.63	1.608
High	CAYDVTGKPASR	1xCarbamidomethyl [C1]	0.000120163	0	1	1	4	g1425.t1	0	1324.63	3.37245
High	NDGSAVQK		0.0516825	0	1	1	1	g1425.t1	0	818.4	2.45582
High	KQIIYPAYTDK		0.000691073	0	1	1	1	g1425.t1	1	1339.73	4.18689
High	TCNGDDTSCHVSFGVNR	2xCarbamidomethyl [C2; C9]	1.43295e-06	0	1	1	2	g1425.t1	0	1925.79	5.11295
High	TCNGDDTSCHVSFGVNRNDGSAVQK	2xCarbamidomethyl [C2; C9]	0.00571917	0	1	1	1	g1425.t1	1	2725.17	2.62921
High	QLVSGQVVKPDQSYAPQALP		0.147305	0.00799496	1	1	1	g1425.t1	0	2125.13	3.06997
P08594	Aqualysin-1	33.3333	11	24	11	1	402	40.798	6.21	90.0495	11
Confidence	Sequence	Modifications	Qvality PEP	Qvality q-value	# Protein Groups	# Proteins	# PSMs	Master Protein Accessions	# Missed Cleavages	Theo. MH+ [Da]	XCorr Sequest HT
High	SFTYTYDDTALGR		0.000204259	0	1	1	4	g7179.t1	0	1509.69	3.87977
High	NSGYVSGGDLVLVNNGA		0.000254516	0	1	1	1	g7179.t1	0	1635.8	3.88861
High	VLDSSGQGTSTGLLAGLDYVASTHNTR		5.80444e-10	0	1	1	4	g7179.t1	0	2720.35	6.7456
High	SQSGFIASVASMSLGFEGR	1xOxidation [M12]	2.9075e-09	0	1	1	3	g7179.t1	0	1946.93	6.74608
High	VLDSSGQGTSTGLLAGLDYVASTHNTRK		1.28888e-06	0	1	1	2	g7179.t1	1	2848.44	5.51302
High	GVDVYVVDTGIYTAHSEFGGR		0.000332587	0	1	1	2	g7179.t1	0	2242.08	3.51131
High	KSQSGFIASVASMSLGFEGR	1xOxidation [M13]	0.000133129	0	1	1	2	g7179.t1	1	2075.02	4.36053
High	ATAVETAVR		0.00331758	0	1	1	2	g7179.t1	0	917.505	2.98419
High	VSGSASSR		0.0264712	0	1	1	1	g7179.t1	0	750.374	2.15626
High	SGAISGVLTR		0.00274331	0	1	1	2	g7179.t1	0	960.547	4.09737
High	GSAPWGLQR		0.14732	0.00297169	1	1	1	g7179.t1	0	971.506	2.21313
Confidence	Sequence	Modifications	Qvality PEP	Qvality q-value	# Protein Groups	# Proteins	# PSMs	Master Protein Accessions	# Missed Cleavages	Theo. MH+ [Da]	XCorr Sequest HT
High	SSAPWGLQR		0.0150091	0	1	1	4	g2365.t1	0	1001.52	2.82372
High	SGESGFVGSVASLSLGFNGR		0.000515354	0	1	1	1	g2365.t1	0	1927.95	3.19122
High	VLDASGSGTSSGLIGGIDYVASQHESR		0.0119122	0	1	1	1	g2365.t1	0	2663.29	1.88321
High	TSHTQFGSR		0.0087006	0	1	1	9	g2365.t1	0	1020.49	2.62274
P13006	Glucose oxidase	22.2031	11	13	11	1	581	62.209	4.91	32.3429	11
Confidence	Sequence	Modifications	Qvality PEP	Qvality q-value	# Protein Groups	# Proteins	# PSMs	Master Protein Accessions	# Missed Cleavages	Theo. MH+ [Da]	XCorr Sequest HT
High	DIGGVVDSSLK		0.0294359	0	1	1	1	g4111.t1	0	1089.58	2.22606
High	ALGGTSAINGMAYTR	1xOxidation [M11]	0.000526893	0	1	1	1	g4111.t1	0	1498.73	4.16896
High	ALGGTSAINGMAYTR		0.00163876	0	1	1	1	g4111.t1	0	1482.74	3.55403
High	AEDAQVDAWEK		0.00284975	0	1	1	1	g4111.t1	0	1261.57	2.84029
High	ANNVPYIYDIAGGK		0.0175047	0	1	1	1	g4111.t1	0	1494.76	2.00484
High	QLASYASDASK		0.0263938	0	1	1	1	g4111.t1	0	1140.55	2.24408
High	GNIHIADASAASAK		4.1278e-05	0	1	1	1	g4111.t1	0	1325.68	3.50983
High	VYGTSNVR		0.0195346	0	1	1	1	g4111.t1	0	895.463	2.10852
High	TNYHVLLNTEAQK		0.0036957	0	1	1	1	g4111.t1	0	1530.79	2.97331
High	ASDIIKAEA		0.0837949	0.00332483	1	1	1	g4111.t1	1	917.494	2.78378
High	SNFHPVGTTAMMPK	2xOxidation [M11; M12]	0.0833567	0.00332483	1	1	1	g4111.t1	0	1549.71	1.64563
High	QLFNTAPLK		0.0887597	0.00383229	1	1	1	g4111.t1	0	1031.59	1.517
High	SNFHPVGTTAMMPK	1xOxidation [M11]	0.146571	0.00799496	1	1	1	g4111.t1	0	1533.72	2.28359
Confidence	Sequence	Modifications	Qvality PEP	Qvality q-value	# Protein Groups	# Proteins	# PSMs	Master Protein Accessions	# Missed Cleavages	Theo. MH+ [Da]	XCorr Sequest HT
High	TQAQWAQDFK		0.0108473	0	1	1	1	g4236.t1	0	1222.59	3.486
High	VYAASDCNTLELAVPAAK	1xCarbamidomethyl [C7]	5.97825e-06	0	1	1	1	g4236.t1	0	1892.94	3.99718
High	GFNIGATNADGSCK	1xCarbamidomethyl [C13]	1.95489e-05	0	1	1	1	g4236.t1	0	1411.63	4.23848
High	KGFNIGATNADGSCK	1xCarbamidomethyl [C14]	8.15121e-06	0	1	1	2	g4236.t1	1	1539.72	5.0268
High	GMISQDKYGGK		0.00656602	0	1	1	2	g4236.t1	1	1183.58	3.62435
High	GMISQDKYGGK	1xOxidation [M2]	0.0089439	0	1	1	4	g4236.t1	1	1199.57	3.44142
High	AALEAAISK		0.00463593	0	1	1	2	g4236.t1	0	873.504	3.06937
High	LAEQVYDVR		0.00419686	0	1	1	4	g4236.t1	0	1092.57	3.43972
High	TQAQWAQDFKGMK	1xOxidation [M12]	0.000417586	0	1	1	1	g4236.t1	1	1554.74	3.51268
High	NLPGNFKDVR		0.0606825	0.000580171	1	1	1	g4236.t1	1	1159.62	2.18624
High	GMISQDK	1xOxidation [M2]	0.0920606	0.00431958	1	1	1	g4236.t1	0	794.371	2.01889
P15703	Glucan 1.3-beta-glucosidase	32.1918	11	28	11	1	292	31.896	4.79	91.8932	11
Confidence	Sequence	Modifications	Qvality PEP	Qvality q-value	# Protein Groups	# Proteins	# PSMs	Master Protein Accessions	# Missed Cleavages	Theo. MH+ [Da]	XCorr Sequest HT
High	TQAQWAQDFK		0.0529708	0	1	1	1	g4236.t1	0	1222.59	3.23732
High	IFWDAVLCK	1xCarbamidomethyl [C8]	0.0151277	0	1	1	2	g4236.t1	0	1151.59	3.50069
High	VYAASDCNTLELAVPAAK	1xCarbamidomethyl [C7]	1.43212e-05	0	1	1	4	g4236.t1	0	1892.94	5.32758
High	KGFNIGATNADGSCK	1xCarbamidomethyl [C14]	2.46414e-06	0	1	1	2	g4236.t1	1	1539.72	4.86439
High	GMISQDKYGGK		0.0145149	0	1	1	1	g4236.t1	1	1183.58	3.6335
High	GMISQDKYGGK	1xOxidation [M2]	0.0211715	0	1	1	5	g4236.t1	1	1199.57	3.24088
High	GFNIGATNADGSCK	1xCarbamidomethyl [C13]	1.4068e-05	0	1	1	3	g4236.t1	0	1411.63	4.79076
High	LAEQVYDVR		0.00389452	0	1	1	3	g4236.t1	0	1092.57	3.66394
High	TQAQWAQDFKGMK	1xOxidation [M12]	0.000958214	0	1	1	1	g4236.t1	1	1554.74	3.8725
High	TQAQWAQDFKGMK		0.037607	0	1	1	2	g4236.t1	1	1538.74	3.1847
High	AALEAAISK		0.0169232	0	1	1	1	g4236.t1	0	873.504	3.06457
High	NLPGNFKDVR		0.138052	0.0026673	1	1	1	g4236.t1	1	1159.62	1.68715
High	GMISQDK		0.219523	0.00905028	1	1	1	g4236.t1	0	778.376	1.74567
High	GMISQDK	1xOxidation [M2]	0.230909	0.00990683	1	1	1	g4236.t1	0	794.371	1.84548
Confidence	Sequence	Modifications	Qvality PEP	Qvality q-value	# Protein Groups	# Proteins	# PSMs	Master Protein Accessions	# Missed Cleavages	Theo. MH+ [Da]	XCorr Sequest HT
High	YSLLQPTR		0.0060107	0	1	1	1	g9226.t1	0	977.541	3.05795
High	SVFAAPQVYQYGSK		4.387e-05	0	1	1	1	g9226.t1	0	1544.77	3.41024
High	LTGVDEAHAAGVR		0.00766363	0	1	1	1	g9226.t1	0	1295.67	3.11402
P16397	Minor extracellular protease vpr	16.7708	11	17	11	1	960	101.55	4.98	49.7594	11
Confidence	Sequence	Modifications	Qvality PEP	Qvality q-value	# Protein Groups	# Proteins	# PSMs	Master Protein Accessions	# Missed Cleavages	Theo. MH+ [Da]	XCorr Sequest HT
High	LAQGAHQAYNFYDDDTPVFR		1.74256e-05	0	1	1	2	g9226.t1	0	2328.07	4.75373
High	SVFAAPQVYQYGSK		3.02919e-05	0	1	1	1	g9226.t1	0	1544.77	4.0049
High	YSLLQPTR		0.0113231	0	1	1	1	g9226.t1	0	977.541	2.78114
High	VFGCTGGAHEDVIVAAMQR	1xCarbamidomethyl [C4]	0.000551272	0	1	1	2	g9226.t1	0	2017.96	3.71219
High	VFGCTGGAHEDVIVAAMQR	1xOxidation [M17]; 1xCarbamidomethyl [C4]	0.0024505	0	1	1	2	g9226.t1	0	2033.95	3.76488
High	YINLAPLPFAASIK		0.0445212	0	1	1	1	g9226.t1	0	1517.87	2.568
High	GWCPVTVSQQQAVANGFTK	1xCarbamidomethyl [C3]	4.71106e-06	0	1	1	2	g9226.t1	0	2078.01	4.39295
High	LLVQWLR		0.0535862	0	1	1	1	g9226.t1	0	927.577	2.35859
High	TTAKPLLAAGR		0.0156732	0	1	1	1	g9226.t1	0	1098.66	1.85573
High	LTGVDEAHAAGVR		9.11456e-06	0	1	1	2	g9226.t1	0	1295.67	4.6577
High	IAIVDSGVDHRHPALGGCFGSGCK	2xCarbamidomethyl [C18; C23]	0.000825892	0	1	1	1	g9226.t1	1	2510.2	3.58334
High	DVTGTTYVGLKK		0.0122283	0	1	1	1	g9226.t1	1	1281.7	2.18018
Confidence	Sequence	Modifications	Qvality PEP	Qvality q-value	# Protein Groups	# Proteins	# PSMs	Master Protein Accessions	# Missed Cleavages	Theo. MH+ [Da]	XCorr Sequest HT
High	IYNLNVENTYGK		0.0029135	0	1	1	4	g12002.t1	0	1427.72	4.13424
High	VASASVGYVTANGR		6.21449e-06	0	1	1	4	g12002.t1	0	1351.7	4.32175
High	TDEVTFAEYGNSGDGASTSGR		9.82851e-08	0	1	1	4	g12002.t1	0	2120.9	5.8321
P36196	Acetylcholinesterase	20.1852	11	14	11	1	540	57.436	5.19	30.7199	11
Confidence	Sequence	Modifications	Qvality PEP	Qvality q-value	# Protein Groups	# Proteins	# PSMs	Master Protein Accessions	# Missed Cleavages	Theo. MH+ [Da]	XCorr Sequest HT
High	LAVEWVR		0.0722273	0	1	1	1	g7896.t1	0	872.499	2.20257
High	FTIGESHTPFFDGTK		0.00476554	0	1	1	2	g7896.t1	0	1683.8	2.55421
High	SALPTFASPQK		0.0382706	0	1	1	1	g7896.t1	0	1146.62	2.30864
High	AVAGLKLPTVSGQGR		0.0577576	0	1	1	2	g7896.t1	1	1453.85	3.08941
High	YGGDWDNLR		0.00280927	0	1	1	1	g7896.t1	0	1095.49	3.16387
High	VSIFGFPGDAAGPK		0.00536611	0	1	1	1	g7896.t1	0	1362.71	2.64188
High	MTQAGEFAR		0.00994062	0	1	1	1	g7896.t1	0	1010.47	3.03975
High	MTQAGEFAR	1xOxidation [M1]	0.010993	0	1	1	1	g7896.t1	0	1026.47	2.52136
High	DNAAAFGGDAGR		0.00152336	0	1	1	1	g7896.t1	0	1121.5	3.28843
High	FGVPSWVYR		0.143393	0.00297169	1	1	1	g7896.t1	0	1110.57	1.51201
High	GKDFEVIK		0.187107	0.00670817	1	1	1	g7896.t1	1	935.52	2.15598
High	LPTVSGQGR		0.205406	0.00790018	1	1	1	g7896.t1	0	914.505	1.6702
Confidence	Sequence	Modifications	Qvality PEP	Qvality q-value	# Protein Groups	# Proteins	# PSMs	Master Protein Accessions	# Missed Cleavages	Theo. MH+ [Da]	XCorr Sequest HT
High	YGGDWDNLR		0.00488041	0	1	1	1	g7896.t1	0	1095.49	2.93201
High	SALPTFASPQK		0.0191981	0	1	1	1	g7896.t1	0	1146.62	2.28636
High	VSIFGFPGDAAGPK		0.00542392	0	1	1	2	g7896.t1	0	1362.71	2.75607
High	DNAAAFGGDAGR		0.0018096	0	1	1	1	g7896.t1	0	1121.5	3.21743
High	MTQAGEFAR	1xOxidation [M1]	0.00502569	0	1	1	1	g7896.t1	0	1026.47	3.43916
High	MTQAGEFAR		0.0191981	0	1	1	1	g7896.t1	0	1010.47	2.89367
High	LAVEWVR		0.0450095	0.000614993	1	1	1	g7896.t1	0	872.499	2.16377
High	AVAGLKLPTVSGQGR		0.043986	0.000614993	1	1	1	g7896.t1	1	1453.85	2.41172
Confidence	Sequence	Modifications	Qvality PEP	Qvality q-value	# Protein Groups	# Proteins	# PSMs	Master Protein Accessions	# Missed Cleavages	Theo. MH+ [Da]	XCorr Sequest HT
High	AYPNPTTGANMYVR	1xOxidation [M11]	0.0464121	0	1	1	1	g6960.t1	0	1570.73	1.78965
High	SYVKPNVDLEYAGR		5.0662e-05	0	1	1	1	g6960.t1	0	1610.82	3.64717
High	NFLEPLLDNPK		0.0207485	0	1	1	1	g6960.t1	0	1299.69	2.40424
High	ASEVPTLSPTTFVK		0.00607747	0	1	1	1	g6960.t1	0	1476.79	2.50223
High	EWSGQGSQALEHR		0.00663894	0	1	1	1	g6960.t1	0	1484.69	3.01884
High	KHNPAVSYGNVLDSEKR		0.000672208	0	1	1	2	g6960.t1	2	1913.98	3.18657
High	AYPNPTTGANMYVR		0.10266	0.0047907	1	1	1	g6960.t1	0	1554.74	1.53913
Q9URY4	Putative amidase C869.01	20.5342	11	13	11	1	599	64.321	4.89	29.4312	11
Confidence	Sequence	Modifications	Qvality PEP	Qvality q-value	# Protein Groups	# Proteins	# PSMs	Master Protein Accessions	# Missed Cleavages	Theo. MH+ [Da]	XCorr Sequest HT
High	VRGPLHGIPFLVK		0.0107358	0	1	1	1	g10444.t1	1	1432.88	3.01108
High	NALVGIKPTVGLTSR		1.73223e-05	0	1	1	1	g10444.t1	0	1525.91	2.87363
High	DGVIPESSHQDTVGCLAR	1xCarbamidomethyl [C15]	0.000120331	0	1	1	2	g10444.t1	0	1940.91	3.7094
High	QTGYASFLANKDALK		0.0072616	0	1	1	2	g10444.t1	1	1626.85	2.12003
High	GPLHGIPFLVK		0.077335	0	1	1	1	g10444.t1	0	1177.71	1.05964
High	DKMETTAGSYALLGSVVPR		0.0140094	0	1	1	1	g10444.t1	1	1995.02	2.39695
High	DATYCLDGIYGYDAR	1xCarbamidomethyl [C5]	9.06053e-06	0	1	1	1	g10444.t1	0	1752.75	4.04571
High	YASAVEDAQR		0.0027761	0	1	1	1	g10444.t1	0	1109.52	3.88855
High	SNSYSEGFSAR		0.00232291	0	1	1	1	g10444.t1	0	1204.52	3.67586
High	QTGYASFLANK		0.139559	0.0026673	1	1	1	g10444.t1	0	1199.61	1.8725
High	DAHVVHR		0.148117	0.00329423	1	1	1	g10444.t1	0	833.438	1.83744
Confidence	Sequence	Modifications	Qvality PEP	Qvality q-value	# Protein Groups	# Proteins	# PSMs	Master Protein Accessions	# Missed Cleavages	Theo. MH+ [Da]	XCorr Sequest HT
High	DATYCLDGIYGYDAR	1xCarbamidomethyl [C5]	0.00968953	0	1	1	1	g10444.t1	0	1752.75	2.8079
High	YASAVEDAQR		0.0021456	0	1	1	1	g10444.t1	0	1109.52	3.51487
High	SNSYSEGFSAR		0.00159025	0	1	1	1	g10444.t1	0	1204.52	3.21606
High	QTGYASFLANK		0.0800061	0.0021723	1	1	1	g10444.t1	0	1199.61	1.36345
High	QTGYASFLANKDALK		0.0870389	0.0021723	1	1	2	g10444.t1	1	1626.85	2.37295
High	DAHVVHR		0.143688	0.00594221	1	1	1	g10444.t1	0	833.438	2.05218
Confidence	Sequence	Modifications	Qvality PEP	Qvality q-value	# Protein Groups	# Proteins	# PSMs	Master Protein Accessions	# Missed Cleavages	Theo. MH+ [Da]	XCorr Sequest HT
High	TFSDQAAIFGDK		0.010641	0	1	1	1	g3809.t1	0	1299.62	3.41822
High	VYHVDPTGDHQK		0.0318341	0.000614993	1	1	1	g3809.t1	0	1395.67	3.05613
Confidence	Sequence	Modifications	Qvality PEP	Qvality q-value	# Protein Groups	# Proteins	# PSMs	Master Protein Accessions	# Missed Cleavages	Theo. MH+ [Da]	XCorr Sequest HT
High	ICNEFQGYQYR	1xCarbamidomethyl [C2]	0.00358385	0	1	1	1	g7422.t1	0	1477.65	2.90754
High	ELGFFFEPDPESR		0.0144294	0	1	1	1	g7422.t1	0	1569.72	2.96831
High	LIDAVIPQFSGR		0.021676	0	1	1	1	g7422.t1	0	1315.74	2.55426
Confidence	Sequence	Modifications	Qvality PEP	Qvality q-value	# Protein Groups	# Proteins	# PSMs	Master Protein Accessions	# Missed Cleavages	Theo. MH+ [Da]	XCorr Sequest HT
High	TAMILLEK	1xOxidation [M3]	0.0135945	0	1	1	1	g6952.t1	0	934.528	2.23257
High	TAMILLEK		0.023023	0	1	1	1	g6952.t1	0	918.533	2.13825
High	SNDDSVKNIYASNVK		0.00205611	0	1	1	1	g6952.t1	1	1653.81	3.24834
High	NQVLCSNTPSNLGVTCTSGASG	2xCarbamidomethyl [C5; C16]	0.0795083	0.00332483	1	1	1	g6952.t1	0	2224	2.38964
V5NC32	Pyranose dehydrogenase	22.8916	11	18	11	1	581	61.602	4.81	44.1097	11
Confidence	Sequence	Modifications	Qvality PEP	Qvality q-value	# Protein Groups	# Proteins	# PSMs	Master Protein Accessions	# Missed Cleavages	Theo. MH+ [Da]	XCorr Sequest HT
High	VVDSSTFPTPPTCHPQADVYALAHR	1xCarbamidomethyl [C13]	0.000212939	0	1	1	2	g9234.t1	0	2766.33	1.94153
High	ERPNVQLIHSAWVTK		0.0125953	0	1	1	2	g9234.t1	0	1777.97	2.98448
High	EIIVSGGAINTPK		0.000224643	0	1	1	1	g9234.t1	0	1298.73	3.78055
High	TTFGTIIER		0.015766	0	1	1	1	g9234.t1	0	1037.56	2.35778
High	LREVLSADELKPLIIR		0.000262196	0	1	1	3	g9234.t1	1	1865.12	3.50217
High	EVLSADELKPLIIR		0.00075096	0	1	1	2	g9234.t1	0	1595.94	3.38791
High	TPGIAQGR		0.0666738	0	1	1	1	g9234.t1	0	799.442	2.02424
High	VFGGGTAVNGMAYCR	1xCarbamidomethyl [C14]	2.80388e-05	0	1	1	1	g9234.t1	0	1559.71	4.56709
High	VFGGGTAVNGMAYCR	1xOxidation [M11]; 1xCarbamidomethyl [C14]	4.62017e-05	0	1	1	2	g9234.t1	0	1575.7	4.39482
High	AAQDIRDADATSGGY		0.0236755	0	1	1	1	g9234.t1	1	1510.68	2.8298
High	ALDSNWR		0.0809282	0	1	1	1	g9234.t1	0	861.421	2.3265
High	HPVGSVAVGK		0.15546	0.00390932	1	1	1	g9234.t1	0	950.542	1.72795
Confidence	Sequence	Modifications	Qvality PEP	Qvality q-value	# Protein Groups	# Proteins	# PSMs	Master Protein Accessions	# Missed Cleavages	Theo. MH+ [Da]	XCorr Sequest HT
High	TTFGTIIER		0.010334	0	1	1	1	g9234.t1	0	1037.56	2.2973
High	VFGGGTAVNGMAYCR	1xOxidation [M11]; 1xCarbamidomethyl [C14]	0.00026815	0	1	1	1	g9234.t1	0	1575.7	3.92929
High	VFGGGTAVNGMAYCR	1xCarbamidomethyl [C14]	1.80765e-05	0	1	1	1	g9234.t1	0	1559.71	4.60608
High	EIIVSGGAINTPK		0.000545919	0	1	1	1	g9234.t1	0	1298.73	3.35815
High	AAQDIRDADATSGGY		0.0047116	0	1	1	1	g9234.t1	1	1510.68	2.95377
High	ALDSNWR		0.0579124	0.00170578	1	1	1	g9234.t1	0	861.421	1.8678
High	TPGIAQGR		0.0832183	0.0021723	1	1	1	g9234.t1	0	799.442	2.27565
High	HPVGSVAVGK		0.169608	0.00777507	1	1	1	g9234.t1	0	950.542	1.56678
D4APQ6	Probable thioredoxin reductase ARB_06224	19	10	11	10	1	400	43.583	5	27.7571	10
Confidence	Sequence	Modifications	Qvality PEP	Qvality q-value	# Protein Groups	# Proteins	# PSMs	Master Protein Accessions	# Missed Cleavages	Theo. MH+ [Da]	XCorr Sequest HT
High	NVLLIDSGEYR		0.00405979	0	1	1	1	g6865.t1	0	1278.67	3.31739
High	RNVLLIDSGEYR		0.000184623	0	1	1	1	g6865.t1	1	1434.77	3.60898
High	HLHDLIGFDGVTPAYYR		9.88936e-05	0	1	1	2	g6865.t1	0	1973.99	4.46426
High	AAFLVSFPK		0.00629831	0	1	1	1	g6865.t1	0	979.561	2.90197
High	AAVSLHVK		0.017741	0	1	1	1	g6865.t1	0	824.499	1.85366
High	KVVLATGIR		0.0193813	0	1	1	1	g6865.t1	1	956.625	2.89287
High	VVLATGIR		0.00988193	0	1	1	1	g6865.t1	0	828.53	2.46926
High	VDFTEGESVER		0.00163597	0	1	1	1	g6865.t1	0	1267.58	3.53485
High	TIASFTR		0.139559	0.0026673	1	1	1	g6865.t1	0	795.436	1.59748
High	NVLLIDSGEYRNAK		0.174762	0.00482587	1	1	1	g6865.t1	1	1591.84	2.71383
Confidence	Sequence	Modifications	Qvality PEP	Qvality q-value	# Protein Groups	# Proteins	# PSMs	Master Protein Accessions	# Missed Cleavages	Theo. MH+ [Da]	XCorr Sequest HT
High	VDFTEGESVER		0.0138447	0	1	1	1	g6865.t1	0	1267.58	2.76894
High	VVLATGIR		0.0123169	0	1	1	1	g6865.t1	0	828.53	2.34824
High	RNVLLIDSGEYR		0.0129068	0	1	1	1	g6865.t1	1	1434.77	2.49945
High	AAFLVSFPK		0.00416538	0	1	1	1	g6865.t1	0	979.561	2.86169
High	NVLLIDSGEYR		0.000494027	0	1	1	1	g6865.t1	0	1278.67	3.39427
High	AAVSLHVK		0.0420064	0.000614993	1	1	1	g6865.t1	0	824.499	2.08563
High	KVVLATGIR		0.0722787	0.0021723	1	1	1	g6865.t1	1	956.625	2.56489
Confidence	Sequence	Modifications	Qvality PEP	Qvality q-value	# Protein Groups	# Proteins	# PSMs	Master Protein Accessions	# Missed Cleavages	Theo. MH+ [Da]	XCorr Sequest HT
High	ALELLLGR		0.00471345	0	1	1	1	g11971.t1	0	884.556	2.90714
High	SFVDTFDAHGSK		0.000632497	0	1	1	3	g11971.t1	0	1310.6	3.22924
High	EFAGFYK		0.09351	0.00431958	1	1	1	g11971.t1	0	861.414	1.67754
High	TQSFAVDGTK		0.134581	0.00765456	1	1	1	g11971.t1	0	1053.52	2.07079
D4B2W4	Glucan 1.3-beta-glucosidase ARB_02797	32.899	10	12	10	1	307	33.089	4.94	33.2925	10
Confidence	Sequence	Modifications	Qvality PEP	Qvality q-value	# Protein Groups	# Proteins	# PSMs	Master Protein Accessions	# Missed Cleavages	Theo. MH+ [Da]	XCorr Sequest HT
High	FQADYEKDFDAISTASGSK		7.35833e-06	0	1	1	2	g6324.t1	1	2079.95	5.07188
High	VGTADSWNK		0.0458324	0	1	1	1	g6324.t1	0	977.469	2.77132
High	WGAMTSDR	1xOxidation [M4]	0.0369546	0	1	1	1	g6324.t1	0	939.399	2.38474
High	GYSVSDCNFAK	1xCarbamidomethyl [C7]	0.0129732	0	1	1	1	g6324.t1	0	1247.54	2.8056
High	DFDAISTASGSK		0.0021375	0	1	1	1	g6324.t1	0	1198.56	3.35908
High	TYYHESVCGALK	1xCarbamidomethyl [C8]	0.000266914	0	1	1	2	g6324.t1	0	1427.66	2.80559
High	WADGTGDAVVK		0.00279264	0	1	1	1	g6324.t1	0	1118.55	2.96355
High	WGAMTSDRK		0.144171	0.00297169	1	1	1	g6324.t1	1	1051.5	3.04684
High	LPDGTCK	1xCarbamidomethyl [C6]	0.173841	0.00482587	1	1	1	g6324.t1	0	790.376	1.62603
High	APEIWNGETGWPTDGGSDYEAAK		0.230909	0.00990683	1	1	1	g6324.t1	0	2451.07	1.50427
Confidence	Sequence	Modifications	Qvality PEP	Qvality q-value	# Protein Groups	# Proteins	# PSMs	Master Protein Accessions	# Missed Cleavages	Theo. MH+ [Da]	XCorr Sequest HT
High	GYSVSDCNFAK	1xCarbamidomethyl [C7]	0.0155607	0	1	1	1	g6324.t1	0	1247.54	2.91295
High	DFDAISTASGSK		0.00757622	0	1	1	1	g6324.t1	0	1198.56	3.13708
High	FQADYEKDFDAISTASGSK		2.38259e-05	0	1	1	2	g6324.t1	1	2079.95	3.9076
High	WADGTGDAVVK		0.0167877	0	1	1	1	g6324.t1	0	1118.55	2.96485
High	TYYHESVCGALK	1xCarbamidomethyl [C8]	0.000582365	0	1	1	2	g6324.t1	0	1427.66	2.73578
High	WGAMTSDRK		0.125446	0.00407903	1	1	1	g6324.t1	1	1051.5	2.47505
High	VGTADSWNK		0.200597	0.00848771	1	1	1	g6324.t1	0	977.469	1.95918
Confidence	Sequence	Modifications	Qvality PEP	Qvality q-value	# Protein Groups	# Proteins	# PSMs	Master Protein Accessions	# Missed Cleavages	Theo. MH+ [Da]	XCorr Sequest HT
High	CSNDQQMITFCNYR	1xOxidation [M7]; 2xCarbamidomethyl [C1; C11]	4.21789e-06	0	1	1	2	g2683.t1	0	1852.74	4.9253
High	CSNDQQMITFCNYR	2xCarbamidomethyl [C1; C11]	6.64506e-05	0	1	1	1	g2683.t1	0	1836.75	3.81667
High	WLAYHNAHR		0.00288145	0	1	1	2	g2683.t1	0	1167.58	3.01248
High	NSFSVGCATAK	1xCarbamidomethyl [C7]	0.000309681	0	1	1	1	g2683.t1	0	1141.53	3.75389
High	KWLAYHNAHR		0.078263	0.00224388	1	1	1	g2683.t1	1	1295.68	2.02739
g10553.t1	hypothetical protein	29.1667	10	14	10	1	456	48.743	5.01	42.0334	10
Confidence	Sequence	Modifications	Qvality PEP	Qvality q-value	# Protein Groups	# Proteins	# PSMs	Master Protein Accessions	# Missed Cleavages	Theo. MH+ [Da]	XCorr Sequest HT
High	YEGALLSQTASGDLGPSR		1.36559e-05	0	1	1	1	g10553.t1	0	1821.9	4.57369
High	TVSCSGCSGGEGAGYLGGTDSGVVTFAGVTSDAATK	2xCarbamidomethyl [C4; C7]	7.56787e-05	0	1	1	1	g10553.t1	0	3383.5	4.7426
High	STYIWLPLTIDSTAK		0.0292468	0	1	1	1	g10553.t1	0	1708.92	2.30172
High	WISSALFR		0.0182719	0	1	1	1	g10553.t1	0	979.536	1.94687
High	YADVSVNGGAK		0.0225874	0	1	1	1	g10553.t1	0	1080.53	2.7828
High	YQNLDSTAR		0.00482245	0	1	1	1	g10553.t1	0	1067.51	2.6374
High	FDEKYESPAMVK		0.0131275	0	1	1	1	g10553.t1	1	1443.68	3.67036
High	FDEKYESPAMVK	1xOxidation [M10]	0.00611426	0	1	1	2	g10553.t1	1	1459.68	3.16791
High	VIYNDQTSK		0.0140094	0	1	1	1	g10553.t1	0	1067.54	2.61508
High	VKYQNLDSTAR		0.00423206	0	1	1	3	g10553.t1	1	1294.67	3.75218
High	AYLMTEDRENGLR		0.197097	0.00790018	1	1	1	g10553.t1	1	1567.75	2.10284
Confidence	Sequence	Modifications	Qvality PEP	Qvality q-value	# Protein Groups	# Proteins	# PSMs	Master Protein Accessions	# Missed Cleavages	Theo. MH+ [Da]	XCorr Sequest HT
High	YEGALLSQTASGDLGPSR		1.55047e-06	0	1	1	1	g10553.t1	0	1821.9	5.25642
[truncated: 3,497 more rows]

## Sheet: Table S6
A multi-omics analysis of the grapevine pathogen Lasiodiplodia theobromae reveals that temperature affects the expression of virulence- and pathogenicity-related genes
Carina Félix1, Rodrigo Meneses1,2, Micael F. M. Gonçalves1, Laurentijn Tilleman3, Ana S. Duarte1, Jesus V. Jorrín-Novo4, Yves Van de Peer2, Dieter Deforce3, Filip Van Nieuwerburgh3, Ana C. Esteves1, a, Artur Alves1,*
Accession	Description	Coverage	# Peptides	# PSMs	# Unique Peptides	# Protein Groups	# AAs	MW [kDa]	calc. pI	Score Sequest HT	# Peptides Sequest HT
g6721.t1	hypothetical protein	46.482	90	122	90	1	2274	253.085	7.03	358.206	90
Confidence	Sequence	Modifications	Qvality PEP	Qvality q-value	# Protein Groups	# Proteins	# PSMs	Master Protein Accessions	# Missed Cleavages	Theo. MH+ [Da]	XCorr Sequest HT
High	VYNHLFLSAR		3.0629e-05	0	1	1	2	g6721.t1	0	1219.66	2.85719
High	TITEVQTTVKELPSTTK		2.85194e-05	0	1	1	1	g6721.t1	1	1876.03	3.01176
High	HADALAIHEEILR		1.22451e-06	0	1	1	2	g6721.t1	0	1487.8	3.66106
High	LVEVLFVR		0.00133184	0	1	1	1	g6721.t1	0	974.603	2.74333
High	QNTEQCLAVEETLFK	1xCarbamidomethyl [C6]	3.63967e-07	0	1	1	1	g6721.t1	0	1809.87	4.429
High	NKQDASISLCESMTYNLR	1xOxidation [M13]; 1xCarbamidomethyl [C10]	0.000882513	0	1	1	1	g6721.t1	1	2145.99	3.70148
High	NKQDASISLCESMTYNLR	1xCarbamidomethyl [C10]	9.45402e-08	0	1	1	1	g6721.t1	1	2130	4.3704
High	VYSLLEADQFR		1.41936e-05	0	1	1	1	g6721.t1	0	1340.68	3.94968
High	NLQALVSGR		0.000910908	0	1	1	1	g6721.t1	0	957.548	2.67543
High	ANEQHLLALR		0.000735569	0	1	1	2	g6721.t1	0	1164.65	3.11556
High	YLMPPAEAHKDFATR		0.000821812	0	1	1	1	g6721.t1	1	1746.86	2.88415
High	LAVCYTECNQTEQAEK	2xCarbamidomethyl [C4; C8]	1.81137e-07	0	1	1	1	g6721.t1	0	1943.85	4.30105
High	LHLLELSKESK		0.000674197	0	1	1	1	g6721.t1	1	1296.75	2.732
High	ACGSLVIVQDK	1xCarbamidomethyl [C2]	0.00081533	0	1	1	1	g6721.t1	0	1189.62	2.56839
High	LWLLPQDR		0.000341081	0	1	1	1	g6721.t1	0	1040.59	2.13899
High	LFIENFGANIK		0.00072401	0	1	1	1	g6721.t1	0	1265.69	3.02549
High	SKDNVLTITAETGAGK		4.33337e-07	0	1	1	2	g6721.t1	1	1604.85	4.31755
High	TTATAHYGPESQIATTASLQLAEVSR		5.82834e-08	0	1	1	2	g6721.t1	0	2703.36	4.76554
High	SWSATTVISVGR		0.000978178	0	1	1	1	g6721.t1	0	1263.67	3.04812
High	TYQAIHATVDSQVPAQATQIALVK		5.62952e-07	0	1	1	2	g6721.t1	0	2553.37	3.78215
High	HEDVVQYTQPIFESAER		6.90498e-09	0	1	1	1	g6721.t1	0	2047.97	5.29606
High	LQSFLPVDKWSTK		0.000222316	0	1	1	2	g6721.t1	1	1548.84	2.56385
High	NRVSETQFIQNVHEAQQSLR		2.98826e-10	0	1	1	1	g6721.t1	1	2384.21	5.85925
High	YEVDEVAEQVAQR		7.91689e-07	0	1	1	2	g6721.t1	0	1535.73	4.59101
High	IRQQALGDTQLCTLQSSINVAQSYK	1xCarbamidomethyl [C12]	3.17116e-06	0	1	1	1	g6721.t1	1	2822.45	4.62081
High	SNALLEYATR		8.25241e-05	0	1	1	1	g6721.t1	0	1137.59	2.9962
High	EAEAQNILHGVWLDYQHR		1.68661e-07	0	1	1	3	g6721.t1	0	2179.07	3.85454
High	GIGNRYEVDEVAEQVAQR		0.00083493	0	1	1	1	g6721.t1	1	2033	2.1218
High	ANDLAISCATATVDALEGVK	1xCarbamidomethyl [C8]	4.66786e-08	0	1	1	1	g6721.t1	0	2019.01	4.07985
High	SILAGWILER		0.000277562	0	1	1	1	g6721.t1	0	1157.67	2.63359
High	QAETQLQTTVVEVLTAPTASDSTK		2.42175e-06	0	1	1	2	g6721.t1	0	2518.29	2.80854
High	YGANSALATK		0.000310136	0	1	1	1	g6721.t1	0	995.516	2.86585
High	AVLQDDESEDVLDDAHAAQIAADQLDLIKR		6.17944e-09	0	1	1	3	g6721.t1	1	3277.62	4.51969
High	SPFIVEGQLQAITPELK		6.30932e-08	0	1	1	2	g6721.t1	0	1870.03	3.6531
High	APPAHDTFGTFVLPQGWEFSADGVLANGAVTQR		2.19336e-10	0	1	1	2	g6721.t1	0	3456.7	5.44062
High	EAGAGATGGASGGAR		7.45251e-08	0	1	1	1	g6721.t1	0	1189.56	3.83498
High	MADTWEEKEDLIHAEELYISLWR		0.00022056	0	1	1	1	g6721.t1	1	2877.38	3.37795
High	AMGILETAIAVFK	1xOxidation [M2]	9.1042e-06	0	1	1	1	g6721.t1	0	1379.76	2.92836
High	TFFIALLEQLGR		2.4998e-06	0	1	1	1	g6721.t1	0	1407.8	4.57013
High	VTFSDIMTDMLTEGILYDR		7.40804e-06	0	1	1	1	g6721.t1	0	2220.06	3.84342
High	QGGWGDEDDDLSALVQDVVDQYGDASEGGR		2.35317e-07	0	1	1	1	g6721.t1	0	3153.35	4.76061
High	TTGDVKHMVR	1xOxidation [M8]	0.00129035	0	1	1	1	g6721.t1	1	1159.59	3.02006
High	LAFPSSTLLALLER		6.86382e-07	0	1	1	2	g6721.t1	0	1530.89	4.18516
High	SLDIDLVQLQAAELNNLVR		8.65641e-13	0	1	1	2	g6721.t1	0	2124.17	5.78177
High	IQDELVAETANDLIEFHLR		1.99817e-08	0	1	1	1	g6721.t1	0	2226.14	3.66267
High	GTGQQNSTAAVSTAVSLMGAVQEK		6.59701e-07	0	1	1	2	g6721.t1	0	2335.16	4.59009
High	STLASLSSLVGVWGK		8.58613e-05	0	1	1	1	g6721.t1	0	1504.84	2.86026
High	AVLQDDESEDVLDDAHAAQIAADQLDLIK		8.528e-08	0	1	1	1	g6721.t1	0	3121.52	3.13516
High	LSLYLAGLGVK		9.62383e-06	0	1	1	1	g6721.t1	0	1133.69	3.24668
High	LMETFIQHK		0.000978178	0	1	1	2	g6721.t1	0	1146.6	2.88409
High	LRHHEDLTVVGCEAGVAK	1xCarbamidomethyl [C12]	8.24564e-10	0	1	1	2	g6721.t1	1	1991.01	5.49423
High	TLLHQLLEQNVGNVALYR		5.48646e-09	0	1	1	2	g6721.t1	0	2081.15	3.36806
High	YHTVLETHLK		0.00016845	0	1	1	2	g6721.t1	0	1240.67	3.42051
High	VNVKLPETVDRR		0.000589257	0	1	1	2	g6721.t1	2	1425.82	2.68134
High	HHEDLTVVGCEAGVAK	1xCarbamidomethyl [C10]	2.57533e-08	0	1	1	1	g6721.t1	0	1721.83	5.37009
High	WNEAADVCTK	1xCarbamidomethyl [C8]	0.000415815	0	1	1	1	g6721.t1	0	1193.53	2.38658
High	TITEVQTTVK		0.000295732	0	1	1	1	g6721.t1	0	1119.63	3.19511
High	LQGSMIELSK		0.000103858	0	1	1	1	g6721.t1	0	1105.59	3.06363
High	NTEPSMEDLSPR		1.12778e-05	0	1	1	2	g6721.t1	0	1375.62	2.77038
High	KTYQAIHATVDSQVPAQATQIALVK		0.00166194	9.23743e-05	1	1	1	g6721.t1	1	2681.46	2.24523
High	TTGDVKHMVR		0.00188597	9.23743e-05	1	1	1	g6721.t1	1	1143.59	2.73013
High	NLDIFDIRR		0.00197754	9.23743e-05	1	1	1	g6721.t1	1	1161.64	2.82325
High	ATPAQAILLATAK		0.00137465	9.23743e-05	1	1	1	g6721.t1	0	1268.76	2.36983
High	EAEAQNILHGVWLDYQHRENK		0.00147607	9.23743e-05	1	1	1	g6721.t1	1	2550.25	2.19086
High	STWEKQTLLSK		0.00139657	9.23743e-05	1	1	1	g6721.t1	1	1320.72	2.77643
High	YHLTLQSK		0.00286607	0.000256182	1	1	1	g6721.t1	0	989.541	2.23612
High	NTEPSMEDLSPR	1xOxidation [M6]	0.00310131	0.000256182	1	1	1	g6721.t1	0	1391.61	2.33448
High	EAEAQNILHGVWLDYQHRENKSEAVVK		0.00293471	0.000256182	1	1	2	g6721.t1	2	3163.59	3.46197
High	RLVEVLFVR		0.00363103	0.000256182	1	1	1	g6721.t1	1	1130.7	2.58545
High	KPDYLLR		0.00288877	0.000256182	1	1	1	g6721.t1	0	904.525	2.46146
High	AEFTCEWFDRPLIDFTR	1xCarbamidomethyl [C5]	0.00258662	0.000256182	1	1	1	g6721.t1	0	2203.03	1.96506
High	NLDIFDIR		0.00377696	0.000333797	1	1	1	g6721.t1	0	1005.54	2.63312
High	LQGSMIELSK	1xOxidation [M5]	0.00418429	0.000333797	1	1	1	g6721.t1	0	1121.59	2.22994
High	VQNVVTR		0.00459895	0.000409317	1	1	1	g6721.t1	0	815.473	2.17884
High	LMETFIQHK	1xOxidation [M2]	0.00797256	0.000460724	1	1	2	g6721.t1	0	1162.59	2.34019
High	SVWGYFK		0.00573234	0.000460724	1	1	1	g6721.t1	0	886.446	1.81305
High	LSAPVEASK		0.00869083	0.000534107	1	1	1	g6721.t1	0	901.499	1.99674
High	STNIIDDIQK		0.0109064	0.000743147	1	1	1	g6721.t1	0	1146.6	2.54919
High	HFTTVSIK		0.0129517	0.000871727	1	1	1	g6721.t1	0	932.52	1.9356
High	GQDGVLTK		0.0208099	0.00137609	1	1	1	g6721.t1	0	817.441	2.08619
High	NIPHSFK		0.0228327	0.0015038	1	1	1	g6721.t1	0	842.452	1.07802
High	FFFQAAK		0.0260301	0.00181623	1	1	1	g6721.t1	0	858.451	1.85303
High	HYSLLR		0.0317772	0.00210613	1	1	1	g6721.t1	0	788.441	1.78271
High	LWLLPQDRNLQALVSGR		0.0332683	0.00223549	1	1	1	g6721.t1	1	1979.12	1.70137
High	ETLTACR	1xCarbamidomethyl [C6]	0.0335233	0.00229508	1	1	1	g6721.t1	0	850.409	1.81616
High	ALTMGPER		0.0424284	0.00313616	1	1	1	g6721.t1	0	874.445	1.69778
High	RVEITLR		0.0440618	0.00325537	1	1	1	g6721.t1	1	886.547	2.25416
High	ANSGSNDAHERK		0.0504525	0.00371432	1	1	1	g6721.t1	1	1285.59	2.93801
High	LHESGASLAK		0.0741891	0.00516629	1	1	1	g6721.t1	0	1012.54	1.83749
High	AEKGQDGVLTK		0.0741891	0.00516629	1	1	1	g6721.t1	1	1145.62	2.53397
High	QLALEYR		0.0949326	0.00636573	1	1	1	g6721.t1	0	892.489	1.48267
High	SWSATTVISVGRR		0.0969961	0.00641502	1	1	2	g6721.t1	1	1419.77	2.05471
High	ADTRNDEITR		0.105661	0.00719251	1	1	1	g6721.t1	1	1190.58	2.33995
High	LHLLELSK		0.135926	0.00934986	1	1	1	g6721.t1	0	952.583	1.84775
High	LPETVDRR		0.140677	0.00989648	1	1	1	g6721.t1	1	985.543	2.00539
Q96X45	Elongation factor 2	68.8095	68	117	68	1	840	93.589	6.76	301.032	68
Confidence	Sequence	Modifications	Qvality PEP	Qvality q-value	# Protein Groups	# Proteins	# PSMs	Master Protein Accessions	# Missed Cleavages	Theo. MH+ [Da]	XCorr Sequest HT
High	LYVTAQPLTEEVSK		3.28569e-07	0	1	1	1	g3405.t1	0	1577.84	3.48516
High	DCDPKAPLMLYVSK	1xCarbamidomethyl [C2]	3.03008e-05	0	1	1	1	g3405.t1	1	1636.81	3.42855
High	ESFGFNADLR		8.3432e-05	0	1	1	1	g3405.t1	0	1155.54	3.41277
High	ARYLADEHGWDVTDAR		0.000102981	0	1	1	2	g3405.t1	1	1874.88	2.66357
High	RGHVFEEAQRPGTPLFNVK		1.31359e-05	0	1	1	2	g3405.t1	1	2182.15	3.6717
High	YRMETLYEGPHDDENAIGIR		4.65205e-08	0	1	1	2	g3405.t1	1	2379.1	4.62648
High	YRMETLYEGPHDDENAIGIR	1xOxidation [M3]	3.11085e-07	0	1	1	2	g3405.t1	1	2395.1	3.5407
High	YLADEHGWDVTDAR		9.74064e-07	0	1	1	2	g3405.t1	0	1647.74	3.85145
High	METLYEGPHDDENAIGIRDCDPK	1xCarbamidomethyl [C20]	8.12534e-05	0	1	1	3	g3405.t1	1	2675.17	3.52903
High	METLYEGPHDDENAIGIRDCDPK	1xOxidation [M1]; 1xCarbamidomethyl [C20]	9.09716e-07	0	1	1	1	g3405.t1	1	2691.17	4.28106
High	RRGHVFEEAQRPGTPLFNVK		2.62814e-05	0	1	1	1	g3405.t1	2	2338.25	3.28126
High	IQGPNYTPGRKEDLFVK		1.47483e-05	0	1	1	3	g3405.t1	2	1962.04	3.2007
High	YLADEHGWDVTDARK		5.90307e-05	0	1	1	3	g3405.t1	1	1775.83	2.37812
High	NMSVIAHVDHGKSTLTDSLVQR	1xOxidation [M2]	9.15277e-06	0	1	1	1	g3405.t1	1	2424.23	3.53885
High	METLYEGPHDDENAIGIR	1xOxidation [M1]	3.51812e-07	0	1	1	2	g3405.t1	0	2075.93	4.24552
High	METLYEGPHDDENAIGIR		1.83784e-07	0	1	1	2	g3405.t1	0	2059.94	4.27818
High	GHVFEEAQRPGTPLFNVK		9.0352e-07	0	1	1	3	g3405.t1	0	2026.05	5.95023
High	IWCFGPDTNGANLLVDQTK	1xCarbamidomethyl [C3]	4.02475e-05	0	1	1	1	g3405.t1	0	2149.04	4.24564
High	SNTSGQAFPQSVFDHWQILPGGSPLDKTSQPGQVVEEMR		5.2324e-05	0	1	1	2	g3405.t1	1	4255.05	3.62882
High	KFLPAADALLEMMILHLPSPATAQK	2xOxidation [M12; M13]	5.99574e-07	0	1	1	2	g3405.t1	1	2738.46	3.65205
High	AFNQFILDPIFR		9.87469e-07	0	1	1	2	g3405.t1	0	1480.79	4.16672
High	VIESVNVVIATYFDK		5.48598e-07	0	1	1	2	g3405.t1	0	1696.92	3.68663
High	FVEPIEDVPAGNILGLVGIDQFLLK		2.28518e-08	0	1	1	2	g3405.t1	0	2696.49	5.5454
High	VTDGALVVVDTVEGVCVQTETVLR	1xCarbamidomethyl [C16]	1.45674e-07	0	1	1	1	g3405.t1	0	2559.33	4.64735
High	AVQYLNEIKDSVVSGFQWATK		0.000152672	0	1	1	2	g3405.t1	1	2383.23	4.00902
High	FLPAADALLEMMILHLPSPATAQK	2xOxidation [M11; M12]	6.0364e-06	0	1	1	1	g3405.t1	0	2610.37	2.26607
High	GTVAFGSGLHGWAFTVR		6.4145e-08	0	1	1	2	g3405.t1	0	1762.9	4.31336
High	KIWCFGPDTNGANLLVDQTK	1xCarbamidomethyl [C4]	1.57049e-07	0	1	1	2	g3405.t1	1	2277.13	4.75786
High	IFNAVMNFKKDEIPTLLEK		3.66678e-06	0	1	1	3	g3405.t1	2	2250.22	3.85337
High	KDEIPTLLEKLEIK		0.000100319	0	1	1	1	g3405.t1	2	1668.98	2.88467
High	AYLPVKESFGFNADLR		8.17929e-05	0	1	1	1	g3405.t1	1	1826.94	4.12025
High	LYVTAQPLTEEVSKDIEAGK		2.27159e-07	0	1	1	2	g3405.t1	1	2191.15	5.28318
High	ALLELQVSKEDLYQNFSR		2.26961e-08	0	1	1	2	g3405.t1	1	2153.12	4.7656
High	TSQPGQVVEEMR		3.03008e-05	0	1	1	1	g3405.t1	0	1360.65	3.19515
High	LTSDEKDLEGKQLLK		9.66602e-06	0	1	1	2	g3405.t1	2	1716.94	3.2308
High	SGTLTTNETAHNMK		7.50983e-06	0	1	1	1	g3405.t1	0	1504.71	3.97256
High	NMSVIAHVDHGK		5.52076e-05	0	1	1	1	g3405.t1	0	1307.65	3.69534
High	SNTSGQAFPQSVFDHWQILPGGSPLDK		0.000496918	9.86018e-05	1	1	1	g3405.t1	0	2913.42	2.6977
High	TSQPGQVVEEMR	1xOxidation [M11]	0.000246352	9.86018e-05	1	1	1	g3405.t1	0	1376.65	2.71399
High	EDLYQNFSR		0.00019984	9.86018e-05	1	1	1	g3405.t1	0	1171.54	3.14939
High	ISDPVVQYRETVGGESR		0.000208663	9.86018e-05	1	1	1	g3405.t1	1	1891.95	1.69418
High	IKPVVIINKVDR		0.000411332	9.86018e-05	1	1	2	g3405.t1	1	1393.89	1.85807
High	DLEEDHAGVPLR		0.000385826	9.86018e-05	1	1	1	g3405.t1	0	1350.66	3.17782
High	GLMDNPINIR	1xOxidation [M3]	0.000490399	9.86018e-05	1	1	1	g3405.t1	0	1158.59	3.2331
High	EGPIAEEPMR		0.000912791	0.000169586	1	1	2	g3405.t1	0	1128.54	2.56727
High	LYVTAQPLTEEVSKDIEAGKIGPR		0.00101138	0.000169586	1	1	1	g3405.t1	2	2614.41	3.22348
High	APLMLYVSK		0.00104182	0.000169586	1	1	1	g3405.t1	0	1021.58	2.37055
High	YRMETLYEGPHDDENAIGIRDCDPK	1xCarbamidomethyl [C22]	0.00115725	0.000169586	1	1	1	g3405.t1	2	2994.34	2.78691
High	LWGDNYFNPK		0.0010496	0.000169586	1	1	1	g3405.t1	0	1253.59	2.63107
High	GLMDNPINIR		0.00104182	0.000169586	1	1	1	g3405.t1	0	1142.6	3.22456
High	ISDPVVQYR		0.00101138	0.000169586	1	1	1	g3405.t1	0	1076.57	2.47296
High	MVPTSDKGR	1xOxidation [M1]	0.00122056	0.000169586	1	1	1	g3405.t1	1	1006.5	1.8669
High	IFNAVMNFKK		0.00176458	0.000321777	1	1	2	g3405.t1	1	1211.66	2.43957
High	LTSDEKDLEGK		0.00250562	0.000392698	1	1	2	g3405.t1	1	1234.62	2.60081
High	IQGPNYTPGRK		0.00230656	0.000392698	1	1	1	g3405.t1	1	1230.66	2.51302
High	VLGDVQVYPDK		0.00322955	0.000449057	1	1	1	g3405.t1	0	1232.65	2.96526
High	TILMMGR	1xOxidation [M]	0.00265646	0.000449057	1	1	3	g3405.t1	0	837.432	1.7337
High	NMSVIAHVDHGKSTLTDSLVQR		0.0041636	0.00051153	1	1	1	g3405.t1	1	2408.24	2.18218
High	KFGVDKNK		0.00541346	0.000701476	1	1	1	g3405.t1	2	935.531	2.60832
High	IQGPNYTPGR		0.00582824	0.000701476	1	1	1	g3405.t1	0	1102.56	2.17714
High	FTDTRPDEQERGVTIK		0.00639688	0.000749922	1	1	1	g3405.t1	1	1891.95	2.43917
High	NMSVIAHVDHGK	1xOxidation [M2]	0.00651776	0.000749922	1	1	1	g3405.t1	0	1323.65	2.17793
High	TILMMGR		0.0069609	0.000749922	1	1	2	g3405.t1	0	821.437	1.80552
High	IFNAVMNFK	1xOxidation [M6]	0.00944278	0.00118564	1	1	1	g3405.t1	0	1099.56	2.71048
High	FGVDKNK		0.0100045	0.00118564	1	1	1	g3405.t1	1	807.436	2.55705
High	TILMMGR	2xOxidation [M4; M5]	0.0137838	0.00128193	1	1	1	g3405.t1	0	853.427	1.20369
High	KGLKPEVPGYENYYDKL		0.0144748	0.00128193	1	1	1	g3405.t1	2	2013.03	2.92579
High	DEIPTLLEK		0.0158077	0.00151866	1	1	1	g3405.t1	0	1057.58	1.74535
High	GGGQIIPTAR		0.0184763	0.001688	1	2	1	g3405.t1	0	969.548	2.32047
High	IFNAVMNFK		0.0192065	0.0017436	1	1	1	g3405.t1	0	1083.57	2.74608
High	VFSGTVR		0.0246268	0.00231618	1	1	2	g3405.t1	0	765.425	1.41532
High	EGPIAEEPMR	1xOxidation [M9]	0.0243955	0.00231618	1	1	1	g3405.t1	0	1144.53	2.3974
High	ARYLADEHGWDVTDARK		0.0255715	0.00236859	1	1	1	g3405.t1	2	2002.97	1.96315
High	IKPVVIINK		0.0255715	0.00236859	1	1	1	g3405.t1	0	1023.69	1.11065
High	VRIQGPNYTPGR		0.0302296	0.00280507	1	1	1	g3405.t1	1	1357.73	3.22349
High	FTDTRPDEQER		0.0299524	0.00280507	1	1	2	g3405.t1	0	1393.63	2.37014
High	KEDLFVK		0.0393302	0.0036202	1	1	1	g3405.t1	1	878.498	2.16506
High	ETVGGESR		0.040763	0.0036644	1	1	1	g3405.t1	0	834.395	2.12405
High	SGTLTTNETAHNMKVMK	2xOxidation [M13; M16]	0.0688816	0.00594771	1	1	1	g3405.t1	1	1894.9	1.19534
High	FLPAADALLEMMILHLPSPATAQK	1xOxidation [M11]	0.0915504	0.00755799	1	1	1	g3405.t1	0	2594.37	1.94342
Q0CD12	Catalase-peroxidase	74.0591	55	86	55	1	744	81.717	6.61	249.24	55
Confidence	Sequence	Modifications	Qvality PEP	Qvality q-value	# Protein Groups	# Proteins	# PSMs	Master Protein Accessions	# Missed Cleavages	Theo. MH+ [Da]	XCorr Sequest HT
High	WTASRVDLVFGSHAELR		6.6886e-07	0	1	1	1	g1824.t1	1	1944.01	3.69613
High	FAPLNSWPDNGNLDKAR		2.88702e-06	0	1	1	2	g1824.t1	1	1914.95	4.06816
High	FLENPDELHEAFSR		1.16348e-06	0	1	1	2	g1824.t1	0	1703.8	4.55834
High	VDLVFGSHAELR		5.90307e-05	0	1	1	2	g1824.t1	0	1342.71	3.32
High	WAVNNPTQTASVLQK		2.27159e-07	0	1	1	2	g1824.t1	0	1656.87	4.60488
High	TDASQEQTEVESIAYLEPK		2.16547e-07	0	1	1	2	g1824.t1	0	2138.01	4.80662
High	THGAASDGDNLEAGPEGAPIHLQGLGWQSK		4.33702e-10	0	1	1	2	g1824.t1	0	3013.44	6.23268
High	NADEVIPHAFDK		4.05198e-05	0	1	1	2	g1824.t1	0	1355.66	3.44411
High	FDVQEEGLSAK		7.25887e-05	0	1	1	1	g1824.t1	0	1222.6	3.83482
High	AIAEEYASAGVK		0.00017539	0	1	1	1	g1824.t1	0	1208.62	3.46421
High	RFLENPDELHEAFSR		5.59963e-07	0	1	1	3	g1824.t1	1	1859.9	4.65925
High	LKPTMLTTDLSLR		0.000157591	0	1	1	2	g1824.t1	0	1488.85	2.97431
High	AFEKLDVNALK		4.92556e-05	0	1	1	2	g1824.t1	1	1247.7	3.25565
High	TFGFGFGRPDTWEADESVYWGSEK		6.96859e-07	0	1	1	1	g1824.t1	0	2768.23	4.56265
High	YLGPDVPKEDLIWQDPVPPVDHPLVTAGDIASLKK		4.43954e-06	0	1	1	3	g1824.t1	2	3823.03	4.36237
High	LMTDSQDWWPADFGHYGGLFIR	1xOxidation [M2]	5.01531e-08	0	1	1	1	g1824.t1	0	2628.2	3.29694
High	ISLADLIVLAGAAGVEK		4.1135e-08	0	1	1	2	g1824.t1	0	1639.96	4.98355
High	YGDSVSWSDLLLLAGNVAMDNMGFK	2xOxidation [M19; M22]	1.34303e-06	0	1	1	1	g1824.t1	0	2735.27	4.82225
High	DVLATGLDASTLAFTAWSSASSFR		6.58649e-09	0	1	1	2	g1824.t1	0	2474.22	7.0936
High	WSNGYLTSLFNNEWELTK		7.21085e-07	0	1	1	1	g1824.t1	0	2202.05	4.18505
High	YLGPDVPKEDLIWQDPVPPVDHPLVTAGDIASLK		7.93491e-07	0	1	1	2	g1824.t1	1	3694.94	4.52334
High	ANLLTLTPPEMTVLVGGLR		2.63324e-10	0	1	1	2	g1824.t1	0	1995.13	4.12995
High	DAGVNITVPFTPGRTDASQEQTEVESIAYLEPK		0.000190183	0	1	1	1	g1824.t1	1	3562.75	3.06717
High	WAVNNPTQTASVLQKLEGVQQK		2.64602e-05	0	1	1	2	g1824.t1	1	2439.3	3.86707
High	ASDQITSGLEVTWTTTPTK		7.82076e-08	0	1	1	1	g1824.t1	0	2036.02	5.64799
High	FAPLNSWPDNGNLDK		1.0218e-06	0	1	1	1	g1824.t1	0	1687.81	3.92037
High	DAGVNITVPFTPGR		0.000187836	0	1	1	1	g1824.t1	0	1443.76	3.4853
High	DLFPSGNKDRYNGDTDIHNR		0.000103656	0	1	1	1	g1824.t1	2	2334.09	2.48515
High	ALNANYDGSDKGVLTK		6.55286e-07	0	1	1	3	g1824.t1	1	1665.84	4.7385
High	AIAEEYASAGVKEK		3.37821e-06	0	1	1	2	g1824.t1	1	1465.75	3.033
High	DRYNGDTDIHNR		7.96553e-05	0	1	1	2	g1824.t1	1	1475.66	3.80085
High	SPGGAWQWVAK		0.000327444	9.86018e-05	1	1	1	g1824.t1	0	1186.6	2.98166
High	VMMLDRFDVQEEGLSAKL		0.000348643	9.86018e-05	1	1	1	g1824.t1	2	2081.04	2.98839
High	YNGDTDIHNR		0.000238898	9.86018e-05	1	1	2	g1824.t1	0	1204.53	3.14022
High	QNQPANNPLGPK		0.000359812	9.86018e-05	1	1	2	g1824.t1	0	1277.66	3.03832
High	FVKDFVAAWDK		0.000276917	9.86018e-05	1	1	1	g1824.t1	1	1325.69	2.41437
High	ALNANYDGSDK		0.000438778	9.86018e-05	1	1	1	g1824.t1	0	1167.53	2.68606
High	FDVQEEGLSAKL		0.000366705	9.86018e-05	1	1	1	g1824.t1	1	1335.68	3.85094
High	LDVNALKADLHK		0.0006829	0.000169586	1	1	1	g1824.t1	1	1336.76	1.89904
High	ANLLTLTPPEMTVLVGGLR	1xOxidation [M11]	0.000855396	0.000169586	1	1	2	g1824.t1	0	2011.13	2.84426
High	DFVAAWDK		0.000837218	0.000169586	1	1	1	g1824.t1	0	951.457	2.63972
High	AADGFRQFGGSTQR		0.00103411	0.000169586	1	1	2	g1824.t1	1	1497.72	3.17481
High	KISLADLIVLAGAAGVEK		0.000802208	0.000169586	1	1	1	g1824.t1	1	1768.06	2.59113
High	FNSSASGGK		0.00139177	0.000169586	1	1	1	g1824.t1	0	854.4	2.28407
High	GGGGEGQQR		0.00175052	0.000321777	1	1	1	g1824.t1	0	845.386	3.1493
High	LDVNALK		0.00401815	0.00051153	1	1	1	g1824.t1	0	772.456	2.066
High	LKPTMLTTDLSLR	1xOxidation [M5]	0.00447264	0.000577845	1	1	1	g1824.t1	0	1504.84	2.1688
High	QNQPANNPLGPKFDYR		0.00882899	0.000941668	1	1	2	g1824.t1	1	1858.92	2.33906
High	AEQWLVDR		0.00981348	0.00118564	1	1	1	g1824.t1	0	1016.52	2.28051
High	VRAEQWLVDR		0.0136497	0.00128193	1	1	2	g1824.t1	1	1271.69	2.71661
High	LLWPIK		0.0184763	0.001688	1	1	1	g1824.t1	0	769.497	1.53377
High	NADEVIPHAFDKNK		0.0369329	0.00346546	1	1	1	g1824.t1	1	1597.8	2.77031
High	VFDGRGGGGEGQQR		0.0389793	0.0036202	1	1	2	g1824.t1	1	1419.67	1.62007
High	FNSSASGGKK		0.040763	0.0036644	1	1	1	g1824.t1	1	982.495	1.85071
High	MSWHAAGTYR		0.102449	0.00845385	1	1	1	g1824.t1	0	1179.54	2.50069
High	QFGGSTQR		0.116933	0.00902222	1	1	1	g1824.t1	0	880.427	1.61168
High	YNGDTDIHNRK		0.120304	0.00915418	1	1	1	g1824.t1	1	1332.63	2.07206
g11794.t1	hypothetical protein	64.2767	51	113	51	1	795	86.776	6.01	350.374	51
Confidence	Sequence	Modifications	Qvality PEP	Qvality q-value	# Protein Groups	# Proteins	# PSMs	Master Protein Accessions	# Missed Cleavages	Theo. MH+ [Da]	XCorr Sequest HT
High	KLPHFFSQSVPVMLAWR		8.13175e-08	0	1	1	3	g11794.t1	1	2043.1	3.4211
High	KLPHFFSQSVPVMLAWR	1xOxidation [M13]	2.43369e-05	0	1	1	2	g11794.t1	1	2059.09	3.4518
High	TWFDNHAFLIQR		6.98663e-05	0	1	1	4	g11794.t1	0	1547.78	3.87595
High	NDVKPIILIK		0.00011605	0	1	1	2	g11794.t1	0	1152.74	2.61694
High	NGIKPGDESSLDTSSSGVSSIYSATMPQRR		5.37813e-05	0	1	1	2	g11794.t1	1	3127.5	2.59941
High	AAVRSDSANVVLLEANDSVLTYK		0.000175261	0	1	1	1	g11794.t1	1	2435.28	3.4359
High	YDAVSGAPSYIR		1.10457e-06	0	1	1	1	g11794.t1	0	1298.64	3.3183
High	ECWLDHCYEK	2xCarbamidomethyl [C2; C7]	0.000250386	0	1	1	2	g11794.t1	0	1439.57	3.12207
High	AAIQTTDETTLYAK		5.58505e-07	0	1	1	1	g11794.t1	0	1525.77	3.44399
High	RTWFDNHAFLIQR		1.05325e-06	0	1	1	1	g11794.t1	1	1703.88	3.16825
High	RAVGSPGFGHGYDAPVSELLR		1.79893e-10	0	1	1	2	g11794.t1	1	2185.11	5.23773
High	FSAVEPGDDTIHFHFAHATSLMPAAR	1xOxidation [M22]	2.34858e-09	0	1	1	2	g11794.t1	0	2841.34	2.4631
High	FSAVEPGDDTIHFHFAHATSLMPAAR		3.39249e-10	0	1	1	4	g11794.t1	0	2825.35	3.62127
High	ILDVVGPDEVR		0.00055307	0	1	1	1	g11794.t1	0	1211.66	3.08559
High	FGFRYDAVSGAPSYIR		2.20193e-06	0	1	1	3	g11794.t1	1	1805.9	3.67206
High	FAVPSTGQMLPLNATR	1xOxidation [M9]	1.06163e-06	0	1	1	4	g11794.t1	0	1718.89	3.34062
High	FAVPSTGQMLPLNATR		2.53212e-05	0	1	1	3	g11794.t1	0	1702.89	3.48842
High	GGDDDDKMASVVDALHGHLAHAAK		2.08521e-09	0	1	1	3	g11794.t1	1	2430.15	4.46782
High	LEYYALTR		0.0011922	0	1	1	2	g11794.t1	0	1028.54	2.51456
High	AVGSPGFGHGYDAPVSELLR		1.31903e-07	0	1	1	2	g11794.t1	0	2029.01	3.98395
High	FVPLAPGRECWLDHCYEK	2xCarbamidomethyl [C10; C15]	0.00053159	0	1	1	1	g11794.t1	1	2277.06	3.10174
High	AELDDAPRNDVKPIILIK		2.06038e-05	0	1	1	3	g11794.t1	1	2020.14	3.59593
High	NGIKPGDESSLDTSSSGVSSIYSATMPQR	1xOxidation [M26]	9.80702e-07	0	1	1	1	g11794.t1	0	2987.39	4.87597
High	NGIKPGDESSLDTSSSGVSSIYSATMPQR		6.5449e-07	0	1	1	1	g11794.t1	0	2971.39	4.77003
High	TTDLVGWGQCNNPFFQAPSR	1xCarbamidomethyl [C10]	3.88965e-08	0	1	1	2	g11794.t1	0	2295.06	4.69678
High	SPATYEDDSEEGR		5.82834e-08	0	1	1	2	g11794.t1	0	1455.59	3.9631
High	AGSFFPVAIDVQDSSLAAR		1.31253e-08	0	1	1	3	g11794.t1	0	1950.99	4.57715
High	TVVDATCSPHR	1xCarbamidomethyl [C7]	1.88828e-05	0	1	1	2	g11794.t1	0	1242.59	2.62962
High	ADIYMTDGVTAAEWVLR		1.95322e-11	0	1	1	2	g11794.t1	0	1910.93	5.71678
High	ADIYMTDGVTAAEWVLR	1xOxidation [M5]	7.61704e-10	0	1	1	1	g11794.t1	0	1926.93	4.70887
High	LPHFFSQSVPVMLAWR		2.12268e-07	0	1	1	2	g11794.t1	0	1915	3.89674
High	TVVDATCSPHRGDESLDR	1xCarbamidomethyl [C7]	2.16729e-06	0	1	1	3	g11794.t1	1	2014.92	2.74194
High	SPATYEDDSEEGRAGSFFPVAIDVQDSSLAAR		2.65315e-10	0	1	1	1	g11794.t1	1	3387.56	5.90475
High	FSCPTGANDNEFSASATAGSDPGAAQCNLFSFR	2xCarbamidomethyl [C3; C27]	5.44878e-12	0	1	1	1	g11794.t1	0	3454.47	6.31985
High	DYWGPYGSDGWVQYR		1.4695e-06	0	1	1	4	g11794.t1	0	1848.8	3.88589
High	GVINFANNMVVWDIK	1xOxidation [M9]	2.04411e-05	0	1	1	1	g11794.t1	0	1735.88	3.5497
High	GVINFANNMVVWDIK		2.29785e-07	0	1	1	2	g11794.t1	0	1719.89	4.17985
High	VTVSPSWASSDEPWGVVGNVVWR		1.00836e-10	0	1	1	1	g11794.t1	0	2514.24	5.01817
High	FCSDADAGAVFASPDSAWEVLR	1xCarbamidomethyl [C2]	1.3603e-12	0	1	1	2	g11794.t1	0	2371.07	5.45821
High	SDSANVVLLEANDSVLTYK		3.39249e-10	0	1	1	3	g11794.t1	0	2038.03	4.80891
High	ADIYMTDGVTAAEWVLRDK		1.98625e-06	0	1	1	2	g11794.t1	1	2154.05	4.16285
High	ADIYMTDGVTAAEWVLRDK	1xOxidation [M5]	0.000457296	0	1	1	2	g11794.t1	1	2170.05	3.10545
High	GVINFANNMVVWDIKSPATYEDDSEEGR		1.94537e-07	0	1	1	1	g11794.t1	1	3156.46	3.93816
High	GVINFANNMVVWDIKSPATYEDDSEEGR	1xOxidation [M9]	3.3093e-07	0	1	1	1	g11794.t1	1	3172.45	4.22936
High	RGGDDDDKMASVVDALHGHLAHAAK	1xOxidation [M9]	4.4643e-09	0	1	1	3	g11794.t1	2	2602.24	5.30701
High	RGGDDDDKMASVVDALHGHLAHAAK		2.64523e-09	0	1	1	3	g11794.t1	2	2586.25	5.26189
High	ILDVVGPDEVRVGEDFIVR		0.00137465	9.23743e-05	1	1	3	g11794.t1	1	2127.14	2.32335
High	VGEDFIVR		0.00184179	9.23743e-05	1	1	1	g11794.t1	0	934.499	3.17897
High	AELDDAPR		0.00250623	0.000256182	1	1	1	g11794.t1	0	886.426	2.48629
High	APQKVCDNDDR	1xCarbamidomethyl [C6]	0.0117014	0.000810598	1	1	1	g11794.t1	1	1317.59	2.17874
High	SAQFQVK		0.0197119	0.00131968	1	1	1	g11794.t1	0	807.436	1.80805
High	FAVPSTGQMLPLNATRLEYYALTR	1xOxidation [M9]	0.0189626	0.00131968	1	1	1	g11794.t1	1	2728.41	1.46226
High	SHQLTVVE		0.0201754	0.00137609	1	1	1	g11794.t1	0	912.479	1.79597
High	LAEPLDRKPPRPK		0.0212985	0.00137609	1	1	1	g11794.t1	1	1516.9	2.18811
High	GDESLDRYLR		0.0393333	0.00271602	1	1	1	g11794.t1	1	1223.6	1.5079
High	NGIKPGDESSLDTSSSGVSSIYSATMPQRR	1xOxidation [M26]	0.0408528	0.00289448	1	1	1	g11794.t1	1	3143.49	2.5407
High	FVPLAPGR		0.0493295	0.00366272	1	1	2	g11794.t1	0	856.504	1.55412
High	LEYYALTRK		0.0515997	0.00371432	1	1	1	g11794.t1	1	1156.64	2.36714
High	VSAEGRPR		0.0645089	0.00462653	1	1	1	g11794.t1	0	871.474	2.16651
High	VCDNDDRR	1xCarbamidomethyl [C2]	0.0883389	0.00585874	1	1	1	g11794.t1	1	1049.44	2.33038
High	GDESLDR		0.107932	0.00736083	1	1	1	g11794.t1	0	791.353	2.03684
g11793.t1	hypothetical protein	60.3386	50	79	50	1	827	91.364	5.77	256.373	50
Confidence	Sequence	Modifications	Qvality PEP	Qvality q-value	# Protein Groups	# Proteins	# PSMs	Master Protein Accessions	# Missed Cleavages	Theo. MH+ [Da]	XCorr Sequest HT
High	SDEDSNASWSAGDIRFGK		5.43403e-07	0	1	1	2	g11793.t1	1	1941.86	4.54634
High	LDTLTIQNHSVSVDSTIR		1.32126e-08	0	1	1	1	g11793.t1	0	1999.05	5.09051
High	TTWTFTNFDNDYKHLK		4.71198e-06	0	1	1	2	g11793.t1	1	2030.96	4.6597
High	SWTFEEDVGER		0.000196446	0	1	1	1	g11793.t1	0	1354.59	3.18004
High	YLGDAEQISDKWDGDPDASIAR		1.6617e-08	0	1	1	2	g11793.t1	1	2422.12	3.89548
High	SDEDSNASWSAGDIR		4.11064e-05	0	1	1	2	g11793.t1	0	1609.67	4.52793
High	WDGDPDASIAR		2.62703e-05	0	1	1	1	g11793.t1	0	1202.54	2.85991
High	LPTGNIDGKDFSYQVGKK		1.60002e-07	0	1	1	2	g11793.t1	2	1967.02	4.09691
High	DHHIEVASQRSDEDSNASWSAGDIR		4.40286e-05	0	1	1	1	g11793.t1	1	2782.24	2.98732
High	AVQSAITSDKGDKLTAPFMKPVAAR	1xOxidation [M19]	3.81127e-05	0	1	1	2	g11793.t1	2	2618.4	4.8503
High	AVQSAITSDKGDKLTAPFMKPVAAR		3.18039e-09	0	1	1	1	g11793.t1	2	2602.4	5.72193
High	LPTGNIDGKDFSYQVGK		3.63192e-07	0	1	1	2	g11793.t1	1	1838.93	5.72972
High	FELWTFQQGVR		5.7904e-05	0	1	1	2	g11793.t1	0	1410.72	3.58101
High	SVATYEEYPLAEAPFSNLLDR		2.91471e-10	0	1	1	2	g11793.t1	0	2385.16	4.95217
High	LSYGQIVSLAGDFYGNCK	1xCarbamidomethyl [C17]	1.26731e-08	0	1	1	2	g11793.t1	0	1991.95	5.52009
High	QVSDFAALGMVPDLDSLSSFNYAPLFDVTQDGQTLR	1xOxidation [M10]	2.29621e-07	0	1	1	1	g11793.t1	0	3933.89	6.64004
High	QVSDFAALGMVPDLDSLSSFNYAPLFDVTQDGQTLR		3.48515e-05	0	1	1	1	g11793.t1	0	3917.89	4.39398
High	YLGTSDETGAAIMALFDNYGILGVR		4.6833e-05	0	1	1	2	g11793.t1	0	2647.31	4.25302
High	GNVDFDAALAAVQAGAHEVHEVYETGQDR		1.01785e-05	0	1	1	2	g11793.t1	0	3069.43	3.82967
High	SSLDDRSVATYEEYPLAEAPFSNLLDR		2.32834e-07	0	1	1	1	g11793.t1	1	3058.46	5.14728
High	SSLDDRSVATYEEYPLAEAPFSNLLDRIK		4.9813e-05	0	1	1	2	g11793.t1	2	3299.64	4.14742
High	NSGQYQHQLPLTLPFLSPSSLLHLR		1.49725e-08	0	1	1	2	g11793.t1	0	2846.53	5.11739
High	NADLLQLDKAGYLKDVIR		3.24986e-07	0	1	1	1	g11793.t1	2	2045.14	3.03297
High	ETSNTVLSAAEYGPAFSQSAVDK		8.85794e-10	0	1	1	3	g11793.t1	0	2372.13	6.01774
High	LFYGQGSNELRLDTLTIQNHSVSVDSTIR		2.91348e-05	0	1	1	2	g11793.t1	1	3263.67	3.83585
High	GANVESWNMLSQETIDMPDPSGK	1xOxidation [M]	9.43097e-06	0	1	1	3	g11793.t1	0	2522.12	5.14754
High	GANVESWNMLSQETIDMPDPSGK		3.69549e-06	0	1	1	2	g11793.t1	0	2506.12	5.19734
High	TTWTFTNFDNDYK		2.36854e-05	0	1	1	1	g11793.t1	0	1652.72	4.16876
High	VAHGSGNVIDLR		0.000543296	0.000111107	1	1	1	g11793.t1	0	1237.66	2.99791
High	LFYGQGSNELR		0.000309684	0.000111107	1	1	1	g11793.t1	0	1283.64	2.76246
High	AGHSAALSQAK		0.000273063	0.000111107	1	1	1	g11793.t1	0	1040.55	2.82948
High	EAVGFFVE		0.000511684	0.000111107	1	1	1	g11793.t1	0	897.435	2.61247
High	AVQSAITSDK		0.000863422	0.000111107	1	1	1	g11793.t1	0	1019.54	2.71874
High	DHHIEVASQR		0.000845167	0.000111107	1	1	3	g11793.t1	0	1191.59	3.01016
High	SVATYEEYPLAEAPFSNLLDRIK		0.000258037	0.000111107	1	1	1	g11793.t1	1	2626.34	2.90071
High	AVQSAITSDKGDK		0.000792945	0.000111107	1	1	1	g11793.t1	1	1319.68	3.16994
High	YLGTSDETGAAIMALFDNYGILGVR	1xOxidation [M13]	0.000274785	0.000111107	1	1	1	g11793.t1	0	2663.3	4.11015
High	VTWLAADK		0.000954607	0.000198571	1	1	1	g11793.t1	0	903.493	2.09729
High	KIGDAILLR		0.00113675	0.000198571	1	1	1	g11793.t1	1	998.636	2.37142
High	AGAPWKPK		0.00229386	0.000281825	1	1	1	g11793.t1	0	854.488	2.5566
High	NADLLQLDK		0.00200724	0.000281825	1	1	1	g11793.t1	0	1029.56	3.14797
High	AIGDKFNTAWAK		0.00295822	0.000445663	1	1	1	g11793.t1	1	1321.69	1.32229
High	ETSNTVLSAAEYGPAFSQSAVDKGANVESWNMLSQETIDMPDPSGK		0.00355749	0.000445663	1	1	1	g11793.t1	1	4859.23	4.03057
High	WPTYGDKQLVSSK		0.00300589	0.000445663	1	1	2	g11793.t1	1	1508.77	2.80489
High	IGDAILLR		0.00341725	0.000445663	1	1	1	g11793.t1	0	870.541	2.91496
High	QALKDGKDIAQVYK		0.00579149	0.000748459	1	1	1	g11793.t1	2	1576.87	2.87
High	RWPTYGDKQLVSSK		0.00911925	0.000873859	1	1	1	g11793.t1	2	1664.88	3.04793
High	AGYLKDVIR		0.0106994	0.00101092	1	1	1	g11793.t1	1	1034.6	2.46773
High	IMEDQEKEVK		0.020976	0.00209323	1	1	2	g11793.t1	1	1248.61	2.36972
High	LTAPFMKPVAAR	1xOxidation [M6]	0.0221722	0.00250027	1	1	1	g11793.t1	0	1317.73	1.49198
High	IMEDQEKEVK	1xOxidation [M2]	0.0235949	0.00268822	1	1	1	g11793.t1	1	1264.61	2.37974
High	SWTFEEDVGERAQR		0.0250741	0.00288899	1	1	1	g11793.t1	1	1709.79	1.19945
High	VAHGSGNVIDLRR		0.0504235	0.00551571	1	1	1	g11793.t1	1	1393.77	2.37002
High	AYKAGHSAALSQAK		0.0691796	0.00645629	1	1	1	g11793.t1	1	1402.74	2.00557
High	IMEDQEK		0.115175	0.00971284	1	1	1	g11793.t1	0	892.408	1.41894
Q00766	Glycogen phosphorylase 1	61.4595	49	69	49	1	877	99.7	6.05	199.545	49
Confidence	Sequence	Modifications	Qvality PEP	Qvality q-value	# Protein Groups	# Proteins	# PSMs	Master Protein Accessions	# Missed Cleavages	Theo. MH+ [Da]	XCorr Sequest HT
High	AEIICPASDISEHISTAGTEASGTSNMK	1xOxidation [M27]; 1xCarbamidomethyl [C5]	2.64522e-05	0	1	1	1	g8274.t1	0	2893.32	3.47339
High	AEIICPASDISEHISTAGTEASGTSNMK	1xCarbamidomethyl [C5]	1.49264e-07	0	1	1	1	g8274.t1	0	2877.32	4.38526
High	TFGYTNHTVLPEALEK		0.000168196	0	1	1	2	g8274.t1	0	1819.92	2.90304
High	RQQLNIFGVIHR		5.7904e-05	0	1	1	1	g8274.t1	1	1480.85	3.32574
High	QQLNIFGVIHR		6.39494e-06	0	1	1	2	g8274.t1	0	1324.75	2.94854
High	VVNSDPDVGDLLK		7.45017e-05	0	1	1	1	g8274.t1	0	1370.72	2.83767
High	AASGEFDFQKFNSGEYESSVADQQR		2.27154e-08	0	1	1	2	g8274.t1	1	2797.23	5.34395
High	FTNVTNGITPR		0.000195188	0	1	1	1	g8274.t1	0	1219.64	2.85084
High	MAYLAVIGSHK	1xOxidation [M1]	0.000141831	0	1	1	1	g8274.t1	0	1205.63	2.35134
High	FNSGEYESSVADQQR		3.79828e-08	0	1	1	1	g8274.t1	0	1716.75	4.8454
High	MAYLAVIGSHK		2.07709e-05	0	1	1	2	g8274.t1	0	1189.64	3.11368
High	IEDVIGQEHDAALGNGGLGR		2.46903e-08	0	1	1	2	g8274.t1	0	2021	5.78769
High	VNGVAELHSDLIK		3.30691e-06	0	1	1	1	g8274.t1	0	1394.76	3.38462
High	LKQQYFWCAASLYDIVR	1xCarbamidomethyl [C8]	6.17684e-06	0	1	1	1	g8274.t1	1	2161.09	3.80461
High	SLYNCDDFATYAGTSLAFR	1xCarbamidomethyl [C5]	2.53076e-07	0	1	1	1	g8274.t1	0	2171.97	5.20488
High	TTIFKDFVQIYGPDKFTNVTNGITPR		3.25321e-05	0	1	1	2	g8274.t1	2	2972.55	3.17358
High	LAACFLDSMASLNYPAWGYGLR	1xOxidation [M9]; 1xCarbamidomethyl [C4]	1.76891e-08	0	1	1	2	g8274.t1	0	2492.17	6.10798
High	LAACFLDSMASLNYPAWGYGLR	1xCarbamidomethyl [C4]	9.94468e-07	0	1	1	2	g8274.t1	0	2476.18	4.60696
High	EVGENNIFLFGNLAEDVEDLR		1.67328e-08	0	1	1	2	g8274.t1	0	2393.16	5.56701
High	SVWEGGEIVQAVAYDVPIPGYSTSTTNNLR		3.59294e-08	0	1	1	1	g8274.t1	0	3223.59	4.30081
High	QGLEDLGFRIEDVIGQEHDAALGNGGLGR		1.76999e-06	0	1	1	2	g8274.t1	1	3036.51	3.84868
High	LDPELATVFDAIK		0.000184191	0	1	1	2	g8274.t1	0	1431.77	2.7734
High	LGGYEYLKDLTLLHK		6.48431e-06	0	1	1	2	g8274.t1	1	1762.97	2.88503
High	VIFLEDYNVSK		4.71552e-05	0	1	1	1	g8274.t1	0	1326.69	3.27778
High	AWKDFPSQVAIQLNDTHPTMAIPELQR	1xOxidation [M20]	1.83395e-05	0	1	1	1	g8274.t1	1	3122.57	5.38796
High	YIKDTQGVSVNPK		2.43489e-05	0	1	1	2	g8274.t1	1	1448.77	3.39716
High	ALFDVQVK		0.000914283	0.000111107	1	1	1	g8274.t1	0	919.525	2.14244
High	ALDNAMLNVGK	1xOxidation [M6]	0.00034047	0.000111107	1	1	1	g8274.t1	0	1161.59	3.43436
High	AVEAAIPEPAR		0.000285351	0.000111107	1	1	1	g8274.t1	0	1123.61	3.17155
High	AWKDFPSQVAIQLNDTHPTMAIPELQR		0.000292622	0.000111107	1	1	1	g8274.t1	1	3106.58	4.34032
High	TVIHLICQVGK	1xCarbamidomethyl [C7]	0.000454541	0.000111107	1	1	1	g8274.t1	0	1267.72	2.74559
High	AETISAVLYPNDNLDR		0.00051509	0.000111107	1	1	2	g8274.t1	0	1790.89	2.6593
High	VSIIEESQPK		0.00046354	0.000111107	1	1	1	g8274.t1	0	1129.61	3.32303
High	WSVPLFQHLLPR		0.00096848	0.000198571	1	1	1	g8274.t1	0	1492.84	1.65815
High	WLHQANPR		0.000961516	0.000198571	1	1	1	g8274.t1	0	1021.53	2.82255
High	MGFFSSDR		0.00142121	0.000198571	1	1	1	g8274.t1	0	946.409	2.46624
High	MGFFSSDR	1xOxidation [M1]	0.00121477	0.000198571	1	1	1	g8274.t1	0	962.404	2.3555
High	SLYNCDDFATYAGTSLAFRDR	1xCarbamidomethyl [C5]	0.00202297	0.000281825	1	1	1	g8274.t1	1	2443.1	1.76854
High	AASGEFDFQK		0.00188613	0.000281825	1	1	1	g8274.t1	0	1099.51	2.49726
High	LSELIASK		0.00262479	0.000370886	1	1	1	g8274.t1	0	860.509	2.42683
High	AETISAVLYPNDNLDRGK		0.00295822	0.000445663	1	1	1	g8274.t1	1	1976.01	3.16135
High	ALDNAMLNVGKK	1xOxidation [M6]	0.00315376	0.000445663	1	1	1	g8274.t1	1	1289.69	2.49125
High	AETISAVLYPNDNLDRGKELR		0.00341725	0.000445663	1	1	1	g8274.t1	2	2374.24	2.12123
High	AFETTEEFERETIRHIETTLAR		0.00481127	0.000676567	1	1	1	g8274.t1	2	2679.34	1.24408
High	HIETTLAR		0.00550332	0.000748459	1	1	1	g8274.t1	0	940.521	1.54369
High	AFETTEEFERETIR		0.00550332	0.000748459	1	1	2	g8274.t1	1	1757.83	3.44154
High	QGLEDLGFR		0.00584116	0.000748459	1	1	1	g8274.t1	0	1034.53	2.19266
High	LGGYEYLK		0.0113851	0.00107916	1	1	1	g8274.t1	0	942.493	2.08892
High	HAHVYGQYK		0.0143042	0.00128542	1	1	1	g8274.t1	0	1102.54	2.11382
High	KYTDESGKQK		0.015852	0.00156877	1	1	1	g8274.t1	2	1183.6	2.76863
High	RWLHQANPR		0.0199885	0.0020274	1	1	1	g8274.t1	1	1177.63	2.80307
High	TQQEQTWADQKR		0.0208089	0.00209323	1	1	1	g8274.t1	1	1518.73	2.04182
High	RIHEYKR		0.0858415	0.00736907	1	1	1	g8274.t1	2	1001.56	1.82891
High	LILDWNK		0.0917408	0.00789795	1	1	1	g8274.t1	0	901.514	1.60997
Q01373	Peroxisomal hydratase-dehydrogenase-epimerase	63.5255	48	64	48	1	902	96.37	7.55	206.53	48
Confidence	Sequence	Modifications	Qvality PEP	Qvality q-value	# Protein Groups	# Proteins	# PSMs	Master Protein Accessions	# Missed Cleavages	Theo. MH+ [Da]	XCorr Sequest HT
High	AVANYDSVENGDRIIDTAIK		0.000130946	0	1	1	2	g747.t1	1	2164.09	4.2372
High	LAQVGFTETLAK		2.04435e-05	0	1	1	1	g747.t1	0	1277.71	2.68326
High	FAGTVLPGQTLR		5.98257e-05	0	1	1	1	g747.t1	0	1259.71	1.87926
High	IVNTTSTSGIYGNFGQANYAAAK		4.48384e-11	0	1	1	2	g747.t1	0	2348.15	6.90453
High	LAIAGAGAELVGAEK		2.60435e-07	0	1	1	2	g747.t1	0	1369.77	4.15229
High	NNIFVNTIAPNAGTNMTR		7.65528e-09	0	1	1	2	g747.t1	0	1947.97	4.74626
High	GANVVVNDLGGSFKGEGNSTK		3.86807e-08	0	1	1	2	g747.t1	1	2050.02	5.45619
High	LSGDRNPLHIDPEFSK		9.09048e-05	0	1	1	2	g747.t1	1	1824.92	3.87463
High	RAPDAVVEEKTTEEQAAIYR		2.08645e-05	0	1	1	2	g747.t1	2	2276.15	4.3022
High	EGAKNNIFVNTIAPNAGTNMTR	1xOxidation [M20]	2.92918e-05	0	1	1	1	g747.t1	1	2349.16	3.65547
High	EGAKNNIFVNTIAPNAGTNMTR		3.22041e-05	0	1	1	1	g747.t1	1	2333.17	2.8971
High	VALITGGGAGLGR		1.95575e-06	0	1	1	1	g747.t1	0	1141.67	3.04607
High	APDAVVEEKTTEEQAAIYR		2.43372e-06	0	1	1	1	g747.t1	1	2120.05	4.38524
High	IVINDLADPDTVVQEIQK		1.2881e-07	0	1	1	2	g747.t1	0	2010.08	4.20341
High	EGLKYNILANVIAPIAASR		2.90681e-06	0	1	1	1	g747.t1	1	2013.15	4.26724
High	VGGFETPILHGLCFFGIAGK	1xCarbamidomethyl [C13]	4.8598e-05	0	1	1	2	g747.t1	0	2120.1	2.54687
High	AEGTDFVYDDRDVILYNLGIGAK		5.3701e-08	0	1	1	1	g747.t1	1	2544.26	4.74166
High	YNILANVIAPIAASR		9.27815e-08	0	1	1	2	g747.t1	0	1585.91	3.96219
High	ATGEDLFYNEATVFIR		4.98537e-07	0	1	1	1	g747.t1	0	1845.9	4.78116
High	SGSAGESSGGDNEILQAIEEAK		1.5921e-07	0	1	1	1	g747.t1	0	2148.99	5.65596
High	AFANMDDSQWDSVMNVHLR		6.50822e-07	0	1	1	1	g747.t1	0	2235.99	2.34137
High	VINTASAAGLFGNFGQCNYSAAK	1xCarbamidomethyl [C17]	1.12154e-09	0	1	1	2	g747.t1	0	2361.13	6.24611
High	IDIIINNAGILR		1.97604e-05	0	1	1	2	g747.t1	0	1324.79	3.24667
High	ASAEEGDVVVK		0.000143249	0	1	1	1	g747.t1	0	1103.56	3.5519
High	IINFDDGRADHPTEPNDSAGK		7.61302e-06	0	1	1	2	g747.t1	1	2269.05	4.06444
High	AVANYDSVENGDR		1.25241e-05	0	1	1	1	g747.t1	0	1409.63	3.52254
High	AYATFFGSR		0.000556546	9.86018e-05	1	1	1	g747.t1	0	1019.49	3.56419
High	LGGQAVGVK		0.000273522	9.86018e-05	1	1	1	g747.t1	0	828.494	2.59154
High	NNIFVNTIAPNAGTNMTR	1xOxidation [M16]	0.000228839	9.86018e-05	1	1	1	g747.t1	0	1963.97	3.72179
High	AADVVVDEIKK		0.000224658	9.86018e-05	1	1	2	g747.t1	1	1186.67	2.07555
High	IPSNPPAQNPDFTGK		0.000493646	9.86018e-05	1	1	1	g747.t1	0	1582.79	3.13722
High	AADVVVDEIK		0.000564087	9.86018e-05	1	1	1	g747.t1	0	1058.57	3.13138
High	CGILGFSR	1xCarbamidomethyl [C1]	0.000989232	0.000169586	1	1	1	g747.t1	0	909.461	2.35911
High	TTEEQAAIYR		0.00132836	0.000169586	1	1	1	g747.t1	0	1181.58	2.77335
High	SGGHGFPIDVK		0.000855396	0.000169586	1	1	1	g747.t1	0	1113.57	2.5672
High	AAIDAYGR		0.00120206	0.000169586	1	1	1	g747.t1	0	836.426	2.68381
High	GANVVVNDLGGSFK		0.000706989	0.000169586	1	1	1	g747.t1	0	1376.72	2.87393
High	GSGGFGGPK		0.00322955	0.000449057	1	1	1	g747.t1	0	763.373	2.46427
High	SGIIVTGTVTK		0.00289011	0.000449057	1	1	1	g747.t1	0	1075.64	2.30257
High	AYALLFAK		0.00882899	0.000941668	1	1	1	g747.t1	0	896.524	2.06493
High	AAWPHFR		0.0125022	0.00122886	1	1	1	g747.t1	0	884.453	1.76083
High	IIDTAIK		0.0115668	0.00122886	1	1	1	g747.t1	0	773.477	1.68416
High	ADHPTEPNDSAGK		0.0165995	0.00151866	1	1	1	g747.t1	0	1338.59	2.36107
High	AAWPYMLK		0.0322339	0.00309124	1	1	1	g747.t1	0	979.507	1.09933
High	KFPIPTSATLVSYPSLVEVVDKGK		0.038286	0.00357144	1	1	1	g747.t1	2	2575.44	1.86168
High	ADSTMTPGAVLAK	1xOxidation [M5]	0.038286	0.00357144	1	1	1	g747.t1	0	1277.64	2.50888
High	GADRGPATK		0.040763	0.0036644	1	1	1	g747.t1	1	872.458	2.30141
High	TFGMFR		0.0453576	0.00426202	1	1	1	g747.t1	0	758.365	1.53397
High	RAPDAVVEEK		0.0924087	0.0075945	1	1	1	g747.t1	1	1113.59	2.29349
High	FDGQTVVVTGAGGGLGK		0.108411	0.00880342	1	1	1	g747.t1	0	1562.82	1.93049
P40292	Heat shock protein 90	53.067	47	63	47	1	701	79.965	5.01	163.445	47
Confidence	Sequence	Modifications	Qvality PEP	Qvality q-value	# Protein Groups	# Proteins	# PSMs	Master Protein Accessions	# Missed Cleavages	Theo. MH+ [Da]	XCorr Sequest HT
High	APFDLFETKK		7.66515e-06	0	1	1	2	g7099.t1	1	1195.64	2.77203
High	NPQDISQEEYASFYK		8.15059e-06	0	1	1	1	g7099.t1	0	1818.82	4.46821
High	SLSNDWEDHLAVK		7.50403e-05	0	1	1	2	g7099.t1	0	1513.73	3.99222
High	SGDETTSLTDYITR		4.2613e-06	0	1	1	1	g7099.t1	0	1558.72	3.8664
High	ELISNCSDALDKIR	1xCarbamidomethyl [C6]	1.2439e-05	0	1	1	2	g7099.t1	1	1633.82	3.34101
High	IILHLKEEQTDYLNESR		1.38868e-07	0	1	1	2	g7099.t1	1	2101.09	5.14295
High	RAPFDLFETKK		5.22969e-07	0	1	1	1	g7099.t1	2	1351.74	3.91409
High	GVVDSEDLPLNLSR		8.26257e-06	0	1	1	2	g7099.t1	0	1513.79	4.01396
High	DTGIGMTKADLVNNLGTIAR		4.17488e-06	0	1	1	2	g7099.t1	1	2060.08	4.08179
High	HNDDEQYIWESSAGGTFQITQDTEGEQLGR		4.49574e-08	0	1	1	2	g7099.t1	0	3411.5	5.46245
High	LGIHEDAQNR		4.99218e-05	0	1	1	2	g7099.t1	0	1152.58	3.58098
High	ETETEVPDEEAEEKKEDEADDNKPK		1.46482e-05	0	1	1	2	g7099.t1	2	2904.28	2.86901
High	ETETEVPDEEAEEK		5.94269e-05	0	1	1	1	g7099.t1	0	1634.69	3.11612
High	YEALSDPSKLDSGK		4.92556e-05	0	1	1	2	g7099.t1	1	1509.74	4.05963
High	VEEVDDEEEEKKEK		0.000524012	9.86018e-05	1	1	1	g7099.t1	2	1734.79	3.11669
High	KEDEADDNKPK		0.000192556	9.86018e-05	1	1	1	g7099.t1	1	1288.6	2.68534
High	QVYYITGESLK		0.000385826	9.86018e-05	1	1	1	g7099.t1	0	1300.68	2.12365
High	TGQFGWSANMER		0.00039078	9.86018e-05	1	1	1	g7099.t1	0	1383.61	2.51632
High	SPFLDILKEK		0.000398347	9.86018e-05	1	1	1	g7099.t1	1	1189.68	2.64252
High	YEALSDPSKLDSGKDLR		0.00026037	9.86018e-05	1	1	2	g7099.t1	2	1893.96	3.47518
High	ELISNCSDALDK	1xCarbamidomethyl [C6]	0.000468342	9.86018e-05	1	1	1	g7099.t1	0	1364.64	2.89933
High	SGDETTSLTDYITRMPEHQK	1xOxidation [M15]	0.000250937	9.86018e-05	1	1	1	g7099.t1	1	2325.07	2.69958
High	NIKLGIHEDAQNR		0.00103411	0.000169586	1	1	1	g7099.t1	1	1507.8	2.84813
High	VEEVDDEEEEKK		0.00109775	0.000169586	1	1	1	g7099.t1	1	1477.65	2.27917
High	HFSVEGQLEFR		0.00108955	0.000169586	1	1	1	g7099.t1	0	1348.66	2.68996
High	IKESKIEEEELNK		0.000906194	0.000169586	1	1	1	g7099.t1	2	1588.84	2.79682
High	SPFLDILK		0.000843227	0.000169586	1	1	1	g7099.t1	0	932.545	2.3767
High	APFDLFETK		0.00126825	0.000169586	1	1	1	g7099.t1	0	1067.54	3.20337
High	ADLVNNLGTIAR		0.00194342	0.000321777	1	1	1	g7099.t1	0	1256.7	3.2776
High	DTGIGMTK		0.00435383	0.00051153	1	1	1	g7099.t1	0	822.403	2.46836
High	DTGIGMTK	1xOxidation [M6]	0.0069609	0.000749922	1	1	1	g7099.t1	0	838.397	2.49442
High	YEALSDPSK		0.00729742	0.000749922	1	1	1	g7099.t1	0	1009.48	2.64534
High	IDIIPNKEAK		0.0087448	0.000941668	1	1	2	g7099.t1	1	1140.66	2.17343
High	EAEEKEYEPLAK		0.0125022	0.00122886	1	1	2	g7099.t1	1	1435.7	2.5885
High	ETLQQNK		0.0149062	0.00134082	1	1	1	g7099.t1	0	860.447	1.96632
High	KVETDGEEDRTVK		0.0207468	0.00192076	1	1	1	g7099.t1	2	1505.74	2.85556
High	DFELEETEEEKK		0.0211491	0.00192076	1	1	1	g7099.t1	1	1525.69	2.49616
High	RAPFDLFETK		0.0215584	0.00197847	1	1	1	g7099.t1	1	1223.64	2.76632
High	IDIIPNK		0.0260557	0.00236859	1	1	1	g7099.t1	0	812.488	1.71406
High	IEEEELNKTKPIWTR		0.0288661	0.00270597	1	1	1	g7099.t1	1	1886	2.50866
High	ESKIEEEELNK		0.0310747	0.00280507	1	1	1	g7099.t1	1	1347.66	1.45172
High	LGIHEDAQNRQSLAK		0.0310747	0.00280507	1	1	1	g7099.t1	1	1679.88	1.74782
High	AILFVPK		0.0366015	0.00346546	1	1	2	g7099.t1	0	787.508	2.05042
High	AILFVPKR		0.0453576	0.00426202	1	1	1	g7099.t1	1	943.609	1.70939
High	ALKNVLGDKVEK		0.0527248	0.0049503	1	1	1	g7099.t1	2	1313.78	2.26084
High	LDSGKDLR		0.0635328	0.00560036	1	1	1	g7099.t1	1	903.489	2.03605
High	DTGIGMTKADLVNNLGTIAR	1xAcetyl [N-Term]; 1xOxidation [M6]	0.0670446	0.00579675	1	1	1	g7099.t1	1	2118.09	2.16928
High	IKEVVKK		0.072727	0.00619336	1	1	1	g7099.t1	2	843.566	1.55222
High	IEEEELNK		0.106384	0.00865176	1	1	1	g7099.t1	0	1003.49	2.44312
Q5JJ82	L-aspartate decarboxylase	51.1538	47	68	47	1	1040	116.141	6.61	190.933	47
Confidence	Sequence	Modifications	Qvality PEP	Qvality q-value	# Protein Groups	# Proteins	# PSMs	Master Protein Accessions	# Missed Cleavages	Theo. MH+ [Da]	XCorr Sequest HT
High	RLGLDASTQQPVMVLR		3.3672e-05	0	1	1	2	g10391.t1	1	1783.98	3.37464
High	GSFTANLTTASHGILHPDITVR		2.7024e-08	0	1	1	3	g10391.t1	0	2308.2	4.38427
High	HDDKGHNIALSAGSVTLDGVDTEALRNELQDGER		8.61787e-06	0	1	1	2	g10391.t1	2	3632.75	4.46172
High	NNDAPDYHSFLIHGDKR		0.000201549	0	1	1	2	g10391.t1	1	1998.94	3.17894
High	HFNIDQAPTIMVSSTR	1xOxidation [M11]	3.03655e-05	0	1	1	1	g10391.t1	0	1832.9	4.12193
High	HFNIDQAPTIMVSSTR		4.9648e-07	0	1	1	2	g10391.t1	0	1816.9	4.53836
High	GNPNEDVEEANYLMER	1xOxidation [M14]	1.44935e-05	0	1	1	1	g10391.t1	0	1895.81	4.07735
High	YAANNEDPDFISDQAK		3.16079e-07	0	1	1	1	g10391.t1	0	1797.79	4.81754
High	SRHLVTWTSPYLSR		9.18928e-05	0	1	1	1	g10391.t1	1	1702.9	2.58552
High	FATGAVVLAEDVVADVEK		3.05055e-09	0	1	1	1	g10391.t1	0	1832.96	5.93277
High	WAMEENGPLSFIPDDFSVR	1xOxidation [M3]	3.69549e-06	0	1	1	1	g10391.t1	0	2226.02	5.27341
High	WAMEENGPLSFIPDDFSVR		7.55579e-08	0	1	1	1	g10391.t1	0	2210.02	5.03298
High	EPVGWGHITCDGTVANLESIWVAR	1xCarbamidomethyl [C10]	1.57286e-06	0	1	1	1	g10391.t1	0	2667.3	4.32901
High	AVYAVVAVIGSTEEGAVDPLQK		7.79268e-09	0	1	1	2	g10391.t1	0	2216.18	5.59811
High	VDLTDLEAKLNEHLR		1.23587e-05	0	1	1	1	g10391.t1	1	1765.94	2.4607
High	LGLDASTQQPVMVLR		5.1213e-06	0	1	1	1	g10391.t1	0	1627.88	4.9654
High	AGYIPYPAGALAYR		6.86659e-05	0	1	2	1	g10391.t1	0	1482.77	2.74683
High	ALDNWELLNLRPK		3.20868e-05	0	1	1	2	g10391.t1	0	1581.87	3.42185
High	GGAIAGIGSGNIIGIK		9.69623e-06	0	1	1	1	g10391.t1	0	1397.81	3.16376
High	AVVATFVGTHEAAMQPFPDTDAEVRDDPGFFFR	1xOxidation [M14]	5.67291e-05	0	1	1	2	g10391.t1	1	3656.71	3.87998
High	AVVATFVGTHEAAMQPFPDTDAEVRDDPGFFFR		5.68325e-06	0	1	1	2	g10391.t1	1	3640.72	4.14059
High	YCDSVTVDPHK	1xCarbamidomethyl [C2]	6.82002e-05	0	1	1	2	g10391.t1	0	1320.59	3.42122
High	VDLTDLEAK		0.000323668	0.000111107	1	1	1	g10391.t1	0	1003.53	2.81826
High	YKISPTFLQK		0.000233281	0.000111107	1	1	2	g10391.t1	1	1224.7	2.36745
High	NVVMSPFPTTR	1xOxidation [M4]	0.00034047	0.000111107	1	1	1	g10391.t1	0	1264.64	3.31426
High	AENLDNFRGNVK		0.000218965	0.000111107	1	1	1	g10391.t1	1	1376.69	3.16448
High	LSIETPDDKPTK		0.000581076	0.000111107	1	1	1	g10391.t1	0	1343.71	2.21608
High	TILDIPEQLR		0.000227454	0.000111107	1	1	1	g10391.t1	0	1197.68	1.68398
High	YAANNEDPDFISDQAKK		0.000269651	0.000111107	1	1	1	g10391.t1	1	1925.89	4.04052
High	TMFHIGSHR	1xOxidation [M2]	0.000365116	0.000111107	1	2	1	g10391.t1	0	1101.53	2.56956
High	TCQNVLKPFR	1xCarbamidomethyl [C2]	0.000242286	0.000111107	1	1	2	g10391.t1	0	1262.67	2.60449
High	TFLDVVKEEVEVCR	1xCarbamidomethyl [C13]	0.00024536	0.000111107	1	1	1	g10391.t1	1	1722.87	2.90579
High	IILDELEHAR		0.00108785	0.000198571	1	1	1	g10391.t1	0	1208.66	0.56083
High	ITAVLINR		0.00194565	0.000281825	1	1	1	g10391.t1	0	899.567	2.11996
High	VETQRDLAALR		0.00181451	0.000281825	1	2	2	g10391.t1	1	1271.71	2.59119
High	AENLDNFR		0.00180055	0.000281825	1	1	1	g10391.t1	0	978.464	2.41799
High	HDDKGHNIALSAGSVTLDGVDTEALR		0.00273137	0.000445663	1	1	1	g10391.t1	1	2691.33	2.34953
High	CIGLHEK	1xCarbamidomethyl [C1]	0.00370377	0.000620519	1	1	1	g10391.t1	0	856.435	2.04536
High	HSVPFWSPR		0.00388782	0.000676567	1	1	1	g10391.t1	0	1112.56	2.13925
High	NLKFYPFSLK		0.00599307	0.000748459	1	1	2	g10391.t1	1	1256.7	2.21988
High	TMFHIGSHR		0.0106049	0.00101092	1	2	1	g10391.t1	0	1085.53	2.71846
High	DDPGFFFR		0.0165353	0.00171065	1	1	1	g10391.t1	0	1000.45	2.48026
High	EFMPAGLK	1xOxidation [M3]	0.0219985	0.0024408	1	1	1	g10391.t1	0	908.455	1.75256
High	ISPTFLQK		0.022699	0.00250027	1	1	1	g10391.t1	0	933.54	1.7477
High	HYSWPK		0.0237768	0.00268822	1	3	1	g10391.t1	0	817.399	2.06713
High	ALDQYNIQTCGKHELQK	1xCarbamidomethyl [C10]	0.024143	0.00268822	1	1	1	g10391.t1	1	2046.01	2.52261
High	VELWRDPYGPK		0.0258349	0.00294956	1	1	2	g10391.t1	1	1359.71	2.99655
High	IYLSYR		0.0500302	0.00548523	1	1	1	g10391.t1	0	814.446	1.53589
High	TMFHIGSHRR		0.0579413	0.00578964	1	2	1	g10391.t1	1	1241.63	1.45852
High	AGYIPYPAGALAYRDGR		0.0917408	0.00789795	1	2	2	g10391.t1	1	1810.92	2.23619
High	NELQDGER		0.0943921	0.0080049	1	1	1	g10391.t1	0	960.438	2.28117
F2QY27	Alcohol oxidase 1	77.027	44	91	44	1	666	74.255	7.05	294.565	44
Confidence	Sequence	Modifications	Qvality PEP	Qvality q-value	# Protein Groups	# Proteins	# PSMs	Master Protein Accessions	# Missed Cleavages	Theo. MH+ [Da]	XCorr Sequest HT
High	CAVLTGEDLGYSGSALDMKVPTYHAPR	1xOxidation [M18]; 1xCarbamidomethyl [C1]	4.98106e-06	0	1	1	2	g7261.t1	1	2924.39	3.60273
High	CAVLTGEDLGYSGSALDMKVPTYHAPR	1xCarbamidomethyl [C1]	6.86659e-05	0	1	1	1	g7261.t1	1	2908.4	3.29905
High	GSTHIVSPNPYEAPDFDAGFMNDRR	1xOxidation [M21]	3.97179e-05	0	1	1	3	g7261.t1	1	2809.26	4.1033
High	GSTHIVSPNPYEAPDFDAGFMNDRR		3.58244e-05	0	1	1	3	g7261.t1	1	2793.27	4.13723
High	RQIIVSGGTLSSPLILQR		1.41724e-06	0	1	1	1	g7261.t1	1	1938.15	3.87411
High	TASFYYSRPSEWLGGR		0.000149503	0	1	1	2	g7261.t1	0	1876.9	2.97723
High	GSTHIVSPNPYEAPDFDAGFMNDR	1xOxidation [M21]	1.23735e-07	0	1	1	1	g7261.t1	0	2653.16	4.12513
High	GSTHIVSPNPYEAPDFDAGFMNDR		4.74388e-08	0	1	1	2	g7261.t1	0	2637.17	4.62225
High	MKAYAGEVTSMHPFYAYDSAAK	2xOxidation [M1; M11]	0.00013542	0	1	1	1	g7261.t1	1	2470.11	3.09616
High	ASASDYDDFQAK		5.75097e-05	0	1	1	1	g7261.t1	0	1317.56	3.01435
High	ETSPNYLNSACQGLR	1xCarbamidomethyl [C11]	0.000191458	0	1	1	1	g7261.t1	0	1709.79	2.27723
High	IILDGDTAVGVQTVPAKPLHPK		2.75705e-05	0	1	1	1	g7261.t1	0	2269.29	2.05962
High	VSFGNYTYPIMQDFLR	1xOxidation [M11]	1.8973e-06	0	1	1	1	g7261.t1	0	1966.94	4.80895
High	VSFGNYTYPIMQDFLR		6.60079e-07	0	1	1	1	g7261.t1	0	1950.94	4.20832
High	AYAGPDHLSAGIQHGSWSRPLEAAK		1.01157e-07	0	1	1	3	g7261.t1	0	2619.31	5.27615
High	AYAGEVTSMHPFYAYDSAAK	1xOxidation [M9]	1.31539e-05	0	1	1	2	g7261.t1	0	2194.97	4.05332
High	AYAGEVTSMHPFYAYDSAAK		1.46732e-06	0	1	1	2	g7261.t1	0	2178.98	5.70479
High	VADLSICPDNVGCNTYSTALLIGEK	2xCarbamidomethyl [C7; C13]	2.52043e-05	0	1	1	2	g7261.t1	0	2710.31	4.10523
High	AGVKPLVNLPGVGLNFQDHYLTFAPYR		1.76999e-06	0	1	1	1	g7261.t1	0	2986.59	3.63567
High	NLHVMLIEAGESNLNDPWVFRPGIYPR	1xOxidation [M5]	7.50146e-06	0	1	1	2	g7261.t1	0	3153.59	3.51412
High	AIVPAANVLGGGSSINFMMYTR		1.53823e-10	0	1	1	2	g7261.t1	0	2269.15	5.55507
High	AIVPAANVLGGGSSINFMMYTR	1xOxidation [M]	8.89226e-09	0	1	1	5	g7261.t1	0	2285.14	6.17081
High	AIVPAANVLGGGSSINFMMYTR	2xOxidation [M18; M19]	1.07269e-08	0	1	1	3	g7261.t1	0	2301.14	4.66416
High	CAVLTGEDLGYSGSALDMK	1xCarbamidomethyl [C1]	8.20624e-10	0	1	1	1	g7261.t1	0	1986.91	6.37429
High	DMAPMVWGYIK		0.000169295	0	1	1	1	g7261.t1	0	1310.63	3.247
High	ATPETESFDDFVRGDPIVQQK		1.61915e-05	0	1	1	1	g7261.t1	1	2379.15	3.55973
High	IRPTEEELKWMDTWPCPEFR	1xCarbamidomethyl [C16]	7.04737e-06	0	1	1	1	g7261.t1	1	2620.23	4.35502
High	QIIVSGGTLSSPLILQR		4.15728e-08	0	1	1	1	g7261.t1	0	1782.05	4.16409
High	ATESQGIPTTDDLQDLVTGHGAEHWLK		4.36554e-06	0	1	1	3	g7261.t1	0	2919.41	3.55554
High	SVHQNLHLVCNTK	1xCarbamidomethyl [C10]	3.25321e-05	0	1	1	3	g7261.t1	0	1549.79	3.23633
High	RSDSAHAYIHSTR		2.35223e-05	0	1	1	2	g7261.t1	1	1500.73	3.69559
High	HVETTWHSLGTCSMGPR	1xOxidation [M14]; 1xCarbamidomethyl [C12]	6.85446e-06	0	1	1	2	g7261.t1	0	1971.88	3.6018
High	HVETTWHSLGTCSMGPR	1xCarbamidomethyl [C12]	3.85269e-06	0	1	1	2	g7261.t1	0	1955.89	4.34248
High	SVHQNLHLVCNTKVDK	1xCarbamidomethyl [C10]	5.1213e-06	0	1	1	2	g7261.t1	1	1891.98	4.03707
High	SDSAHAYIHSTR		5.71181e-05	0	1	1	4	g7261.t1	0	1344.63	3.6087
High	ATPETESFDDFVR		0.000301978	0.000111107	1	1	1	g7261.t1	0	1513.68	2.18788
High	FFTMFHFLEYPFSR	1xOxidation [M4]	0.000525466	0.000111107	1	1	2	g7261.t1	0	1884.88	3.10166
High	TASFYYSRPSEWLGGRR		0.000601092	0.000111107	1	1	1	g7261.t1	1	2033	3.60816
High	SGIGDPEKLR		0.00064354	0.000111107	1	1	1	g7261.t1	1	1071.58	2.49096
High	GGNSIIKHGVVDER		0.000689453	0.000111107	1	1	2	g7261.t1	1	1480.79	3.07766
High	SGWESYFK		0.00132829	0.000198571	1	1	1	g7261.t1	0	1003.45	2.74335
High	RHVETTWHSLGTCSMGPR	1xCarbamidomethyl [C13]	0.000940951	0.000198571	1	1	1	g7261.t1	1	2111.99	3.17812
High	HGVVDERLSVHGVK		0.00187156	0.000281825	1	1	2	g7261.t1	1	1531.83	2.59369
High	IRPTEEELKWMDTWPCPEFR	1xOxidation [M11]; 1xCarbamidomethyl [C16]	0.00317913	0.000445663	1	1	1	g7261.t1	1	2636.23	2.40417
High	SGIGDPEK		0.00291133	0.000445663	1	1	1	g7261.t1	0	802.394	2.25193
High	HGVVDER		0.00295822	0.000445663	1	1	1	g7261.t1	0	811.406	2.38607
High	DMAPMVWGYIK	2xOxidation [M2; M5]	0.00518745	0.000676567	1	1	1	g7261.t1	0	1342.62	2.32258
High	DMAPMVWGYIK	1xOxidation [M2]	0.00379459	0.000676567	1	1	1	g7261.t1	0	1326.62	2.75543
High	VPTYHAPR		0.00614942	0.000748459	1	1	2	g7261.t1	0	940.5	2.2356
High	AQDLDLANTK		0.0133427	0.00128542	1	1	1	g7261.t1	0	1088.56	2.5329
High	GDPIVQQK		0.0196672	0.00196717	1	1	1	g7261.t1	0	884.484	2.01533
High	DLHGFEGPIK		0.0288187	0.00333094	1	1	1	g7261.t1	0	1112.57	2.21187
High	ELLPLMK		0.0446881	0.00534952	1	1	1	g7261.t1	0	843.501	1.40809
High	SGIGDPEKLRK		0.0485064	0.00537232	1	1	1	g7261.t1	2	1199.67	1.92429
High	ELLPLMK	1xOxidation [M6]	0.0926162	0.00795598	1	1	1	g7261.t1	0	859.496	1.56508
High	HETYQR		0.108824	0.00928213	1	1	1	g7261.t1	0	833.39	1.82018
Confidence	Sequence	Modifications	Qvality PEP	Qvality q-value	# Protein Groups	# Proteins	# PSMs	Master Protein Accessions	# Missed Cleavages	Theo. MH+ [Da]	XCorr Sequest HT
High	AAAIEPNAEAIYHVTANGR		0.0103983	0.00118564	1	1	1	g4585.t1	0	1967.99	2.27135
Q2UKV4	Pyruvate decarboxylase	68.0961	42	69	42	1	583	63.876	6.15	227.99	42
Confidence	Sequence	Modifications	Qvality PEP	Qvality q-value	# Protein Groups	# Proteins	# PSMs	Master Protein Accessions	# Missed Cleavages	Theo. MH+ [Da]	XCorr Sequest HT
High	FVELYMPRDDAPAALMLTADAAAKR		1.78287e-07	0	1	1	1	g5130.t1	2	2736.38	4.91198
High	ALEETDALIRK		4.10723e-05	0	1	1	2	g5130.t1	1	1258.7	3.16597
High	TKDELNQLFADEDFNVSK		1.25155e-08	0	1	1	2	g5130.t1	1	2113.01	5.50745
High	SAVNETLPNYGGVYAGDGSNAGVR		1.91675e-10	0	1	1	3	g5130.t1	0	2368.12	5.55109
High	LRFVELYMPR		0.000286504	0	1	1	1	g5130.t1	1	1323.72	2.52343
High	NPVILVDACAIR	1xCarbamidomethyl [C9]	6.29049e-07	0	1	1	1	g5130.t1	0	1340.74	3.76958
High	LPQLSIQGGPVPSNTVPK		4.42443e-06	0	1	1	2	g5130.t1	0	1832.03	4.00732
High	SDFNTTGFTYR		0.00016845	0	1	1	1	g5130.t1	0	1308.59	2.82695
High	DDAPAALMLTADAAAKR	1xOxidation [M8]	0.000262581	0	1	1	1	g5130.t1	1	1716.86	2.87532
High	DDAPAALMLTADAAAKR		9.27749e-07	0	1	1	1	g5130.t1	1	1700.86	4.01608
High	NNLLLHHTLGNGDFNSFADMSR		1.50351e-11	0	1	1	3	g5130.t1	0	2473.17	5.61696
High	NNLLLHHTLGNGDFNSFADMSR	1xOxidation [M20]	2.0524e-09	0	1	1	2	g5130.t1	0	2489.16	5.66195
High	DLPAAFGARPEQYATYQIK		4.54453e-07	0	1	1	2	g5130.t1	0	2139.09	4.55408
High	RDLNPIIFVICNDGYTIER	1xCarbamidomethyl [C11]	0.00100168	0	1	1	1	g5130.t1	1	2308.18	2.76952
High	ENDIVITETGTANFGIWETR		6.9527e-06	0	1	1	2	g5130.t1	0	2266.1	3.72853
High	DRTILFTGDGSFQLTAQEVSTMIRR		1.03357e-05	0	1	1	2	g5130.t1	2	2842.45	3.08967
High	AVAESSDPTITQAWLWPR		1.21373e-11	0	1	1	2	g5130.t1	0	2028.02	4.46886
High	ELKQPMDVAEYLFR		8.91685e-07	0	1	1	2	g5130.t1	1	1738.88	3.67899
High	DRTILFTGDGSFQLTAQEVSTMIR		6.02789e-06	0	1	1	1	g5130.t1	1	2686.35	3.50836
High	DLNPIIFVICNDGYTIER	1xCarbamidomethyl [C10]	1.83674e-09	0	1	1	2	g5130.t1	0	2152.07	5.0176
High	DELNQLFADEDFNVSK		3.14612e-06	0	1	1	1	g5130.t1	0	1883.87	4.24045
High	TILFTGDGSFQLTAQEVSTMIR		7.59431e-09	0	1	1	1	g5130.t1	0	2415.22	4.63078
High	TILFTGDGSFQLTAQEVSTMIR	1xOxidation [M20]	0.000932802	0	1	1	1	g5130.t1	0	2431.22	2.46214
High	DDAPAALMLTADAAAK		4.78024e-08	0	1	1	2	g5130.t1	0	1544.76	5.09853
High	HRALEETDALIR		4.38949e-06	0	1	1	2	g5130.t1	1	1423.77	3.76342
High	VESADLIISIGAVK		6.60942e-05	0	1	1	1	g5130.t1	0	1414.82	2.67803
High	CGLNWVGNVNELNAGYAADGYAR	1xCarbamidomethyl [C1]	7.14143e-07	0	1	1	2	g5130.t1	0	2484.14	5.20997
High	SVHGLPGDYNLVALDYLPK		1.03157e-07	0	1	1	3	g5130.t1	0	2071.09	3.19737
High	FVELYMPRDDAPAALMLTADAAAK	1xOxidation [M6]	1.06163e-06	0	1	1	1	g5130.t1	1	2596.28	4.61383
High	FVELYMPRDDAPAALMLTADAAAK		2.59308e-05	0	1	1	1	g5130.t1	1	2580.28	4.02205
High	TSQLNTIDFHSYGVTVK		3.49137e-09	0	1	1	2	g5130.t1	0	1909.97	4.39317
High	CYILSRPVYIALPSDIVTK	1xCarbamidomethyl [C1]	1.65189e-08	0	1	1	2	g5130.t1	0	2208.21	3.47914
High	HRALEETDALIRK		7.05011e-08	0	1	1	2	g5130.t1	2	1551.86	4.71307
High	ALEETDALIR		2.89753e-05	0	1	1	1	g5130.t1	0	1130.61	3.60297
High	FVELYMPR	1xOxidation [M6]	0.00148779	9.23743e-05	1	1	1	g5130.t1	0	1070.53	2.7591
High	SAVNETLPNYGGVYAGDGSNAGVRER		0.00199323	9.23743e-05	1	1	1	g5130.t1	1	2653.26	2.17829
High	RLHQVGVR		0.00338234	0.000256182	1	1	1	g5130.t1	1	964.58	2.97933
High	NNLLLHHTLGNGDFNSFADMSRK		0.00411889	0.000333797	1	1	1	g5130.t1	1	2601.26	1.9768
High	FVELYMPR		0.00411889	0.000333797	1	1	1	g5130.t1	0	1054.54	3.03717
High	QPMDVAEYLFR		0.00489786	0.000409317	1	1	1	g5130.t1	0	1368.66	1.81875
High	TILFTGDGSFQLTAQEVSTMIRR		0.00582319	0.000460724	1	1	1	g5130.t1	1	2571.32	1.94014
High	MNGVLTK	1xOxidation [M1]	0.0195598	0.00131968	1	1	1	g5130.t1	0	778.413	2.08154
High	SGIPTFVAPMGK	1xOxidation [M10]	0.0340389	0.00229508	1	1	1	g5130.t1	0	1220.63	1.79708
High	YSEYPGVR		0.0367337	0.00253285	1	1	1	g5130.t1	0	970.463	2.39537
High	TRELKQPMDVAEYLFR		0.0437304	0.00325537	1	1	1	g5130.t1	2	1996.03	2.35031
High	LHQVGVR		0.0909246	0.00591007	1	1	1	g5130.t1	0	808.479	1.57122
High	VGQWLR		0.113404	0.00760674	1	1	1	g5130.t1	0	758.431	1.9415
O93866	Heat shock 70 kDa protein	64.0867	41	74	39	1	646	70.025	5.21	231.774	41
Confidence	Sequence	Modifications	Qvality PEP	Qvality q-value	# Protein Groups	# Proteins	# PSMs	Master Protein Accessions	# Missed Cleavages	Theo. MH+ [Da]	XCorr Sequest HT
High	LVNHFTLEFK		0.000171048	0	1	1	2	g1936.t1	0	1247.68	2.67992
High	IINEPTAAAIAYGLDKK		4.8468e-08	0	1	1	2	g1936.t1	1	1787.99	3.93218
High	QATKDAGLIAGLNVLR		2.50115e-06	0	1	1	2	g1936.t1	1	1639.95	3.73087
High	ARFEELCQDLFR	1xCarbamidomethyl [C7]	4.48293e-05	0	1	1	2	g1936.t1	1	1583.76	4.66464
High	STAGDTHLGGEDFDNRLVNHFTLEFKR		2.73199e-07	0	1	1	2	g1936.t1	2	3076.49	4.35233
High	NALESYAYSLR		6.02271e-05	0	1	1	1	g1936.t1	0	1286.64	3.28432
High	DAKIDKSSVHEIVLVGGSTR		6.97488e-05	0	1	1	2	g1936.t1	2	2111.15	3.35151
High	IDKSSVHEIVLVGGSTR		4.53143e-06	0	1	1	3	g1936.t1	1	1796.99	3.9177
High	DDRIEIIANDQGNR		3.81325e-05	0	1	1	2	g1936.t1	1	1628.8	3.60656
High	IEIIANDQGNR		8.854e-05	0	1	1	1	g1936.t1	0	1242.64	3.18283
High	MVSDFFNGKEPNK		6.91935e-06	0	1	1	1	g1936.t1	1	1512.72	4.33921
High	FNDAEVQADMK		3.33121e-05	0	1	1	1	g1936.t1	0	1267.56	4.0088
High	SSVHEIVLVGGSTR		6.70163e-05	0	1	1	1	g1936.t1	0	1440.78	3.03029
High	ETAESYLGGTVNNAVVTVPAYFNDSQR		2.36669e-07	0	1	1	2	g1936.t1	0	2902.39	5.05193
High	DAGLIAGLNVLR		3.66183e-05	0	1	1	2	g1936.t1	0	1211.71	3.01935
High	SINPDEAVAYGAAVQAAILSGDTSSK		4.25651e-08	0	1	1	3	g1936.t1	0	2535.26	6.01389
High	TFTPEEISSMVLTK	1xOxidation [M10]	6.88262e-05	0	1	1	1	g1936.t1	0	1598.8	3.46926
High	TFTPEEISSMVLTK		8.20405e-08	0	1	1	2	g1936.t1	0	1582.8	4.02111
High	IINEPTAAAIAYGLDK		1.48561e-08	0	1	1	2	g1936.t1	0	1659.9	4.89291
High	STAGDTHLGGEDFDNRLVNHFTLEFK		3.37821e-06	0	1	1	2	g1936.t1	1	2920.39	3.2259
High	TTPSFVAFTDTERLIGDSAK		0.000113568	0	1	1	1	g1936.t1	1	2156.09	3.24102
High	MRETAESYLGGTVNNAVVTVPAYFNDSQR		4.53143e-06	0	1	1	2	g1936.t1	1	3189.53	3.96286
High	NQVAMNPHNTVFDAKR	1xOxidation [M5]	5.4115e-07	0	1	1	2	g1936.t1	1	1857.9	3.96082
High	NQVAMNPHNTVFDAKR		3.61703e-06	0	1	1	2	g1936.t1	1	1841.91	4.65866
High	KFNDAEVQADMK		6.22736e-05	0	1	1	2	g1936.t1	1	1395.66	3.54659
High	STAGDTHLGGEDFDNR		2.115e-05	0	1	1	2	g1936.t1	0	1691.73	3.95037
High	GGKPVVQVEFKGEEK		0.00017539	0	1	1	2	g1936.t1	1	1630.88	3.16175
High	NQVAMNPHNTVFDAK	1xOxidation [M5]	2.00309e-05	0	1	1	2	g1936.t1	0	1701.8	3.6066
High	MLAEAEKYKAEDEAEAAR	1xOxidation [M1]	7.98933e-07	0	1	1	2	g1936.t1	2	2040.95	3.49094
High	MLAEAEKYKAEDEAEAAR		1.6113e-05	0	1	1	3	g1936.t1	2	2024.96	3.78858
High	TNKIVITNDKGR		0.000180953	0	1	1	1	g1936.t1	2	1358.78	2.57993
High	SEVFSTFSDNQPGVLIQVFEGER		0.000303856	9.86018e-05	1	1	1	g1936.t1	0	2585.25	2.93145
High	TTPSFVAFTDTER		0.000538194	9.86018e-05	1	1	1	g1936.t1	0	1471.71	3.06309
High	YKAEDEAEAAR		0.000779821	0.000169586	1	1	1	g1936.t1	1	1252.58	2.76955
High	KFNDAEVQADMK	1xOxidation [M11]	0.000899653	0.000169586	1	1	1	g1936.t1	1	1411.65	3.02546
High	MRETAESYLGGTVNNAVVTVPAYFNDSQR	1xOxidation [M1]	0.0011228	0.000169586	1	1	1	g1936.t1	1	3205.52	3.78161
High	TKDNNLLGKFELTGIPPAPR		0.000825352	0.000169586	1	1	1	g1936.t1	2	2181.2	2.52373
High	LSKEEIER		0.00160359	0.000253172	1	1	1	g1936.t1	1	1003.54	2.5135
High	FELTGIPPAPR		0.00451305	0.000577845	2	2	1	g6544.t1; g1936.t1	0	1197.66	1.86993
High	MLAEAEK	1xOxidation [M1]	0.00962627	0.00118564	1	1	1	g1936.t1	0	807.392	2.30837
High	FYGAGGEGGAPGGFPGAAGGAAPGGAGGDDGPTVEEVD		0.0131267	0.00122886	1	1	1	g1936.t1	0	3248.4	2.83571
High	STMEPVER	1xOxidation [M3]	0.014761	0.00134082	1	1	1	g1936.t1	0	964.44	1.81062
High	FEELCQDLFR	1xCarbamidomethyl [C5]	0.017772	0.00163093	1	1	1	g1936.t1	0	1356.63	3.47308
High	NTLSDPKVDEK		0.0280743	0.00265343	1	1	1	g1936.t1	1	1245.63	2.76818
High	DLTSNAR		0.0325297	0.00314341	1	1	1	g1936.t1	0	776.39	1.70294
High	MLAEAEK		0.0366015	0.00346546	1	1	1	g1936.t1	0	791.397	1.90219
High	LRTACER	1xCarbamidomethyl [C5]	0.113658	0.00887641	2	2	1	g3566.t1; g1936.t1	1	905.462	2.05372
High	MVSDFFNGKEPNK	1xOxidation [M1]	0.123773	0.00940873	1	1	1	g1936.t1	1	1528.71	1.42206
P78811	Probable UTP--glucose-1-phosphate uridylyltransferase	80.1923	41	90	41	1	520	57.692	7.2	268.689	41
Confidence	Sequence	Modifications	Qvality PEP	Qvality q-value	# Protein Groups	# Proteins	# PSMs	Master Protein Accessions	# Missed Cleavages	Theo. MH+ [Da]	XCorr Sequest HT
High	ADVKGGTIIDYEGSVR		8.96095e-06	0	1	1	3	g456.t1	1	1679.86	3.99011
High	YEGHNIDIMTFNQSK	1xOxidation [M9]	2.97624e-06	0	1	1	1	g456.t1	0	1812.82	3.10998
High	YEGHNIDIMTFNQSK		2.18454e-06	0	1	1	2	g456.t1	0	1796.83	4.54096
High	NALNNLADTVKDPAEKQR		5.02294e-06	0	1	1	3	g456.t1	2	1997.04	3.34905
High	KYEGHNIDIMTFNQSKYPR		0.000855001	0	1	1	1	g456.t1	2	2341.14	2.79263
High	NALNNLADTVKDPAEK		5.21593e-08	0	1	1	2	g456.t1	1	1712.88	4.83026
High	LLEIAQVPKEHVNEFK		2.48005e-06	0	1	1	2	g456.t1	1	1894.04	3.44657
High	SDLYTLQHGQLVMDPNR	1xOxidation [M13]	1.2161e-09	0	1	1	2	g456.t1	0	2002.97	4.4055
High	SDLYTLQHGQLVMDPNR		1.35483e-08	0	1	1	2	g456.t1	0	1986.97	5.09
High	IAPPKPEQVVSYADLPNTESVEFLKK		0.00126009	0	1	1	2	g456.t1	1	2899.55	2.88958
High	KYEGHNIDIMTFNQSK	1xOxidation [M10]	2.36482e-06	0	1	1	2	g456.t1	1	1940.92	3.90223
High	KYEGHNIDIMTFNQSK		2.27526e-09	0	1	1	2	g456.t1	1	1924.92	5.21819
High	IVELDHLTITGAVNLGR		4.04697e-08	0	1	1	1	g456.t1	0	1821.02	4.70904
High	IKDALPSHLKPSSAEDGFGR		0.000233145	0	1	1	2	g456.t1	1	2125.1	3.77914
High	VLKDSLLPAPK		6.30234e-05	0	1	1	2	g456.t1	1	1180.73	2.55481
High	VVENNELAMEIIPNGK	1xOxidation [M9]	3.35216e-06	0	1	1	1	g456.t1	0	1785.91	3.50313
High	VVENNELAMEIIPNGK		4.85665e-08	0	1	1	2	g456.t1	0	1769.91	4.45249
High	SDLYTLQHGQLVMDPNRFGPAPLIK		3.04196e-08	0	1	1	1	g456.t1	1	2810.47	3.62507
High	SDLYTLQHGQLVMDPNRFGPAPLIK	1xOxidation [M13]	1.02342e-07	0	1	1	2	g456.t1	1	2826.46	3.25944
High	LLEIAQVPK		0.000735569	0	1	1	1	g456.t1	0	1010.62	2.51505
High	LNGGLGTSMGCVGPK	1xOxidation [M9]; 1xCarbamidomethyl [C11]	1.96465e-05	0	1	1	1	g456.t1	0	1463.7	3.30123
High	LNGGLGTSMGCVGPK	1xCarbamidomethyl [C11]	4.55813e-08	0	1	1	1	g456.t1	0	1447.7	4.74689
High	HFNNAHGVNVPR		1.11337e-06	0	1	1	11	g456.t1	0	1361.68	3.86566
High	KGEADLSVLQLETAVGAAIR		9.46383e-11	0	1	1	2	g456.t1	1	2041.13	4.36512
High	QRFETEMDNFFALFRR		1.28033e-05	0	1	1	2	g456.t1	2	2107.02	3.3795
High	YFNTNNIWLNLK		6.4738e-06	0	1	1	1	g456.t1	0	1539.8	3.83968
High	ILQHMVETEAEYIMELTDKTK		2.49006e-10	0	1	1	2	g456.t1	1	2522.25	5.61019
High	TYDVNVPFVLMNSFNTDADTANIIK		8.89947e-09	0	1	1	2	g456.t1	0	2802.37	4.43345
High	TYDVNVPFVLMNSFNTDADTANIIK	1xOxidation [M11]	6.41018e-08	0	1	1	2	g456.t1	0	2818.36	3.83915
High	FETEMDNFFALFR		1.33212e-05	0	1	1	1	g456.t1	0	1666.76	2.52942
High	SADSQISDWYPPGHGDVFESMYNSGILDK		6.1056e-05	0	1	1	1	g456.t1	0	3215.43	3.04371
High	IAPPKPEQVVSYADLPNTESVEFLK		0.000584607	0	1	1	2	g456.t1	0	2771.45	3.1759
High	SIPADKKGEADLSVLQLETAVGAAIR		3.21215e-05	0	1	1	2	g456.t1	2	2652.46	3.09775
High	DGMSFLDLSVR		5.08775e-05	0	1	1	2	g456.t1	0	1239.6	3.64064
High	DGMSFLDLSVR	1xOxidation [M3]	8.21245e-06	0	1	1	2	g456.t1	0	1255.6	3.38064
High	FKYFNTNNIWLNLK		0.000828345	0	1	1	1	g456.t1	1	1814.96	2.6078
High	ILQHMVETEAEYIMELTDK		7.16281e-08	0	1	1	2	g456.t1	0	2293.11	4.66247
High	ILQHMVETEAEYIMELTDK	1xOxidation [M5]	0.000119789	0	1	1	1	g456.t1	0	2309.1	3.42626
High	TQSHMAFENTSTSVAASQMR	2xOxidation [M5; M19]	0.000191231	0	1	1	1	g456.t1	0	2215.97	2.94697
High	TQSHMAFENTSTSVAASQMR	1xOxidation [M19]	9.00447e-05	0	1	1	2	g456.t1	0	2199.98	3.69542
High	TQSHMAFENTSTSVAASQMR		1.40542e-07	0	1	1	2	g456.t1	0	2183.98	3.72592
High	FETEMDNFFALFRR		0.00139657	9.23743e-05	1	1	1	g456.t1	1	1822.86	1.61042
High	TCSDLMLVK	1xCarbamidomethyl [C2]	0.00697668	0.000460724	1	1	1	g456.t1	0	1066.53	2.17065
High	GNAIEWSR		0.0168782	0.00119773	1	1	1	g456.t1	0	932.458	2.57876
High	KVSSFQSR		0.0183833	0.00131968	1	1	1	g456.t1	1	938.505	2.2348
High	YLNDKAK		0.0209715	0.00137609	1	1	1	g456.t1	1	851.462	2.15631
High	TYDVNVPFVLMNSFNTDADTANIIKK		0.0350932	0.00241909	1	1	1	g456.t1	1	2930.46	1.9905
High	LGSDFKK		0.0478691	0.00366272	1	1	1	g456.t1	1	794.441	2.35904
High	QIEYLNR		0.0475104	0.00366272	1	1	1	g456.t1	0	935.495	1.6606
High	VSSFQSR		0.0607975	0.00421741	1	1	1	g456.t1	0	810.41	1.92187
High	DSLLPAPK		0.0669352	0.00473307	1	1	1	g456.t1	0	840.483	1.93937
High	RVVENNELAMEIIPNGK		0.0858204	0.00570048	1	1	1	g456.t1	1	1926.01	2.43828
Q4WY53	Phosphoglucomutase	80.1444	41	58	41	1	554	59.875	6.24	179.733	41
Confidence	Sequence	Modifications	Qvality PEP	Qvality q-value	# Protein Groups	# Proteins	# PSMs	Master Protein Accessions	# Missed Cleavages	Theo. MH+ [Da]	XCorr Sequest HT
High	DNVDLATGLLK		0.000399662	0	1	1	1	g4195.t1	0	1158.64	2.90847
High	TFFTRYDYEGCETEGANK	1xCarbamidomethyl [C11]	4.0914e-09	0	1	1	2	g4195.t1	1	2187.93	4.47383
High	TVSLQPFQDQKPGTSGLR		1.20164e-05	0	1	1	2	g4195.t1	0	1959.03	3.47578
High	LIVGQNGILSTPAASNVIR		2.40512e-09	0	1	1	2	g4195.t1	0	1923.1	4.33633
High	MVAHVTELITTK	1xOxidation [M1]	8.72337e-05	0	1	1	1	g4195.t1	0	1358.73	2.64486
High	MVAHVTELITTK		0.000133851	0	1	1	1	g4195.t1	0	1342.74	2.81265
High	SMPTSGAVDLVAK		0.000233145	0	1	1	1	g4195.t1	0	1275.66	1.93684
High	YWNPEVTQLIAK		1.8168e-08	0	1	1	2	g4195.t1	0	1461.77	4.87399
High	SMPTSGAVDLVAK	1xOxidation [M2]	0.000548706	0	1	1	1	g4195.t1	0	1291.66	2.45875
High	KVVDAGDFSYTDLDGSVSKNQGIYVK		2.36728e-09	0	1	1	1	g4195.t1	2	2805.39	5.7784
High	KLIVGQNGILSTPAASNVIR		1.51548e-11	0	1	1	2	g4195.t1	1	2051.2	4.79343
High	KVVDAGDFSYTDLDGSVSK		3.17776e-12	0	1	1	2	g4195.t1	1	2002.96	7.02396
High	ELGLAGSTQNCIPKPDFGGHHPDPNLVYAK	1xCarbamidomethyl [C11]	3.68681e-06	0	1	1	2	g4195.t1	0	3232.58	3.90241
High	YNLANGAPAPESVTNKIYATSK		6.98663e-05	0	1	1	1	g4195.t1	1	2309.18	2.59613
High	VVDAGDFSYTDLDGSVSK		1.24911e-10	0	1	1	1	g4195.t1	0	1874.87	5.2856
High	SLVDVVDAK		0.00126009	0	1	1	1	g4195.t1	0	945.525	2.73549
High	ATGGILLTASHNPGGPEEDFGIK		5.60177e-08	0	1	1	1	g4195.t1	0	2281.15	3.34787
High	GVQSYEVPTGWK		0.000128649	0	1	1	1	g4195.t1	0	1350.67	3.52383
High	KATGGILLTASHNPGGPEEDFGIK		4.85665e-08	0	1	1	2	g4195.t1	1	2409.24	5.57432
High	VVDAGDFSYTDLDGSVSKNQGIYVK		4.34164e-05	0	1	1	1	g4195.t1	1	2677.3	2.81996
High	LSGTGSSGATIR		1.28033e-05	0	1	1	2	g4195.t1	0	1106.58	3.54144
High	IQEYTGRTEPTVK		3.23772e-05	0	1	1	1	g4195.t1	1	1521.79	2.96128
High	SIFDFDLIK		0.000566372	0	1	1	2	g4195.t1	0	1097.59	2.37231
High	LYVEKHESDPAKYDVETQEYLK		0.000312604	0	1	1	1	g4195.t1	2	2684.31	4.30915
High	VLFDGLSGVTGPYGVDIFEK		9.16837e-11	0	1	1	1	g4195.t1	0	2113.09	5.96411
High	LYVEKHESDPAK		6.35251e-05	0	1	1	2	g4195.t1	1	1415.72	3.44343
High	GIHFGAASDGDGDR		0.000125625	0	1	1	1	g4195.t1	0	1374.6	3.28011
High	FFCGLFDADKMNICGEESFGTGSNHIR	2xCarbamidomethyl [C3; C14]	3.69785e-07	0	1	1	2	g4195.t1	1	3109.36	3.15778
High	IAEIPDVDLSTIGTQTVGPLEVEIIHSTEDYMK		3.63967e-07	0	1	1	1	g4195.t1	0	3613.82	3.21178
High	FFCGLFDADK	1xCarbamidomethyl [C3]	0.000200546	0	1	1	1	g4195.t1	0	1219.55	2.94772
High	MNICGEESFGTGSNHIR	1xCarbamidomethyl [C4]	1.43216e-08	0	1	1	2	g4195.t1	0	1908.83	5.00989
High	YDYEGCETEGANK	1xCarbamidomethyl [C6]	5.93305e-06	0	1	1	1	g4195.t1	0	1535.6	3.38313
High	IGAAYGVK		0.0034907	0.000256182	1	1	1	g4195.t1	0	778.446	2.16383
High	IQEYTGR		0.00315062	0.000256182	1	1	1	g4195.t1	0	866.437	1.87102
High	AFLKEHPDFK		0.00452711	0.000409317	1	1	2	g4195.t1	1	1231.65	2.90051
High	IQEYTGRTEPTVKT		0.010488	0.000743147	1	1	1	g4195.t1	2	1622.84	2.24472
High	MNICGEESFGTGSNHIR	1xOxidation [M1]; 1xCarbamidomethyl [C4]	0.0116103	0.000810598	1	1	1	g4195.t1	0	1924.83	2.74595
High	IGAAYGVKK		0.0133622	0.000871727	1	1	1	g4195.t1	1	906.541	2.64997
High	TVSLQPFQDQKPGTSGLRK		0.0142222	0.000934344	1	1	1	g4195.t1	1	2087.12	2.15119
High	KQGIYGLAR		0.0158603	0.00106762	1	1	1	g4195.t1	1	1005.58	1.75037
High	QGIYGLAR		0.0254358	0.00175428	1	1	1	g4195.t1	0	877.489	1.77222
High	SIQQDFWK		0.0815709	0.00560555	1	1	1	g4195.t1	0	1051.52	2.08658
High	YNLANGAPAPESVTNK		0.0969961	0.00641502	1	1	1	g4195.t1	0	1645.82	2.60589
High	NMIYGANAFVSPGDSLAIIAHHSDLIPYFK		0.131315	0.0090285	1	1	1	g4195.t1	0	3261.64	1.87704
A7HU16	Baeyer-Villiger monooxygenase	63.4103	39	54	39	1	563	63.709	6.96	164.751	39
Confidence	Sequence	Modifications	Qvality PEP	Qvality q-value	# Protein Groups	# Proteins	# PSMs	Master Protein Accessions	# Missed Cleavages	Theo. MH+ [Da]	XCorr Sequest HT
High	TTIYEAGDGYGGTWR		5.62609e-07	0	1	1	2	g5687.t1	0	1646.74	4.70464
High	DLLAPVEPPHHFGVK		0.000168196	0	1	1	2	g5687.t1	0	1655.89	3.26983
High	AKYLIVAAGFAAK		4.25427e-05	0	1	1	2	g5687.t1	1	1322.78	3.27312
High	AFEQVNYAGGIPNYTK		3.38818e-07	0	1	1	1	g5687.t1	0	1771.86	4.99941
High	DTAFGSVVVDAR		7.14584e-06	0	1	1	2	g5687.t1	0	1236.62	4.26758
High	INELSDKSLFPTTK		2.25671e-05	0	1	1	2	g5687.t1	1	1592.85	3.96992
High	AYFAHADKVLDLSR		3.19407e-06	0	1	1	3	g5687.t1	1	1605.84	4.48962
High	RPCLEQNYYEQFNR	1xCarbamidomethyl [C3]	1.33135e-06	0	1	1	2	g5687.t1	0	1916.87	5.15179
High	SAAYTYLGTTVSGYPNMFHLYGPHGPTLLSNGPTSIEVQSR		0.000174889	0	1	1	1	g5687.t1	0	4384.13	3.71285
High	VDSEVPEYELSIPELWK		1.15431e-07	0	1	1	1	g5687.t1	0	2033.01	4.93548
High	DWTWTTNYPDFNELR		4.66389e-07	0	1	1	1	g5687.t1	0	1957.87	4.46186
High	EQCFGGFLFSFSEK	1xCarbamidomethyl [C3]	2.41939e-06	0	1	1	1	g5687.t1	0	1682.75	4.00552
High	AYFAHADKVLDLSRDTAFGSVVVDAR		2.18003e-06	0	1	1	2	g5687.t1	2	2823.44	3.93972
High	CAVIGTGASGVQIAQEWGPK	1xCarbamidomethyl [C1]	1.86279e-09	0	1	1	2	g5687.t1	0	2029.02	6.26821
High	NTFEDSAEER		7.60344e-05	0	1	1	1	g5687.t1	0	1197.5	2.94785
High	KPLTAEEQNR		0.000130142	0	1	1	2	g5687.t1	0	1185.62	2.71509
High	STYMGGSLPGK		0.000262952	0.000111107	1	1	1	g5687.t1	0	1097.53	3.06891
High	KRDLLAPVEPPHHFGVK		0.000236247	0.000111107	1	1	2	g5687.t1	2	1940.09	3.45102
High	FREQCFGGFLFSFSEK	1xCarbamidomethyl [C5]	0.000287151	0.000111107	1	1	1	g5687.t1	1	1985.92	2.9828
High	NTFEDSAEEREK		0.00132829	0.000198571	1	1	1	g5687.t1	1	1454.64	3.14524
High	TPNLAVPMGK	1xOxidation [M8]	0.00236753	0.000281825	1	1	2	g5687.t1	0	1043.56	2.78993
High	YLIVAAGFAAK		0.00207098	0.000281825	1	1	1	g5687.t1	0	1123.65	2.83105
High	RINELSDK		0.00208726	0.000281825	1	1	1	g5687.t1	1	974.527	2.48741
High	TPNLAVPMGKKPLTAEEQNR		0.00246319	0.000370886	1	1	1	g5687.t1	1	2194.16	2.43026
High	KPLTAEEQNRTK		0.0024828	0.000370886	1	1	1	g5687.t1	1	1414.76	2.66731
High	AYFAHADK		0.0030789	0.000445663	1	1	1	g5687.t1	0	922.442	2.33269
High	TPNLAVPMGK		0.00604468	0.000748459	1	1	1	g5687.t1	0	1027.56	3.0265
High	WIIDCIK	1xCarbamidomethyl [C5]	0.00636505	0.000802635	1	1	1	g5687.t1	0	947.502	1.99769
High	EIRDALPGFK		0.00664652	0.000802635	1	1	1	g5687.t1	1	1145.63	2.58001
High	ANRETYNFWAK		0.0114865	0.00107916	1	1	1	g5687.t1	1	1399.68	2.18645
High	FDEKEGR		0.0262207	0.00294956	1	1	1	g5687.t1	1	880.416	2.31938
High	INELSDK		0.0311449	0.00351351	1	1	1	g5687.t1	0	818.425	2.27227
High	DYLFDAK		0.0315816	0.00357482	1	1	1	g5687.t1	0	871.42	1.80098
High	WNVRTEDGR		0.0326941	0.00377306	1	1	1	g5687.t1	1	1132.55	2.086
High	VLDLSRDTAFGSVVVDAR		0.0419019	0.00499391	1	1	1	g5687.t1	1	1920.02	2.67739
High	STYMGGSLPGK	1xOxidation [M4]	0.044365	0.00534952	1	1	1	g5687.t1	0	1113.52	2.29858
High	KFYPQLMK		0.0826455	0.00719746	1	1	1	g5687.t1	1	1054.58	1.33829
High	EYAHRPSDGK		0.0866601	0.00749004	1	1	1	g5687.t1	0	1159.55	2.78065
High	YIDPTPEASK		0.098981	0.00828635	1	1	1	g5687.t1	0	1120.55	2.27168
High	FYPQLMK		0.106782	0.00910948	1	1	1	g5687.t1	0	926.48	1.16007
High	WNRYPGAR		0.115175	0.00971284	1	1	1	g5687.t1	1	1019.52	2.20003
Confidence	Sequence	Modifications	Qvality PEP	Qvality q-value	# Protein Groups	# Proteins	# PSMs	Master Protein Accessions	# Missed Cleavages	Theo. MH+ [Da]	XCorr Sequest HT
High	IAVIGTGSTGIQIAQETAK		1.10718e-07	0	1	1	1	g1373.t1	0	1858.03	4.95744
High	TPNLCLPMR	1xCarbamidomethyl [C5]	0.000428702	0.000111107	1	1	1	g1373.t1	0	1101.55	2.98565
High	KDISSEQPTR		0.000381803	0.000111107	1	1	1	g1373.t1	1	1160.59	3.11834
High	VVHAQFEKPSQR		0.00139995	0.000198571	1	1	1	g1373.t1	0	1425.76	2.78909
High	NTLDDTPEQR		0.0033899	0.000445663	1	1	1	g1373.t1	0	1188.55	2.47095
High	DVAFDSR		0.0413169	0.00499391	1	1	1	g1373.t1	0	809.379	1.69286
High	VLENGFEGFVTA		0.0883214	0.00760689	1	1	1	g1373.t1	0	1282.63	1.40934
P39958	Rab GDP-dissociation inhibitor	79.6574	38	64	38	1	467	51.668	5.36	192.941	38
Confidence	Sequence	Modifications	Qvality PEP	Qvality q-value	# Protein Groups	# Proteins	# PSMs	Master Protein Accessions	# Missed Cleavages	Theo. MH+ [Da]	XCorr Sequest HT
High	AEGEDLVVEGLR		1.64453e-05	0	1	1	1	g789.t1	0	1286.66	3.63867
High	SYDATSHFETTTDDIKNIYR		1.83624e-08	0	1	1	2	g789.t1	1	2377.09	5.28997
High	ILADPSYFPQK		3.24227e-05	0	1	1	1	g789.t1	0	1278.67	2.99899
High	SFLEWVGSYKK		0.000108506	0	1	1	2	g789.t1	1	1343.7	3.3717
High	KNDVYVAVVSSAHNVCPK	1xCarbamidomethyl [C16]	4.10987e-09	0	1	1	2	g789.t1	1	1987.01	6.02789
High	SYDATSHFETTTDDIK		2.0376e-06	0	1	1	2	g789.t1	0	1830.8	3.29407
High	SFLEWVGSYKKEDSATHK		5.1281e-05	0	1	1	2	g789.t1	2	2112.04	3.42578
High	RAEGEDLVVEGLR		3.56795e-06	0	1	1	2	g789.t1	1	1442.76	4.61944
High	AICILNHPVPGTEDSDSLQLIIPQSQVGR	1xCarbamidomethyl [C3]	8.07173e-05	0	1	1	2	g789.t1	0	3157.63	2.45809
High	YGKSPYIYPLYGLGELPQGFAR		2.67801e-06	0	1	1	1	g789.t1	1	2489.29	4.1345
High	SFLEWVGSYK		0.000162651	0	1	1	1	g789.t1	0	1215.6	3.53799
High	GYYIAIVSTIAESDSNHHLELEPGFER		5.37464e-07	0	1	1	1	g789.t1	0	3047.47	4.23124
High	LLMSNGELTNILVSTDVTR		1.26291e-06	0	1	1	2	g789.t1	0	2076.1	4.26648
High	LLMSNGELTNILVSTDVTR	1xOxidation [M3]	1.29581e-05	0	1	1	3	g789.t1	0	2092.1	4.43413
High	FMGPPIPLYEPIEDGTNDNVFLSK	1xOxidation [M2]	2.73346e-06	0	1	1	2	g789.t1	0	2709.31	4.70762
High	FMGPPIPLYEPIEDGTNDNVFLSK		5.83404e-07	0	1	1	2	g789.t1	0	2693.32	4.01578
High	SPYIYPLYGLGELPQGFAR		2.39718e-08	0	1	1	2	g789.t1	0	2141.11	4.60926
High	VPSDAGEALRSPLMGLFEK		6.82554e-06	0	1	1	2	g789.t1	1	2017.04	3.99733
High	DFIGHSMALYQTDEYINAAGGADETIER		6.236e-09	0	1	1	1	g789.t1	0	3087.4	5.61259
High	DFIGHSMALYQTDEYINAAGGADETIER	1xOxidation [M7]	2.38435e-06	0	1	1	1	g789.t1	0	3103.39	4.24281
High	VNDWNIDLVPK		0.0001204	0	1	1	1	g789.t1	0	1312.69	3.18865
High	VPSDAGEALR		0.000114309	0	1	1	1	g789.t1	0	1014.52	2.33396
High	YGNYTEGEKPWEK		5.5997e-06	0	1	1	2	g789.t1	0	1600.73	3.94279
High	IEEKFMGPPIPLYEPIEDGTNDNVFLSK	1xOxidation [M6]	0.000500215	9.86018e-05	1	1	1	g789.t1	1	3208.58	3.96722
High	SYDATSHFETTTDDIKNIYRR		0.000217855	9.86018e-05	1	1	1	g789.t1	2	2533.2	2.48865
High	LSAIYGGTYMLNADVDEVLYEDGK	1xOxidation [M10]	0.000503538	9.86018e-05	1	1	1	g789.t1	0	2652.24	3.22493
High	SPLMGLFEK		0.000459239	9.86018e-05	1	1	1	g789.t1	0	1021.54	2.46376
High	KILADPSYFPQK		0.000790922	0.000169586	1	1	1	g789.t1	1	1406.77	2.72889
High	LYVNSMAR		0.00148177	0.000169586	1	1	1	g789.t1	0	953.487	2.58274
High	YLEFKQIAGSFVQQGK		0.00110603	0.000169586	1	1	1	g789.t1	1	1842.97	3.72854
High	SPLMGLFEKR	1xOxidation [M4]	0.000974787	0.000169586	1	1	1	g789.t1	1	1193.63	2.14773
High	RAEGEDLVVEGLREVQVAAEE		0.00210775	0.000321777	1	1	2	g789.t1	2	2298.16	3.95272
High	SPLMGLFEK	1xOxidation [M4]	0.00246431	0.000392698	1	1	3	g789.t1	0	1037.53	2.88183
High	QIAGSFVQQGK		0.00286573	0.000449057	1	1	1	g789.t1	0	1162.62	2.14965
High	LYVNSMAR	1xOxidation [M6]	0.0026343	0.000449057	1	1	3	g789.t1	0	969.482	2.45629
High	KYGNYTEGEKPWEK		0.0067038	0.000749922	1	1	1	g789.t1	1	1728.82	2.2569
High	VPSDAGEALRSPLMGLFEK	1xOxidation [M14]	0.0149062	0.00134082	1	1	1	g789.t1	1	2033.04	1.29028
High	EVQVAAEE		0.0263008	0.00242508	1	1	1	g789.t1	0	874.415	2.51674
High	VPSDAGEALRSPLMGLFEKR		0.0275572	0.00259855	1	1	1	g789.t1	2	2173.14	1.77875
High	GLSIGSCTMK	1xCarbamidomethyl [C7]	0.0294049	0.00275988	1	1	1	g789.t1	0	1053.51	2.58243
High	LSAIYGGTYMLNADVDEVLYEDGKVAGIK	1xOxidation [M10]	0.0302296	0.00280507	1	1	1	g789.t1	1	3120.54	2.40008
High	AEGEDLVVEGLREVQVAAEE		0.0322339	0.00309124	1	1	1	g789.t1	1	2142.06	2.45552
High	AKPTGHLLK		0.0618537	0.00544643	1	1	1	g789.t1	0	964.594	1.51826
High	GLSIGSCTMKDVYDKFGLEDSTR	1xCarbamidomethyl [C7]	0.113658	0.00887641	1	1	1	g789.t1	2	2579.21	1.94104
Q5AWS6	Cell division control protein 48	50.8516	38	50	37	1	822	90.004	5.15	137.185	38
Confidence	Sequence	Modifications	Qvality PEP	Qvality q-value	# Protein Groups	# Proteins	# PSMs	Master Protein Accessions	# Missed Cleavages	Theo. MH+ [Da]	XCorr Sequest HT
High	GVLFYGPPGTGK		9.27177e-05	0	1	1	1	g4925.t1	0	1192.64	2.94031
High	FALGVSNPSALR		2.15854e-05	0	1	1	1	g4925.t1	0	1231.68	3.38369
High	AVANECAANFISVK	1xCarbamidomethyl [C6]	4.45285e-05	0	1	1	1	g4925.t1	0	1493.74	3.91033
High	ELVELPLRHPQLFK		6.35338e-05	0	1	1	2	g4925.t1	1	1719	3.09955
High	GILMYGPPGTGK		5.90307e-05	0	2	2	1	g10955.t1; g4925.t1	0	1190.62	3.20357
High	SNIVVMAATNRPNSIDPALRR		2.90941e-05	0	1	1	1	g4925.t1	1	2295.24	3.43918
High	WEDIGGLEDVKR		7.35599e-05	0	1	1	2	g4925.t1	1	1416.71	3.0342
High	ELIESVQYPVDHPEK		5.78575e-05	0	1	1	2	g4925.t1	0	1782.89	3.83
High	AAAPCVVFLDELDSIAK	1xCarbamidomethyl [C5]	1.63623e-07	0	1	1	2	g4925.t1	0	1818.93	5.912
High	GGSVGDAGGASDRVVNQLLTEMDGMTSK		5.02019e-06	0	1	1	1	g4925.t1	1	2752.29	4.76954
High	LAEDVDLQTIAAETHGYVGSDLASLCSEAAMQQIR	1xCarbamidomethyl [C26]	0.000124359	0	1	1	2	g4925.t1	0	3762.79	3.6784
High	KDTVLIVLADDDLDDGSAR		6.16129e-06	0	1	1	1	g4925.t1	1	2031.02	3.24693
High	VVSQLLTLMDGMK		3.44815e-06	0	1	1	1	g4925.t1	0	1434.77	3.74005
High	EVAVVEVPNVRWEDIGGLEDVKR		7.11551e-05	0	1	1	1	g4925.t1	2	2608.37	3.00626
High	HGDVITVHPCPDIK	1xCarbamidomethyl [C10]	1.39924e-06	0	1	1	2	g4925.t1	0	1587.79	4.37357
High	VKHGDVITVHPCPDIK	1xCarbamidomethyl [C12]	1.14623e-05	0	1	1	2	g4925.t1	1	1814.96	3.72154
High	GGSVGDAGGASDR		3.26428e-05	0	1	1	1	g4925.t1	0	1105.49	3.42552
High	SNIVVMAATNRPNSIDPALR		0.000194956	9.86018e-05	1	1	1	g4925.t1	0	2139.13	3.0372
High	EVAVVEVPNVR		0.000369036	9.86018e-05	1	1	1	g4925.t1	0	1210.68	2.74958
High	VVSQLLTLMDGMK	1xOxidation [M12]	0.000462251	9.86018e-05	1	1	2	g4925.t1	0	1450.76	2.89663
High	HFEEAMASAR	1xOxidation [M6]	0.000313451	9.86018e-05	1	1	1	g4925.t1	0	1164.51	2.38799
High	LDTLVYVPLPDQASR		0.000204838	9.86018e-05	1	1	1	g4925.t1	0	1686.91	3.12378
High	MAGESESNLR		0.000510258	9.86018e-05	1	1	1	g4925.t1	0	1093.49	3.33321
High	EAAGEDTTMDDDDDNAEDPVPELTKR	1xOxidation [M9]	0.000303856	9.86018e-05	1	1	1	g4925.t1	1	2865.19	2.92795
High	EAISADIER		0.000579523	9.86018e-05	1	1	1	g4925.t1	0	1003.51	2.51066
High	MAGESESNLR	1xOxidation [M1]	0.0011228	0.000169586	1	1	1	g4925.t1	0	1109.49	3.08682
High	GILMYGPPGTGK	1xOxidation [M4]	0.00102647	0.000169586	2	2	1	g10955.t1; g4925.t1	0	1206.62	2.71855
High	HFEEAMASAR		0.00115725	0.000169586	1	1	1	g4925.t1	0	1148.52	2.26006
High	NSGGSSFFR		0.000855396	0.000169586	1	1	1	g4925.t1	0	958.438	2.70492
High	GPELLSMWFGESESNIR	1xOxidation [M7]	0.00246431	0.000392698	1	1	1	g4925.t1	0	1967.92	2.32733
High	SIGIKPPR		0.00322955	0.000449057	1	1	1	g4925.t1	0	867.541	1.46738
High	RYEAFAQQMK		0.00334296	0.000449057	1	1	1	g4925.t1	1	1271.62	2.67953
High	SVTDVEIRR		0.00377721	0.00051153	1	1	1	g4925.t1	1	1074.59	2.44702
High	QGDLFTAR		0.00489572	0.000643041	1	1	1	g4925.t1	0	907.463	1.67548
High	LEILSIHTK		0.00736682	0.000749922	1	1	1	g4925.t1	0	1053.63	1.91245
High	FGLSPSR		0.00689563	0.000749922	1	1	1	g4925.t1	0	763.41	1.96389
High	RKDTVLIVLADDDLDDGSAR		0.00917441	0.00113837	1	1	1	g4925.t1	2	2187.13	2.63512
High	RSVTDVEIR		0.0112351	0.00122886	1	1	1	g4925.t1	1	1074.59	3.27618
High	ELVELPLR		0.0140561	0.00128193	1	1	1	g4925.t1	0	968.578	2.29696
High	EVDIGIPDPTGR		0.017772	0.00163093	1	1	1	g4925.t1	0	1268.65	3.20709
High	AFEEAEK		0.0278147	0.00265343	1	1	1	g4925.t1	0	823.383	1.87894
High	HFEEAMASARR		0.0499996	0.00474372	1	1	1	g4925.t1	1	1304.62	2.68062
P40108	Aldehyde dehydrogenase	73.7903	37	74	36	1	496	53.841	6.54	222.87	37
Confidence	Sequence	Modifications	Qvality PEP	Qvality q-value	# Protein Groups	# Proteins	# PSMs	Master Protein Accessions	# Missed Cleavages	Theo. MH+ [Da]	XCorr Sequest HT
High	IYVQESIYDKFLAR		5.21593e-08	0	1	1	3	g3900.t1	1	1744.93	2.70795
High	DVDIAVAAAR		0.000273197	0	1	1	1	g3900.t1	0	1000.54	3.32219
High	IMQEEIFGPVCAIAK	1xCarbamidomethyl [C11]	2.49228e-05	0	1	1	2	g3900.t1	0	1705.87	4.03267
High	IMQEEIFGPVCAIAK	1xOxidation [M2]; 1xCarbamidomethyl [C11]	0.000151954	0	1	1	1	g3900.t1	0	1721.86	2.7411
High	AGTVWVNCYNMLHHQLPFGGYKESGIGR	1xCarbamidomethyl [C8]	2.06659e-06	0	1	1	2	g3900.t1	1	3191.53	4.49118
High	AGTVWVNCYNMLHHQLPFGGYK	1xOxidation [M11]; 1xCarbamidomethyl [C8]	1.67653e-05	0	1	1	1	g3900.t1	0	2608.22	2.97471
High	AGTVWVNCYNMLHHQLPFGGYK	1xCarbamidomethyl [C8]	6.57729e-06	0	1	1	3	g3900.t1	0	2592.23	3.85061
High	ESGIGRELGEAALDNYVQTK		2.09962e-06	0	1	1	2	g3900.t1	1	2150.07	4.20885
High	VCETNLETFSYIK	1xCarbamidomethyl [C2]	1.79707e-07	0	1	1	1	g3900.t1	0	1603.77	3.83007
High	VCETNLETFSYIKK	1xCarbamidomethyl [C2]	2.52725e-07	0	1	1	1	g3900.t1	1	1731.86	3.69126
High	ELGEAALDNYVQTK		5.28349e-07	0	1	1	2	g3900.t1	0	1550.77	3.99054
High	IGPAIATGNTVVIK		0.00108419	0	1	1	1	g3900.t1	0	1353.81	2.53848
High	IAFTGSTVIGR		0.000126625	0	1	1	1	g3900.t1	0	1121.63	2.50932
High	VAGQAIASHMDVDKIAFTGSTVIGR	1xOxidation [M10]	4.64968e-12	0	1	1	3	g3900.t1	1	2560.32	5.56002
High	VAGQAIASHMDVDKIAFTGSTVIGR		1.55035e-08	0	1	1	3	g3900.t1	1	2544.32	4.71077
High	VAGQAIASHMDVDK	1xOxidation [M10]	4.88999e-05	0	1	1	2	g3900.t1	0	1457.71	4.15751
High	VAGQAIASHMDVDK		4.69098e-07	0	1	1	2	g3900.t1	0	1441.71	4.51708
High	GYFIEPTIFSNVTEDMK		1.35079e-07	0	1	1	2	g3900.t1	0	1990.95	4.34379
High	GYFIEPTIFSNVTEDMK	1xOxidation [M16]	4.85665e-08	0	1	1	1	g3900.t1	0	2006.94	4.93402
High	NVVGDPFDQGTFQGPQVSQLQFDR		6.64953e-07	0	1	1	4	g3900.t1	0	2679.28	5.38368
High	TAEQTPLSALVAASLIK		2.13541e-09	0	1	1	3	g3900.t1	0	1712.98	4.44664
High	EAGFPPGVINVISGFGK		3.9714e-07	0	1	1	4	g3900.t1	0	1688.9	4.54923
High	SSGATCETGGKR	1xCarbamidomethyl [C6]	3.58927e-05	0	1	1	1	g3900.t1	1	1210.55	2.82512
High	ALKNVVGDPFDQGTFQGPQVSQLQFDR		1.56737e-09	0	1	1	2	g3900.t1	1	2991.5	5.1126
High	IGNSTTYGLAAAVHTTNLNTAIEVSNALR		7.86252e-10	0	1	1	4	g3900.t1	0	2972.54	4.81896
High	ADVGNCAATLR	1xCarbamidomethyl [C6]	4.86612e-06	0	1	1	2	g3900.t1	0	1147.55	3.40623
High	YEQPTGLFINNEFVK		2.44834e-07	0	1	1	1	g3900.t1	0	1798.9	3.73492
High	YYGGWADKIHGK		0.00298138	0.000256182	1	1	2	g3900.t1	1	1394.69	3.30031
High	SSGATCETGGK	1xCarbamidomethyl [C6]	0.0027552	0.000256182	1	1	1	g3900.t1	0	1054.45	3.06368
High	KAFEGEWR		0.00286607	0.000256182	1	1	1	g3900.t1	1	1022.51	2.21389
High	IMSYIEHGK		0.00273354	0.000256182	1	1	1	g3900.t1	0	1077.54	2.48116
High	KVTLELGGK		0.00302879	0.000256182	1	1	1	g3900.t1	1	944.578	1.91274
High	IMSYIEHGKSSGATCETGGK	1xCarbamidomethyl [C15]	0.00425072	0.000333797	1	1	1	g3900.t1	1	2112.97	2.33498
High	AFEGEWR		0.0043182	0.000333797	1	1	1	g3900.t1	0	894.41	2.80428
High	IYVQESIYDK		0.00525727	0.000460724	1	1	1	g3900.t1	0	1257.64	2.52905
High	IMSYIEHGK	1xOxidation [M2]	0.00869083	0.000534107	1	1	3	g3900.t1	0	1093.53	2.3256
High	SAAGSNLKK		0.0102447	0.000743147	1	1	1	g3900.t1	1	875.495	2.49088
High	AFEGEWRK		0.0125535	0.000871727	1	1	1	g3900.t1	1	1022.51	2.29767
High	VTLELGGK		0.0198652	0.00131968	3	3	1	g3602.t1; g3900.t1; g2226.t1	0	816.483	1.52071
High	FKTKEDAIR		0.0430747	0.00313616	1	1	1	g3900.t1	2	1107.62	2.51675
High	KAFEGEWRK		0.0450705	0.0034373	1	1	1	g3900.t1	2	1150.6	1.71415
High	QILKSAAGSNLK		0.0508322	0.00371432	1	1	1	g3900.t1	1	1229.72	1.62033
High	GVDGQTFEVINPATEEVICSVHEATEKDVDIAVAAAR	1xCarbamidomethyl [C19]	0.10717	0.00730739	1	1	1	g3900.t1	1	3940.92	1.47631
Q4WMJ5	O-methyltransferase gliM	72.0096	37	97	37	1	418	46.204	5.92	269.058	37
Confidence	Sequence	Modifications	Qvality PEP	Qvality q-value	# Protein Groups	# Proteins	# PSMs	Master Protein Accessions	# Missed Cleavages	Theo. MH+ [Da]	XCorr Sequest HT
High	FADVADRVVALHR		1.72205e-06	0	1	1	2	g6157.t1	1	1468.8	3.50326
High	GNFLESVPPAAVYTMK		8.81996e-06	0	1	1	4	g6157.t1	0	1723.87	3.51585
High	GNFLESVPPAAVYTMK	1xOxidation [M15]	0.000132794	0	1	1	1	g6157.t1	0	1739.87	3.20286
High	SSDGKFADVADRVVALHR		2.74108e-05	0	1	1	4	g6157.t1	2	1943.01	3.4196
High	LVVFEAVKTPK		0.000679559	0	1	1	2	g6157.t1	1	1230.75	2.14743
High	WCLHDWSDDDVVKVFR	1xCarbamidomethyl [C2]	2.66629e-09	0	1	1	2	g6157.t1	1	2076.96	3.9975
High	CIDVESAVSR	1xCarbamidomethyl [C1]	3.56093e-05	0	1	1	2	g6157.t1	0	1135.54	3.29572
High	LRGALMDLGHVVDMVEPDFR	1xOxidation [M]	9.29462e-05	0	1	1	3	g6157.t1	1	2286.14	3.2982
High	WCLHDWSDDDVVK	1xCarbamidomethyl [C2]	2.51479e-08	0	1	1	2	g6157.t1	0	1674.72	3.38345
High	KDLWQTCAGVVDSLDR	1xCarbamidomethyl [C7]	1.3151e-06	0	1	1	1	g6157.t1	1	1862.91	4.30891
High	YGDLVMMVTANGQER	2xOxidation [M6; M7]	1.87901e-06	0	1	1	1	g6157.t1	0	1715.77	4.09719
High	YGDLVMMVTANGQER	1xOxidation [M]	3.00892e-07	0	1	1	3	g6157.t1	0	1699.78	4.35219
High	YGDLVMMVTANGQER		1.31903e-07	0	1	1	2	g6157.t1	0	1683.78	3.62252
High	VAEFLARPDQAALLAEQLHNPDELPRK		1.84224e-10	0	1	1	2	g6157.t1	1	3041.62	4.06037
High	YGDLVMMVTANGQERAEEDWRR	1xOxidation [M6]	9.39759e-06	0	1	1	1	g6157.t1	2	2642.21	2.895
High	YGDLVMMVTANGQERAEEDWRR		4.69098e-07	0	1	1	2	g6157.t1	2	2626.21	4.4235
High	DAWAAGIELRPI		0.000238756	0	1	1	2	g6157.t1	0	1311.71	3.08334
High	DLWQTCAGVVDSLDR	1xCarbamidomethyl [C6]	1.84033e-07	0	1	1	1	g6157.t1	0	1734.81	5.00282
High	LANVYPLRDAWAAGIELRPI		5.32555e-07	0	1	1	2	g6157.t1	1	2238.24	3.18448
High	VAEFLARPDQAALLAEQLHNPDELPRKDLWQTCAGVVDSLDR	1xCarbamidomethyl [C33]	9.60515e-08	0	1	1	1	g6157.t1	2	4757.41	3.65107
High	ALWTAVDAHVPDLLAAHGPQTVEQLAQR		2.21946e-06	0	1	1	1	g6157.t1	0	3007.57	3.31053
High	LQQLLDTLAPLGIFAHTTDATITNSR		3.9714e-07	0	1	1	3	g6157.t1	0	2810.5	3.99464
High	RCIDVESAVSR	1xCarbamidomethyl [C2]	7.38537e-05	0	1	1	2	g6157.t1	1	1291.64	4.45387
High	LAGAAGWR		0.00126009	0	1	1	1	g6157.t1	0	801.437	2.66473
High	FHATLGAGQVAMAK		2.42175e-06	0	1	1	2	g6157.t1	0	1401.73	4.25919
High	FHATLGAGQVAMAK	1xOxidation [M12]	1.43925e-07	0	1	1	2	g6157.t1	0	1417.73	3.78976
High	GALMDLGHVVDMVEPDFR		1.66007e-07	0	1	1	3	g6157.t1	0	2000.96	5.07026
High	GALMDLGHVVDMVEPDFR	1xOxidation [M]	1.13234e-09	0	1	1	8	g6157.t1	0	2016.95	4.59916
High	GALMDLGHVVDMVEPDFR	2xOxidation [M4; M12]	2.2797e-07	0	1	1	2	g6157.t1	0	2032.95	4.06272
High	WADLYGTDFFDASR		6.63657e-09	0	1	1	4	g6157.t1	0	1663.74	4.83333
High	VAEFLARPDQAALLAEQLHNPDELPR		6.69635e-12	0	1	1	4	g6157.t1	0	2913.52	5.02254
High	MLAETVVRELEDLR		1.99606e-05	0	1	1	2	g6157.t1	1	1673.89	3.3008
High	YGDLVMMVTANGQERAEEDWR		0.00188597	9.23743e-05	1	1	1	g6157.t1	1	2470.11	1.9771
High	SSDGKFADVADR		0.00207354	0.000181982	1	1	2	g6157.t1	1	1267.59	2.71971
High	MLAETVVR		0.00252609	0.000256182	1	1	1	g6157.t1	0	918.508	2.32103
High	MLAETVVR	1xOxidation [M1]	0.00392873	0.000333797	1	1	1	g6157.t1	0	934.503	2.35824
High	DHWAQWHR		0.00415146	0.000333797	1	1	2	g6157.t1	0	1135.52	2.90171
High	MLAETVVRELEDLRQHAER		0.00521607	0.000460724	1	1	2	g6157.t1	2	2295.19	2.86126
High	AGLQPQR		0.00568744	0.000460724	1	1	2	g6157.t1	0	769.432	2.12172
High	LRGALMDLGHVVDMVEPDFR		0.00737084	0.000460724	1	1	3	g6157.t1	1	2270.14	3.12882
High	MLAETVVRELEDLRQHAER	1xOxidation [M1]	0.0266378	0.00187111	1	1	1	g6157.t1	2	2311.18	1.54136
High	FADVADR		0.0266378	0.00187111	1	1	1	g6157.t1	0	793.384	2.02881
High	RLAGAAGWR		0.035632	0.00247786	1	1	1	g6157.t1	1	957.538	2.40019
High	LVVFEAVK		0.0372967	0.00253285	1	1	1	g6157.t1	0	904.55	0.953257
High	MLAETVVRELEDLR	1xOxidation [M1]	0.0434014	0.00319786	1	1	1	g6157.t1	1	1689.88	1.83959
High	LVVFEAVKTPKR		0.0763919	0.00539603	1	1	1	g6157.t1	2	1386.85	2.35501
High	LANVYPLR		0.0839749	0.00564668	1	1	1	g6157.t1	0	945.552	1.51169
High	ELEDIR		0.111029	0.00757066	1	3	2	g6157.t1	0	774.399	1.58226
High	LRGALMDLGHVVDMVEPDFR	2xOxidation [M6; M14]	0.115823	0.00777588	1	1	1	g6157.t1	1	2302.13	2.17531
g11795.t1	hypothetical protein	41.0873	36	57	36	1	1122	120.648	5.26	169.194	36
Confidence	Sequence	Modifications	Qvality PEP	Qvality q-value	# Protein Groups	# Proteins	# PSMs	Master Protein Accessions	# Missed Cleavages	Theo. MH+ [Da]	XCorr Sequest HT
High	LLHFVDDLEK		4.34951e-06	0	1	1	2	g11795.t1	0	1228.66	3.72662
High	YFENETPQDPEEVDQIR		1.67013e-07	0	1	1	2	g11795.t1	0	2108.94	4.84309
High	TLVAVDSDGNLTVLQQAADTAMWESRPLYAMAPR	1xOxidation [M]	6.46284e-06	0	1	1	2	g11795.t1	0	3706.82	3.76565
High	DYTRPTSTGTPVAAVGSGLGLK		5.01531e-08	0	1	1	2	g11795.t1	0	2148.13	5.25542
High	ESVELDTFTVR		0.000137852	0	1	1	1	g11795.t1	0	1295.65	3.08482
High	VQAFDVVQR		0.000159597	0	1	1	1	g11795.t1	0	1061.57	2.70558
High	APNGKEQPLATPVLSPSTK		3.35521e-06	0	1	1	2	g11795.t1	1	1935.05	4.35647
High	NTEPPKLTEDAFLR		5.63285e-05	0	1	1	2	g11795.t1	1	1630.84	2.55828
High	FVLDTASAVGK		7.45437e-05	0	1	1	1	g11795.t1	0	1107.6	3.00364
High	VFIAVATGASGQGK		1.57162e-06	0	1	1	1	g11795.t1	0	1305.72	3.97872
High	TSDDDDPLADVWADLSK		1.84615e-05	0	1	1	1	g11795.t1	0	1862.83	3.21795
High	AVVGWAEELAQAFK		1.34987e-05	0	1	1	1	g11795.t1	0	1518.8	4.02708
High	ITQEDQLGYVDIAVGGDGK		5.90937e-08	0	1	1	1	g11795.t1	0	1977.98	6.01003
High	TLLAETHEAGQSSSPWDFFK		1.82121e-05	0	1	1	1	g11795.t1	0	2251.07	3.73317
High	QMPLLFLASQPADR	1xOxidation [M2]	1.63338e-05	0	1	1	2	g11795.t1	0	1602.83	4.38157
High	QMPLLFLASQPADR		9.54296e-07	0	1	1	4	g11795.t1	0	1586.84	3.90579
High	VFEGHGFSVELNAPAGATCLASYMDVAK	1xOxidation [M24]; 1xCarbamidomethyl [C19]	1.6223e-05	0	1	1	1	g11795.t1	0	2957.38	4.91095
High	GASVLLVGGDSITQYGYR		1.34202e-07	0	1	1	2	g11795.t1	0	1855.95	5.10428
High	IKAAATGSSDDEQVAGCMLHVK	1xCarbamidomethyl [C17]	3.13366e-06	0	1	1	2	g11795.t1	1	2288.1	3.56611
High	AAATGSSDDEQVAGCMLHVK	1xCarbamidomethyl [C15]	6.37081e-08	0	1	1	2	g11795.t1	0	2046.92	5.16397
High	EQPLATPVLSPSTK		0.000413986	9.86018e-05	1	1	1	g11795.t1	0	1467.81	2.63976
High	EIQQSPAYNWSSYQLQHGGFGK		0.000641856	0.000169586	1	1	1	g11795.t1	0	2525.18	1.52316
High	MINITQDVELMSNFVAANPVPASNR	1xOxidation [M1]	0.00100393	0.000169586	1	1	1	g11795.t1	0	2747.35	3.3161
High	AAATGSSDDEQVAGCMLHVK	1xOxidation [M16]; 1xCarbamidomethyl [C15]	0.000946638	0.000169586	1	1	2	g11795.t1	0	2062.92	3.90667
High	ISGMLTAR	1xOxidation [M4]	0.000702095	0.000169586	1	1	1	g11795.t1	0	864.461	2.35771
High	LVDSLDEK		0.00108955	0.000169586	1	1	1	g11795.t1	0	918.478	2.66007
High	VFEGHGFSVELNAPAGATCLASYMDVAK	1xCarbamidomethyl [C19]	0.000861559	0.000169586	1	1	1	g11795.t1	0	2941.39	3.74877
High	IKAAATGSSDDEQVAGCMLHVK	1xOxidation [M18]; 1xCarbamidomethyl [C17]	0.00122992	0.000169586	1	1	1	g11795.t1	1	2304.1	2.35942
High	ISGMLTAR		0.00170904	0.000321777	1	1	1	g11795.t1	0	848.466	2.16603
High	ARKQPKPIDTSPGSADSHATTTNK		0.00188169	0.000321777	1	1	1	g11795.t1	2	2508.28	2.62771
High	LTEDAFLR		0.00189692	0.000321777	1	1	1	g11795.t1	0	964.51	2.33026
High	LDDAVHFVCEWAGK	1xCarbamidomethyl [C9]	0.00289011	0.000449057	1	1	1	g11795.t1	0	1646.76	1.79833
High	KQPKPIDTSPGSADSHATTTNK		0.00270142	0.000449057	1	1	1	g11795.t1	1	2281.14	2.88591
High	LTSPPGKNTEPPKLTEDAFLR		0.00405397	0.00051153	1	1	1	g11795.t1	2	2311.23	2.52838
High	TLVAVDSDGNLTVLQQAADTAMWESRPLYAMAPR	2xOxidation [M22; M31]	0.00439303	0.000577845	1	1	1	g11795.t1	0	3722.82	2.24485
High	QPKPIDTSPGSADSHATTTNK		0.0102983	0.00118564	1	1	1	g11795.t1	0	2153.05	2.43582
High	GASVLLVGGDSITQYGYRDYTRPTSTGTPVAAVGSGLGLK		0.0139193	0.00128193	1	1	1	g11795.t1	1	3985.07	2.13114
High	FSVIRDEK		0.0158077	0.00151866	1	1	1	g11795.t1	1	993.536	2.41607
High	AISWVFAK		0.0278147	0.00265343	1	1	1	g11795.t1	0	921.519	1.731
High	LATNPLR		0.0411286	0.0036644	1	1	1	g11795.t1	0	784.468	1.66628
High	MINITQDVELMSNFVAANPVPASNR		0.0508921	0.00485123	1	1	1	g11795.t1	0	2731.35	2.20594
High	HSSMTDPTK	1xOxidation [M4]	0.075424	0.00645132	1	1	1	g11795.t1	0	1019.45	1.96433
High	NMIDAFLK		0.108411	0.00880342	1	1	1	g11795.t1	0	951.497	1.84648
P38720	6-phosphogluconate dehydrogenase. decarboxylating 1	73.8337	36	55	36	1	493	54.174	6.24	170.992	36
Confidence	Sequence	Modifications	Qvality PEP	Qvality q-value	# Protein Groups	# Proteins	# PSMs	Master Protein Accessions	# Missed Cleavages	Theo. MH+ [Da]	XCorr Sequest HT
High	GLGLSNKEMGDVFAK		8.36876e-07	0	1	1	2	g1569.t1	1	1565.8	3.59805
High	GLGLSNKEMGDVFAK	1xOxidation [M9]	5.21023e-05	0	1	1	1	g1569.t1	1	1581.79	3.54895
High	YPEGENVHVNWTGR		1.00431e-06	0	1	1	2	g1569.t1	0	1657.77	4.43804
High	TKDLPANLLQAQR		7.70766e-06	0	1	1	2	g1569.t1	1	1467.83	3.56898
High	SDGEPCCQWVGDAGAGHYVK	2xCarbamidomethyl [C6; C7]	7.19828e-07	0	1	1	2	g1569.t1	0	2192.91	3.79289
High	IRASGLLSGPEPK		1.78633e-05	0	1	1	1	g1569.t1	1	1324.76	3.50172
High	YGPSIMPGGNEEAWPYIK		3.0629e-05	0	1	1	1	g1569.t1	0	2008.95	3.0932
High	YGPSIMPGGNEEAWPYIK	1xOxidation [M6]	0.000637833	0	1	1	1	g1569.t1	0	2024.94	3.2228
High	SVFLKDITSAYR		0.000171142	0	1	1	2	g1569.t1	1	1399.76	2.3356
High	DLPANLLQAQR		0.000225869	0	1	1	1	g1569.t1	0	1238.69	1.90566
High	IISYAQGFMLMQNAAK	2xOxidation [M9; M11]	2.21946e-06	0	1	1	1	g1569.t1	0	1817.89	4.49822
High	IISYAQGFMLMQNAAK	1xOxidation [M9]	9.83638e-08	0	1	1	2	g1569.t1	0	1801.9	5.4279
High	IISYAQGFMLMQNAAK		1.08507e-08	0	1	1	2	g1569.t1	0	1785.9	4.54076
High	LQKPEIALMWR		1.68988e-05	0	1	1	2	g1569.t1	0	1384.78	4.35818
High	MVHNGIEYGDMQLITEAYDIMKR		1.99606e-05	0	1	1	1	g1569.t1	1	2727.29	2.42753
High	SIVGAHSMKEFVSK		7.80686e-05	0	1	1	2	g1569.t1	1	1519.79	3.43018
High	YVGCGVSGGEEGAR	1xCarbamidomethyl [C4]	8.80283e-08	0	1	1	2	g1569.t1	0	1397.61	3.75813
High	ENPDLENLLFADFFNK		2.19764e-08	0	1	1	2	g1569.t1	0	1925.93	5.27696
High	WTAINALDLGMPVTLIGEAVFSR		1.68988e-05	0	1	1	1	g1569.t1	0	2474.31	2.51377
High	WTAINALDLGMPVTLIGEAVFSR	1xOxidation [M11]	8.57023e-07	0	1	1	1	g1569.t1	0	2490.31	2.88653
High	GALWGIPTPAFSTALSFFDGYR		3.71616e-06	0	1	1	1	g1569.t1	0	2374.19	3.66935
High	GVLDSFLVEITR		7.52646e-06	0	1	1	1	g1569.t1	0	1348.75	3.0907
High	DITSAYRENPDLENLLFADFFNK		4.4643e-09	0	1	1	1	g1569.t1	1	2732.32	5.40119
High	QAFIDDLEQALYASK		9.14839e-05	0	1	1	1	g1569.t1	0	1711.85	3.75219
High	WNKGVLDSFLVEITR		7.95605e-06	0	1	1	1	g1569.t1	1	1776.96	3.59697
High	DILYFNDDDGTPLLEK		8.59589e-08	0	1	1	2	g1569.t1	0	1867.9	4.14461
High	FEGDKQAFIDDLEQALYASK		3.27677e-09	0	1	1	2	g1569.t1	1	2288.11	5.6481
High	TVSKVDRFLDNEAK		1.61136e-05	0	1	1	1	g1569.t1	2	1621.85	3.53773
High	GGNVSASTYNA		0.000295732	0	1	1	1	g1569.t1	0	1040.46	3.45032
High	CLSSLKDER	1xCarbamidomethyl [C1]	0.00317557	0.000256182	1	1	1	g1569.t1	1	1107.55	2.97804
High	DVLQSISAK		0.00402269	0.000333797	1	1	1	g1569.t1	0	960.536	1.97502
High	FLDNEAK		0.0037179	0.000333797	1	1	1	g1569.t1	0	836.415	2.32069
High	ASGLLSGPEPK		0.00692211	0.000460724	1	1	1	g1569.t1	0	1055.57	2.84265
High	DYFGAHTFK		0.00947318	0.000603221	1	1	1	g1569.t1	0	1085.51	2.08532
High	SIVGAHSMK		0.0208099	0.00137609	1	1	1	g1569.t1	0	929.487	2.09475
High	TKYLAEK		0.0208099	0.00137609	1	1	1	g1569.t1	1	852.483	2.42773
High	FLDNEAKGK		0.0228327	0.0015038	1	1	1	g1569.t1	1	1021.53	2.2147
High	EMGDVFAK		0.0303508	0.00205038	1	1	1	g1569.t1	0	896.418	1.70735
High	SIVGAHSMKEFVSK	1xOxidation [M8]	0.029661	0.00205038	1	1	1	g1569.t1	1	1535.79	2.10556
High	VDRFLDNEAK		0.0337801	0.00229508	1	1	1	g1569.t1	1	1206.61	2.08942
High	ILDSAGQK		0.0512146	0.00371432	1	1	1	g1569.t1	0	831.457	1.78048
High	TVSKVDR		0.106413	0.00719251	1	1	1	g1569.t1	1	804.457	1.22243
Q9HDT3	Enolase	84.0183	35	64	35	1	438	47.049	5.68	215.121	35
Confidence	Sequence	Modifications	Qvality PEP	Qvality q-value	# Protein Groups	# Proteins	# PSMs	Master Protein Accessions	# Missed Cleavages	Theo. MH+ [Da]	XCorr Sequest HT
High	LAFQEFMIVPSEAPTFSEAMR		2.91801e-10	0	1	1	2	g2882.t1	0	2401.16	4.19662
High	LAFQEFMIVPSEAPTFSEAMR	2xOxidation [M7; M20]	1.89028e-08	0	1	1	3	g2882.t1	0	2433.15	4.52552
High	LAFQEFMIVPSEAPTFSEAMR	1xOxidation [M]	4.54925e-10	0	1	1	4	g2882.t1	0	2417.15	3.95779
High	AVANVNDVIAPALIK		4.54453e-07	0	1	1	2	g2882.t1	0	1507.88	3.86839
High	YDLDFKNPNSDPSK		4.05486e-06	0	1	1	1	g2882.t1	1	1639.76	4.08705
High	IAMDVASSEFYK		7.80686e-05	0	1	1	1	g2882.t1	0	1360.65	3.43978
High	TSDFQIVGDDLTVTNPAFIKK		1.53352e-07	0	1	1	2	g2882.t1	1	2309.2	4.50389
High	GNPTVEVDIVTETGLHR		1.29188e-08	0	1	1	2	g2882.t1	0	1836.95	3.63387
High	GVPLYAHISDLAGTK		2.7933e-06	0	1	1	1	g2882.t1	0	1541.83	3.35993
High	SVYDSRGNPTVEVDIVTETGLHR		2.59853e-11	0	1	1	1	g2882.t1	1	2544.27	5.94915
High	VNQIGTITEAVQAAK		2.25494e-06	0	1	1	2	g2882.t1	0	1542.85	4.65247
High	LGANAILGVSMAVAK		1.66329e-05	0	1	1	1	g2882.t1	0	1414.81	3.45005
High	LGANAILGVSMAVAK	1xOxidation [M11]	2.02405e-07	0	1	1	2	g2882.t1	0	1430.8	3.94546
High	VDKFLIDLDGTPNK		2.7629e-05	0	1	1	1	g2882.t1	1	1574.84	4.40552
High	IAMDVASSEFYKTDAK		2.38365e-06	0	1	1	2	g2882.t1	1	1775.85	4.16064
High	VDKFLIDLDGTPNKTK		8.58613e-05	0	1	1	1	g2882.t1	2	1803.99	3.27983
High	IEEELGSQAIYAGK		5.4641e-05	0	1	1	1	g2882.t1	0	1507.76	4.33032
High	AVANVNDVIAPALIKEGIDVKDQSK		0.000802519	0	1	1	2	g2882.t1	2	2607.44	3.26369
High	DSFAAGWGVMVSHR		7.66971e-07	0	1	1	2	g2882.t1	0	1519.71	3.71504
High	DSFAAGWGVMVSHR	1xOxidation [M10]	3.16161e-05	0	1	1	2	g2882.t1	0	1535.71	3.55729
High	KPYVLPVPFQNVLNGGSHAGGR		4.87119e-09	0	1	1	3	g2882.t1	0	2307.24	5.3453
High	TSDFQIVGDDLTVTNPAFIK		2.93246e-09	0	1	1	2	g2882.t1	0	2181.11	4.56732
High	WLSYEQLADLYK		7.46702e-06	0	1	1	1	g2882.t1	0	1528.77	3.65433
High	IEEELGSQAIYAGKNFR		5.76504e-07	0	1	1	1	g2882.t1	1	1924.98	4.16092
High	SGETEDVTIADIVVGLR		9.28713e-10	0	1	1	2	g2882.t1	0	1773.92	5.7328
High	YGQSAGNVGDEGGVAPDIQTAEEALDLISEAIEK		3.9013e-09	0	1	1	2	g2882.t1	0	3446.64	5.65341
High	AIVPSGASTGSHEACELR	1xCarbamidomethyl [C15]	1.55035e-08	0	1	1	1	g2882.t1	0	1841.88	5.05181
High	AIVPSGASTGSHEACELRDGDK	1xCarbamidomethyl [C15]	2.84646e-07	0	1	1	2	g2882.t1	1	2257.05	4.56821
High	QGSEVYQQLK		0.00123053	0	1	1	1	g2882.t1	0	1179.6	2.12749
High	LNQILRIEEELGSQAIYAGK		2.20853e-07	0	1	1	2	g2882.t1	1	2245.22	4.35062
High	IAMDVASSEFYK	1xOxidation [M3]	0.00162298	9.23743e-05	1	1	1	g2882.t1	0	1376.64	2.37726
High	ACNALLLK	1xCarbamidomethyl [C2]	0.00197754	9.23743e-05	1	1	1	g2882.t1	0	902.513	3.03748
High	KYDLDFKNPNSDPSK		0.00354617	0.000256182	1	1	1	g2882.t1	2	1767.85	2.93513
High	TGQIKTGAPAR		0.00246697	0.000256182	1	1	1	g2882.t1	1	1099.62	3.41231
High	AIVPSGASTGSHEACELRDGDKSK	1xCarbamidomethyl [C15]	0.00418429	0.000333797	1	1	3	g2882.t1	2	2472.18	2.65532
High	YDLDFK		0.0237311	0.00169841	1	1	1	g2882.t1	0	800.382	2.09128
High	AGYTGQIK		0.0254358	0.00175428	1	1	1	g2882.t1	0	837.446	2.27295
High	LNQILR		0.101245	0.00687012	1	1	1	g2882.t1	0	756.473	2.11766
High	EGIDVKDQSK		0.113404	0.00760674	1	1	1	g2882.t1	1	1118.57	2.26903
High	LAKLNQILR		0.118287	0.00799068	1	1	1	g2882.t1	1	1068.69	2.27874
P40069	Importin subunit beta-4	38.5609	34	45	34	1	1084	119.724	4.69	128.291	34
Confidence	Sequence	Modifications	Qvality PEP	Qvality q-value	# Protein Groups	# Proteins	# PSMs	Master Protein Accessions	# Missed Cleavages	Theo. MH+ [Da]	XCorr Sequest HT
High	SNAAYAVGMLCEK	1xOxidation [M9]; 1xCarbamidomethyl [C11]	3.51635e-05	0	1	1	1	g9000.t1	0	1429.65	4.29089
High	SNAAYAVGMLCEK	1xCarbamidomethyl [C11]	4.11824e-06	0	1	1	1	g9000.t1	0	1413.65	4.25923
High	HPEHVPLQQVLPR		4.37932e-06	0	1	1	2	g9000.t1	0	1549.86	3.8825
High	EIAVEVIGDVISSTR		0.000118081	0	1	1	1	g9000.t1	0	1587.86	2.82025
High	GSCNAIDSLIEGLDEEDAAK	1xCarbamidomethyl [C3]	4.46893e-07	0	1	1	1	g9000.t1	0	2106.95	4.8836
High	VVAAIAKNDLEDGQWADLPQTLHQAAGSDVAR		2.34181e-05	0	1	1	1	g9000.t1	1	3359.7	4.65228
High	NQLLQSTMNQEVTLVR		2.27159e-07	0	1	1	1	g9000.t1	0	1873.98	4.54448
High	LADDLAEEMAKEHGR		2.88976e-05	0	1	1	2	g9000.t1	1	1684.8	3.91384
High	ASEEALNLDHPR		2.37382e-05	0	1	1	1	g9000.t1	0	1351.66	3.85693
High	MLDNAAGCISR	1xOxidation [M1]; 1xCarbamidomethyl [C8]	3.97081e-05	0	1	1	1	g9000.t1	0	1223.55	3.39028
High	MLDNAAGCISR	1xCarbamidomethyl [C8]	1.32256e-05	0	1	1	1	g9000.t1	0	1207.56	3.74071
High	LEPMLHEQQQAR		3.17712e-05	0	1	1	1	g9000.t1	0	1479.74	3.20851
High	YASGQESVER		6.59654e-06	0	1	1	1	g9000.t1	0	1125.52	3.64496
High	VLEDSIASGDEDK		1.25241e-05	0	1	1	1	g9000.t1	0	1377.64	3.65827
High	NLDMAVEASQGPQAER		1.1321e-06	0	1	1	1	g9000.t1	0	1715.8	5.33554
High	NLDMAVEASQGPQAER	1xOxidation [M4]	0.000101641	0	1	1	2	g9000.t1	0	1731.8	3.19914
High	MVHHAYEGVR	1xOxidation [M1]	0.000303856	9.86018e-05	1	1	2	g9000.t1	0	1214.57	3.31129
High	MVHHAYEGVRK		0.000552819	9.86018e-05	1	1	2	g9000.t1	1	1326.67	2.79469
High	ETSYILWSTMAK		0.000221912	9.86018e-05	1	1	1	g9000.t1	0	1429.7	3.28925
High	TINDPASLEVR		0.000221912	9.86018e-05	1	1	1	g9000.t1	0	1214.64	2.71029
High	MVHHAYEGVR		0.00144727	0.000169586	1	1	1	g9000.t1	0	1198.58	2.48306
High	LLEDPEVKVR		0.00065073	0.000169586	1	1	1	g9000.t1	1	1197.68	2.97942
High	WKPGLPLQIQPSDDLAK		0.0006829	0.000169586	1	1	1	g9000.t1	0	1906.04	2.88583
High	AAALNGVAR		0.00063312	0.000169586	1	1	1	g9000.t1	0	842.484	2.77393
High	IAGAVGPAPFRDYVQDLMR		0.00104182	0.000169586	1	1	1	g9000.t1	1	2076.07	1.60289
High	SAIGTLWR		0.00240378	0.000392698	1	1	1	g9000.t1	0	903.505	2.29326
High	KSAIGTLWR		0.00272423	0.000449057	1	1	1	g9000.t1	1	1031.6	2.19909
High	MDQQQFVGLLQSLMQPDTDR	1xAcetyl [N-Term]	0.00517093	0.000643041	1	1	1	g9000.t1	0	2392.13	2.37072
High	LSDEDPETR		0.0067038	0.000749922	1	1	1	g9000.t1	0	1061.47	2.85755
High	TIDTVLK		0.00716074	0.000749922	1	1	1	g9000.t1	0	789.472	1.65981
High	VNTMMALSR	1xOxidation [M4]	0.0069609	0.000749922	1	1	1	g9000.t1	0	1038.51	1.54264
High	SNDVQEILK		0.00683103	0.000749922	1	1	1	g9000.t1	0	1045.55	2.89234
High	HWASLPDQQKPEIR		0.00841643	0.000941668	1	1	1	g9000.t1	0	1704.88	2.36338
High	LVELLPLREDFDENQPVYTMLMK	2xOxidation [M20; M22]	0.0122612	0.00122886	1	1	1	g9000.t1	1	2825.41	2.8393
High	LADDLAEEMAKEHGR	1xOxidation [M9]	0.0170927	0.00157963	1	1	1	g9000.t1	1	1700.79	2.42675
High	MVHHAYEGVRK	1xOxidation [M1]	0.034045	0.00319424	1	1	1	g9000.t1	1	1342.67	1.5048
High	QLAAVEAR		0.0411286	0.0036644	1	1	1	g9000.t1	0	857.484	1.94072
High	MIMRHPEHVPLQQVLPR	2xOxidation [M1; M3]	0.0522605	0.00489742	1	1	1	g9000.t1	1	2113.12	2.57564
High	SQALAFLMQCVR	1xCarbamidomethyl [C10]	0.0531932	0.00499245	1	1	1	g9000.t1	0	1423.72	2.21307
High	IFEKPIMK		0.122606	0.00925352	1	1	1	g9000.t1	0	1005.58	1.70382
O74933	UDP-N-acetylglucosamine pyrophosphorylase	73.0845	33	49	33	1	509	56.16	5.64	146.852	33
Confidence	Sequence	Modifications	Qvality PEP	Qvality q-value	# Protein Groups	# Proteins	# PSMs	Master Protein Accessions	# Missed Cleavages	Theo. MH+ [Da]	XCorr Sequest HT
High	FLESIPQWSHK		5.78575e-05	0	1	1	2	g5739.t1	0	1371.71	2.57533
High	VADPAFIGFSAAK		1.20224e-05	0	1	1	1	g5739.t1	0	1293.68	3.23339
High	GTLYAQLSGIDPDHINK		2.46721e-06	0	1	1	1	g5739.t1	0	1841.94	4.04992
High	GIQHVHAYCVDNCLVR	2xCarbamidomethyl [C9; C13]	5.9549e-07	0	1	1	2	g5739.t1	0	1940.92	4.46827
High	GCYDIGLPSHK	1xCarbamidomethyl [C2]	0.000128439	0	1	1	1	g5739.t1	0	1246.59	3.04777
High	AANIVNHYYSFR		0.000115054	0	1	1	2	g5739.t1	0	1454.72	3.42874
High	NGKPDVVEYSEISEEMAEAR		4.11702e-07	0	1	1	2	g5739.t1	0	2253.03	4.5816
High	NGKPDVVEYSEISEEMAEAR	1xOxidation [M16]	4.13478e-05	0	1	1	2	g5739.t1	0	2269.03	3.73543
High	ANVIVFEQGVLPCISNDGK	1xCarbamidomethyl [C13]	6.96859e-07	0	1	1	1	g5739.t1	0	2060.05	4.76126
High	GPTEQFFQENNYFGLDK		9.47037e-08	0	1	1	3	g5739.t1	0	2033.92	5.69925
High	AGQQQVFAFWEQLSSSEK		4.85092e-07	0	1	1	2	g5739.t1	0	2069.99	4.94185
High	ALNPPKTESEDQTPTFEPLPTSATSSVLDSK		4.99218e-05	0	1	1	1	g5739.t1	1	3287.62	4.5035
High	WYDSGLELIAENK		1.21873e-05	0	1	1	1	g5739.t1	0	1537.75	4.32872
High	SEVIVPWYVMTSGPTR		3.46913e-05	0	1	1	2	g5739.t1	0	1821.92	3.45049
High	SEVIVPWYVMTSGPTR	1xOxidation [M10]	2.86588e-07	0	1	1	2	g5739.t1	0	1837.92	3.71242
High	RGIQHVHAYCVDNCLVR	2xCarbamidomethyl [C10; C14]	2.77107e-06	0	1	1	2	g5739.t1	1	2097.02	4.53319
High	VAVVLMAGGQGTR	1xOxidation [M6]	9.39454e-05	0	1	1	1	g5739.t1	0	1274.69	2.88194
High	VAVVLMAGGQGTR		7.25887e-05	0	1	1	1	g5739.t1	0	1258.69	3.35306
High	SLFQLQAER		0.000441636	9.86018e-05	1	1	1	g5739.t1	0	1091.58	3.12306
High	ESVGLIMQR	1xOxidation [M7]	0.000285602	9.86018e-05	1	1	1	g5739.t1	0	1048.55	2.87652
High	ESVGLIMQR		0.000385826	9.86018e-05	1	1	1	g5739.t1	0	1032.55	2.72802
High	TESEDQTPTFEPLPTSATSSVLDSKDEDLSK		0.000300107	9.86018e-05	1	1	1	g5739.t1	1	3354.56	3.38783
High	ALNPPKTESEDQTPTFEPLPTSATSSVLDSKDEDLSK		0.000323377	9.86018e-05	1	1	1	g5739.t1	2	3974.92	3.21764
High	ITGSSSEAAPREPTAEEVKELQQK		0.000807922	0.000169586	1	1	1	g5739.t1	2	2585.31	3.11595
High	DASNAELLK		0.00349117	0.000449057	1	1	1	g5739.t1	0	960.5	2.63467
High	VAVAPDGNGGIYQALITASVVSDMSK	1xOxidation [M24]	0.00391282	0.00051153	1	1	1	g5739.t1	0	2579.3	2.62728
High	TIKAPAVIEKEE		0.00451305	0.000577845	1	1	1	g5739.t1	2	1327.75	2.25811
High	FACMEVR	1xCarbamidomethyl [C3]	0.00521845	0.000643041	1	1	1	g5739.t1	0	912.407	1.89089
High	REDEFSPLK		0.00536396	0.000701476	1	1	1	g5739.t1	1	1120.56	2.53803
High	VADPAFIGFSAAKDVEIATK		0.00729742	0.000749922	1	1	1	g5739.t1	1	2050.09	1.32314
High	APAVIEKEE		0.0143339	0.00128193	1	1	1	g5739.t1	1	985.52	2.58683
High	GTLYAQLSGIDPDHINKITDR		0.0230473	0.00208798	1	1	1	g5739.t1	1	2327.2	3.02114
High	DAKESVGLIMQR	1xOxidation [M10]	0.0353024	0.00336338	1	1	1	g5739.t1	1	1362.7	2.21723
High	ITGSSSEAAPREPTAEEVK		0.0362727	0.00346546	1	1	1	g5739.t1	1	1958.97	2.6413
High	GTGEDDPDTSKR		0.0449568	0.00426202	1	1	1	g5739.t1	1	1277.56	2.48956
High	EPTAEEVKELQQK		0.0546241	0.00510299	1	1	1	g5739.t1	1	1528.79	2.73229
High	GTGEDDPDTSKRDIMDQGK		0.0658505	0.0057461	1	1	2	g5739.t1	2	2064.91	2.24217
P28844	Glyceraldehyde-3-phosphate dehydrogenase	79.7368	33	74	33	1	380	40.86	7.09	232.286	33
Confidence	Sequence	Modifications	Qvality PEP	Qvality q-value	# Protein Groups	# Proteins	# PSMs	Master Protein Accessions	# Missed Cleavages	Theo. MH+ [Da]	XCorr Sequest HT
High	VPTSNVSVVDLTAR		2.50115e-06	0	1	1	3	g11676.t1	0	1457.8	3.43614
High	YGIVEGLMTTVHSYTATQK		2.19665e-06	0	1	1	2	g11676.t1	0	2099.05	3.62883
High	YGIVEGLMTTVHSYTATQK	1xOxidation [M8]	5.30308e-05	0	1	1	2	g11676.t1	0	2115.04	2.84644
High	GEVKVDGQDLTVNGK		4.95876e-05	0	1	1	1	g11676.t1	1	1558.81	3.73139
High	VLDLLVFIAKK		4.72096e-06	0	1	1	1	g11676.t1	1	1258.81	2.02272
High	RVLDLLVFIAK		2.50627e-05	0	1	1	2	g11676.t1	1	1286.82	3.7608
High	VVISAPSADAPMFVMGVNQDSYTPDIEVLSNASCTTNCLAPLAK	2xOxidation [M12; M15]; 2xCarbamidomethyl [C34; C38]	4.19091e-05	0	1	1	1	g11676.t1	0	4686.21	5.341
High	QASEGPLAGILGYTDEDVVSSDLCGDNR	1xCarbamidomethyl [C24]	1.05011e-06	0	1	1	5	g11676.t1	0	2938.34	5.61231
High	QASEGPLAGILGYTDEDVVSSDLCGDNRSSIFDAK	1xCarbamidomethyl [C24]	4.26015e-07	0	1	1	2	g11676.t1	1	3686.71	4.88225
High	DPANIPWAETGAYYIVESTGVFTTTEK		4.40826e-07	0	1	1	1	g11676.t1	0	2960.42	5.52095
High	FYQERDPANIPWAETGAYYIVESTGVFTTTEK		1.49711e-07	0	1	1	1	g11676.t1	1	3683.75	5.21269
High	LTGMAFRVPTSNVSVVDLTAR	1xOxidation [M4]	7.24791e-09	0	1	1	1	g11676.t1	1	2250.19	4.86639
High	LTGMAFRVPTSNVSVVDLTAR		3.17255e-08	0	1	1	2	g11676.t1	1	2234.2	5.06452
High	VINDKYGIVEGLMTTVHSYTATQK	1xOxidation [M13]	4.46512e-08	0	1	1	5	g11676.t1	1	2684.36	4.70998
High	VINDKYGIVEGLMTTVHSYTATQK		6.77503e-08	0	1	1	3	g11676.t1	1	2668.37	5.649
High	VPTSNVSVVDLTARLEKPASYDEIKETIR		6.02648e-09	0	1	1	3	g11676.t1	2	3230.73	4.16764
High	NAIEHGDVDVVAVNDPFIEPK		7.01057e-08	0	1	1	4	g11676.t1	0	2278.14	6.23357
High	LVSWYDNEWGYSR		9.15053e-05	0	1	1	1	g11676.t1	0	1674.75	3.35381
High	RVLDLLVFIAKK		3.24255e-06	0	1	1	1	g11676.t1	2	1414.91	3.56315
High	LEKPASYDEIKETIR		2.27159e-07	0	1	1	6	g11676.t1	1	1791.95	3.70641
High	LEKPASYDEIK		1.37774e-05	0	1	1	2	g11676.t1	0	1292.67	3.33057
High	VDGQDLTVNGK		0.000164715	0	1	1	1	g11676.t1	0	1145.58	3.73486
High	VLDLLVFIAK		0.000196167	9.86018e-05	1	1	1	g11676.t1	0	1130.72	3.06749
High	AGISLNNNFVK		0.000249399	9.86018e-05	1	1	1	g11676.t1	0	1176.64	3.04714
High	VDGQDLTVNGKK		0.000462251	9.86018e-05	1	1	1	g11676.t1	1	1273.67	2.95818
High	TAATNIIPSSTGAAK		0.000276917	9.86018e-05	1	1	4	g11676.t1	0	1402.75	3.18365
High	LVSWYDNEWGYSRR		0.00101889	0.000169586	1	1	2	g11676.t1	1	1830.86	2.42808
High	VGINGFGR		0.000687642	0.000169586	1	1	2	g11676.t1	0	819.447	2.74779
High	YDSTHGQFKGEVK		0.00355254	0.000449057	1	1	1	g11676.t1	1	1495.72	2.71859
High	YAAYMLK	1xOxidation [M5]	0.00531496	0.000701476	1	1	2	g11676.t1	0	875.433	2.23034
High	SSIFDAK		0.00604873	0.000749922	1	1	3	g11676.t1	0	767.393	2.38743
High	YAAYMLK		0.00736682	0.000749922	1	1	1	g11676.t1	0	859.438	1.89738
High	YDSTHGQFK		0.0146172	0.00128193	1	1	1	g11676.t1	0	1082.49	2.555
High	AVGKVIPALNGK		0.0192065	0.0017436	1	1	1	g11676.t1	1	1166.73	2.33138
High	AHLKGGAK		0.0299524	0.00280507	1	1	1	g11676.t1	1	781.468	1.98433
High	LTGMAFR	1xOxidation [M4]	0.0393302	0.0036202	1	1	1	g11676.t1	0	811.413	1.63036
High	TAATNIIPSSTGAAKAVGK		0.0882039	0.00740533	1	1	1	g11676.t1	1	1757.98	2.06128
High	LTGMAFR		0.110479	0.00883999	1	1	1	g11676.t1	0	795.418	1.63867
Q9URM2	Probable transketolase	57.6642	33	63	33	1	685	74.738	6.37	174.525	33
Confidence	Sequence	Modifications	Qvality PEP	Qvality q-value	# Protein Groups	# Proteins	# PSMs	Master Protein Accessions	# Missed Cleavages	Theo. MH+ [Da]	XCorr Sequest HT
High	QNLPQLEGSTIEK		5.65737e-06	0	1	1	1	g4956.t1	0	1456.76	3.15307
High	FESYGWHVVWVK		0.00110149	0	1	1	1	g4956.t1	0	1536.76	1.88189
High	LGNLIAIYDDNHISIDGDTK		5.44313e-09	0	1	1	2	g4956.t1	0	2187.09	3.73548
High	ANSGHPGAPMGMAPVSHVLFNK	2xOxidation [M10; M12]	4.84216e-07	0	1	1	2	g4956.t1	0	2251.07	3.09663
High	ANSGHPGAPMGMAPVSHVLFNK	1xOxidation [M]	1.09257e-05	0	1	1	5	g4956.t1	0	2235.08	3.7205
High	ANSGHPGAPMGMAPVSHVLFNK		3.74964e-09	0	1	1	3	g4956.t1	0	2219.08	3.41348
High	LAGKLPEGWEK		0.0011922	0	1	1	2	g4956.t1	1	1227.67	3.03884
High	AIATIDFYKDVKPLR		2.29785e-07	0	1	1	3	g4956.t1	1	1749.99	3.54438
High	VIYVATHDSIGLGEDGPTHQPIETLAHFR		5.04847e-13	0	1	1	2	g4956.t1	0	3173.6	5.79552
High	DGDHDLEGIEAAIK		1.65015e-05	0	1	1	2	g4956.t1	0	1482.71	3.14098
High	VVSMPCVEVFDAQSK	1xOxidation [M4]; 1xCarbamidomethyl [C6]	3.12127e-06	0	1	1	1	g4956.t1	0	1711.8	3.09061
High	YGSEHKELHADLAR		1.38599e-05	0	1	1	3	g4956.t1	1	1625.8	3.62156
High	NAVDFQPPELGIGEWSGR		8.98784e-07	0	1	1	3	g4956.t1	0	1971.96	4.5305
High	YGSEHKELHADLARR		2.90628e-06	0	1	1	1	g4956.t1	2	1781.9	3.46762
High	LQGTGGVHGNPLK		2.62161e-06	0	1	1	2	g4956.t1	0	1277.7	3.55939
High	KLSESVLEAIHDAVPELLSGSADLTGSNNTR		6.78925e-06	0	1	1	1	g4956.t1	1	3223.64	3.90191
High	VVSMPCVEVFDAQSKDYR	1xCarbamidomethyl [C6]	4.40264e-07	0	1	1	2	g4956.t1	1	2130	3.73191
High	AAEGAALEAEWNQLFEK		3.43644e-09	0	1	1	3	g4956.t1	0	1876.91	6.03164
High	YSHEQFGLNR		6.50543e-05	0	1	1	2	g4956.t1	0	1250.59	3.3235
High	CAFTEDVTK	1xCarbamidomethyl [C1]	0.000718299	0	1	1	1	g4956.t1	0	1070.48	2.69415
High	LQGTGGVHGNPLKADDIQHVK		7.08502e-07	0	1	1	2	g4956.t1	1	2184.15	4.4538
High	FGASGPYKEVYK		0.00081533	0	1	1	1	g4956.t1	1	1345.68	2.97084
High	ALPNMMVWRPADGNETSAAYYMALTSK		1.44356e-08	0	1	1	1	g4956.t1	0	2988.41	4.40204
High	ALPNMMVWRPADGNETSAAYYMALTSK	1xOxidation [M]	0.000217091	0	1	1	4	g4956.t1	0	3004.4	3.28668
High	FGASGPYK		0.000637833	0	1	1	1	g4956.t1	0	826.409	2.43351
High	CAFTEDVTKR	1xCarbamidomethyl [C1]	0.000632801	0	1	1	1	g4956.t1	1	1226.58	2.06308
High	FEFTPEGISKR		0.00157246	9.23743e-05	1	1	2	g4956.t1	1	1310.67	2.32812
High	TFVVPQEVYDLYGK		0.00224395	0.000181982	1	1	1	g4956.t1	0	1657.85	2.40426
High	EAQSVKDKPSMIR		0.00330328	0.000256182	1	1	1	g4956.t1	1	1488.78	2.35538
High	ADDIQHVK		0.00239028	0.000256182	1	1	1	g4956.t1	0	925.474	2.96946
High	LSSLSHQR		0.00748747	0.000460724	1	1	1	g4956.t1	0	927.501	2.39629
High	NPNWVNR		0.0151367	0.00100479	1	1	1	g4956.t1	0	899.448	2.74309
High	DTPSILALTR		0.0162347	0.00106762	1	1	1	g4956.t1	0	1086.62	2.70977
High	LFGFDPEK		0.0172763	0.00119773	1	1	1	g4956.t1	0	952.477	2.18967
High	AIATIDFYK		0.0248548	0.00175428	1	1	1	g4956.t1	0	1041.56	2.24919
High	TLAVDATAK		0.0626274	0.00444881	1	1	1	g4956.t1	0	889.499	1.88795
O13907	Probable ATP-citrate synthase subunit 2	64.5361	31	52	31	1	485	52.811	5.95	131.021	31
Confidence	Sequence	Modifications	Qvality PEP	Qvality q-value	# Protein Groups	# Proteins	# PSMs	Master Protein Accessions	# Missed Cleavages	Theo. MH+ [Da]	XCorr Sequest HT
High	LDQTAEFECGVK	1xCarbamidomethyl [C9]	7.79232e-07	0	1	1	1	g3924.t1	0	1396.64	4.31913
High	LASLHFPEDK		0.000198963	0	1	1	2	g3924.t1	0	1156.6	2.95385
High	EGDWILFTHEGGVDVGDVDAKAEK		2.94429e-13	0	1	1	3	g3924.t1	1	2587.23	6.58792
High	VPQGVHNVLVDFISR		0.000242571	0	1	1	2	g3924.t1	0	1679.92	2.93314
High	EMSKEEAFISEMDAK	1xOxidation [M12]	2.30229e-05	0	1	1	1	g3924.t1	1	1760.77	3.67176
High	EMSKEEAFISEMDAK		4.47302e-07	0	1	1	2	g3924.t1	1	1744.78	4.33797
High	SATALGLPTLTTK		0.000566372	0	1	1	1	g3924.t1	0	1273.74	2.71731
High	TVLDLMLR		0.000288783	0	1	1	2	g3924.t1	0	960.555	2.25969
High	SILEADGKAILNYHLTR		0.0013006	0	1	1	1	g3924.t1	1	1914.04	1.18246
High	EVAPVLNEHKVQIWVR		4.0426e-05	0	1	1	3	g3924.t1	1	1917.07	2.85303
High	AVKDVLDQAEVTYPWLLQEGAK		2.74935e-06	0	1	1	2	g3924.t1	1	2473.3	3.65765
High	AGKPQKVEHVEGILR		4.35482e-06	0	1	1	3	g3924.t1	1	1660.95	3.83706
High	QFLVEPFVPHPQDTEYYININSAR		0.000753255	0	1	1	2	g3924.t1	0	2877.42	2.60678
High	LLIPVDLSEYPSNEEIAATLLK		8.66432e-08	0	1	1	1	g3924.t1	0	2428.32	3.44157
High	EGDWILFTHEGGVDVGDVDAK		2.68751e-09	0	1	1	1	g3924.t1	0	2259.06	4.88193
High	AGPNYQEGLKNIK		0.000275371	0	1	1	1	g3924.t1	1	1431.76	2.74702
High	VTIDAGPPMEFPAPFGR		0.000104684	0	1	1	1	g3924.t1	0	1801.89	3.46522
High	VTIDAGPPMEFPAPFGR	1xOxidation [M9]	4.49516e-06	0	1	1	1	g3924.t1	0	1817.89	3.50233
High	APVIKPTPLPASATHNPPPR		1.18983e-07	0	1	1	4	g3924.t1	0	2061.16	4.55747
High	ALREVAPVLNEHK		2.19108e-07	0	1	1	2	g3924.t1	1	1475.83	2.67603
High	DNKVTIDAGPPMEFPAPFGR		2.27526e-09	0	1	1	1	g3924.t1	1	2159.06	4.65388
High	TVLDLMLRAPTHPEGK		0.00162298	9.23743e-05	1	1	1	g3924.t1	1	1777.96	2.57719
High	RAGPNYQEGLKNIK		0.00175649	9.23743e-05	1	1	1	g3924.t1	2	1587.86	2.25037
High	TVLDLMLR	1xOxidation [M6]	0.00190094	9.23743e-05	1	1	1	g3924.t1	0	976.55	2.29951
High	AILNYHLTR		0.00239028	0.000256182	1	1	1	g3924.t1	0	1100.62	2.41547
High	SGLLALNK		0.00286607	0.000256182	1	1	1	g3924.t1	0	815.499	2.33216
High	FVAKPDQLIK		0.0034907	0.000256182	1	1	2	g3924.t1	0	1158.69	2.4917
High	LTILNSSGR		0.00354617	0.000256182	1	1	1	g3924.t1	0	960.547	2.40511
High	AGPNYQEGLK		0.0120728	0.000810598	1	1	1	g3924.t1	0	1076.54	2.23574
High	APTHPEGK		0.0308192	0.00205038	1	1	1	g3924.t1	0	836.426	2.53075
High	EVAPVLNEHK		0.0489605	0.00366272	1	1	2	g3924.t1	0	1135.61	1.99976
High	VQIWVR		0.087703	0.00581068	1	1	1	g3924.t1	0	800.478	1.44243
High	GKSGLLALNK		0.10417	0.00709284	1	1	1	g3924.t1	1	1000.61	1.68891
High	QWVEER		0.125961	0.00865367	1	1	1	g3924.t1	0	846.41	1.90406
O74225	Heat shock protein hsp88	50.8357	31	42	31	1	718	79.417	5.35	122.229	31
Confidence	Sequence	Modifications	Qvality PEP	Qvality q-value	# Protein Groups	# Proteins	# PSMs	Master Protein Accessions	# Missed Cleavages	Theo. MH+ [Da]	XCorr Sequest HT
High	MGDLPLSSGTASLDAAAK		2.37382e-05	0	1	1	1	g8838.t1	0	1704.85	4.10428
High	MGDLPLSSGTASLDAAAK	1xOxidation [M1]	7.06247e-06	0	1	1	1	g8838.t1	0	1720.84	4.21845
High	QLNFTQNADEAIAR		1.03481e-05	0	1	1	1	g8838.t1	0	1590.79	2.98672
High	LMNDTTATALGYGITK		3.74133e-07	0	1	1	1	g8838.t1	0	1669.85	5.1421
High	GVDVVTNEVSNR		0.0001078	0	1	1	1	g8838.t1	0	1288.65	3.4387
High	LKPEDIDFIELVGGCTR	1xCarbamidomethyl [C15]	1.10913e-06	0	1	1	2	g8838.t1	0	1962	3.3804
High	LPVSDVVISCPAWFTDAQR	1xCarbamidomethyl [C10]	5.74715e-05	0	1	1	1	g8838.t1	0	2161.07	3.60977
High	SPDIPDEDTSLTVFNR		2.00994e-06	0	1	1	1	g8838.t1	0	1805.86	3.42404
High	NIIDAADIAGLK		7.60431e-05	0	1	1	1	g8838.t1	0	1213.68	3.29107
High	REELEELVKPLLER		6.43876e-05	0	1	1	1	g8838.t1	1	1752.99	3.14882
High	GFLKREELEELVKPLLER		0.000141429	0	1	1	2	g8838.t1	2	2198.25	2.97473
High	VLSANAGAPISVESIMNDVDVR		1.80054e-07	0	1	1	2	g8838.t1	0	2257.15	4.46978
High	VLSANAGAPISVESIMNDVDVR	1xOxidation [M16]	5.55788e-05	0	1	1	3	g8838.t1	0	2273.14	4.22342
High	YAKPDMLPGK		0.000178709	0	1	1	1	g8838.t1	0	1119.59	2.51202
High	NRGVDVVTNEVSNR		2.48412e-06	0	1	1	2	g8838.t1	1	1558.79	4.56572
High	GKLDEQYADLASEQEKEK		1.8644e-06	0	1	1	2	g8838.t1	2	2081	4.92215
High	AAIQSFFGK		0.000342127	9.86018e-05	1	1	1	g8838.t1	0	968.52	3.12529
High	EQFTATQLIAMYLTK		0.000246352	9.86018e-05	1	1	1	g8838.t1	0	1757.91	2.31577
High	AIVDHFVAEFKEK		0.000373747	9.86018e-05	1	1	1	g8838.t1	1	1532.81	2.96792
High	TQEISNLKNTVGCLPR	1xCarbamidomethyl [C13]	0.000595443	9.86018e-05	1	1	1	g8838.t1	1	1829.95	3.14398
High	ALAGPVIQR		0.000591416	9.86018e-05	1	1	1	g8838.t1	0	924.563	2.11243
High	KAEEEVAAAK		0.00152922	0.000169586	1	1	1	g8838.t1	1	1045.55	2.69138
High	GCAFSCAILSPVFR	2xCarbamidomethyl [C2; C6]	0.00137026	0.000169586	1	1	2	g8838.t1	0	1584.77	3.23401
High	VRLTAACEK	1xCarbamidomethyl [C7]	0.00214243	0.000321777	1	1	1	g8838.t1	1	1047.56	2.24363
High	STPTLVGFGPK		0.00177878	0.000321777	1	1	1	g8838.t1	0	1103.61	1.97092
High	ATKPLEQALAEAK		0.00431501	0.00051153	1	1	1	g8838.t1	0	1369.77	2.68186
High	EELEELVKPLLER		0.00582824	0.000701476	1	1	1	g8838.t1	0	1596.88	1.94714
High	TQEISNLK		0.00908674	0.00107296	1	1	1	g8838.t1	0	932.505	1.8554
High	KQPFDLEAR		0.0153504	0.00140222	1	1	1	g8838.t1	1	1103.58	2.33031
High	YAKPDMLPGK	1xOxidation [M6]	0.0263008	0.00242508	1	1	1	g8838.t1	0	1135.58	1.98511
High	VCFVDIGHSNYTASVVEFK	1xCarbamidomethyl [C2]	0.038286	0.00357144	1	1	1	g8838.t1	0	2172.04	1.60065
High	DAEMADADKPAEGEEAK	1xOxidation [M4]	0.040763	0.0036644	1	1	1	g8838.t1	0	1792.75	1.51771
High	TNPWIGR		0.0624079	0.00549813	1	1	1	g8838.t1	0	843.447	1.1087
High	LTAACEK	1xCarbamidomethyl [C5]	0.0898599	0.00751128	1	1	1	g8838.t1	0	792.392	1.84299
Q03134	Formate dehydrogenase	73.1507	31	78	31	1	365	40.378	6.61	251.949	31
Confidence	Sequence	Modifications	Qvality PEP	Qvality q-value	# Protein Groups	# Proteins	# PSMs	Master Protein Accessions	# Missed Cleavages	Theo. MH+ [Da]	XCorr Sequest HT
High	NEYDLENKVVGTVAVGR		6.62148e-08	0	1	1	3	g68.t1	1	1862.96	5.02102
High	GYGGDVWFPQPAPKDHPLR		9.30107e-06	0	1	1	3	g68.t1	1	2137.06	3.97817
High	FDYRPEDLIVHGGDYATR		1.85818e-06	0	1	1	7	g68.t1	0	2124.01	3.55579
High	RFDYRPEDLIVHGGDYATR		2.194e-08	0	1	1	3	g68.t1	1	2280.12	4.87378
High	LCVTAGIGSDHVDLDAANK	1xCarbamidomethyl [C2]	1.26817e-06	0	1	1	2	g68.t1	0	1955.95	5.93675
High	RVENLEEMLAQCDVVTINCPLHEK	1xOxidation [M8]; 2xCarbamidomethyl [C12; C19]	1.5065e-10	0	1	1	3	g68.t1	1	2913.39	7.47933
High	RVENLEEMLAQCDVVTINCPLHEK	2xCarbamidomethyl [C12; C19]	1.86279e-09	0	1	1	3	g68.t1	1	2897.4	6.48206
High	NFVPAHEQIESGDWNVAAVAKNEYDLENK		1.23735e-07	0	1	1	1	g68.t1	1	3287.56	5.63805
High	NFVPAHEQIESGDWNVAAVAK		1.23735e-07	0	1	1	4	g68.t1	0	2282.12	5.51998
High	WIEEQGHTLVTTSDK		1.66461e-05	0	1	1	1	g68.t1	0	1743.85	3.56516
High	NPWGGGNAMVPHMSGTSIDAQK		0.000102339	0	1	1	1	g68.t1	0	2255.03	3.72464
High	GAIVVKEDVADALK		4.24598e-06	0	1	1	2	g68.t1	1	1427.81	3.34496
High	GAIVVKEDVADALKSGHLR		3.11479e-09	0	1	1	4	g68.t1	2	1978.11	3.46339
High	AILDSYFSKR		0.000198983	0	1	1	1	g68.t1	1	1199.64	2.50565
High	WIEEQGHTLVTTSDKEGEDSVFEK		2.18722e-07	0	1	1	3	g68.t1	1	2764.29	5.32057
High	KWIEEQGHTLVTTSDKEGEDSVFEK		7.63749e-07	0	1	1	1	g68.t1	2	2892.39	5.17974
High	ELLYFDYQPLSPEK		1.01081e-05	0	1	1	1	g68.t1	0	1741.87	4.03445
High	VLLCLYDGGVHAEQQPELLGTTENELGIR	1xCarbamidomethyl [C4]	2.67539e-07	0	1	1	1	g68.t1	0	3224.63	4.95504
High	NFVPAHEQIESGDWNVAAVAKNEYDLENKVVGTVAVGR		1.32214e-06	0	1	1	3	g68.t1	2	4126.06	5.24209
High	VENLEEMLAQCDVVTINCPLHEK	2xCarbamidomethyl [C11; C18]	1.52758e-10	0	1	1	2	g68.t1	0	2741.29	5.17488
High	RVENLEEMLAQCDVVTINCPLHEKTR	2xCarbamidomethyl [C12; C19]	1.49147e-09	0	1	1	2	g68.t1	2	3154.54	6.85054
High	ELLYFDYQPLSPEKEKEIGCR	1xCarbamidomethyl [C20]	1.9653e-05	0	1	1	1	g68.t1	2	2614.29	3.41224
High	GYGGDVWFPQPAPK		1.56406e-05	0	1	1	1	g68.t1	0	1518.74	3.60172
High	VLLCLYDGGVHAEQQPELLGTTENELGIRK	1xCarbamidomethyl [C4]	3.41971e-10	0	1	1	2	g68.t1	1	3352.72	6.47583
High	NPWGGGNAMVPHMSGTSIDAQKR	2xOxidation [M9; M13]	3.97179e-05	0	1	1	2	g68.t1	1	2443.12	2.48888
High	NPWGGGNAMVPHMSGTSIDAQKR	1xOxidation [M]	2.74154e-06	0	1	1	6	g68.t1	1	2427.13	3.49496
High	NPWGGGNAMVPHMSGTSIDAQKR		6.78678e-07	0	1	1	2	g68.t1	1	2411.13	3.73193
High	AILDSYFSK		0.000901263	0.000111107	1	1	1	g68.t1	0	1043.54	2.82758
High	GLFNKDLISK		0.000670653	0.000111107	1	1	2	g68.t1	1	1134.65	2.68953
High	VVGTVAVGR		0.000439976	0.000111107	1	1	1	g68.t1	0	857.52	1.90815
High	ELLYFDYQPLSPEKEK		0.000528978	0.000111107	1	1	1	g68.t1	1	1999.01	3.79217
High	KWIEEQGHTLVTTSDK		0.000280018	0.000111107	1	1	1	g68.t1	1	1871.95	3.07942
High	VENLEEMLAQCDVVTINCPLHEK	1xOxidation [M7]; 2xCarbamidomethyl [C11; C18]	0.00123291	0.000198571	1	1	1	g68.t1	0	2757.29	2.96487
High	KGSWLINTAR		0.00156839	0.000198571	1	1	1	g68.t1	1	1145.64	2.87904
High	GSWLINTAR		0.00373378	0.000676567	1	1	2	g68.t1	0	1017.55	2.86558
High	NPWGGGNAMVPHMSGTSIDAQK	2xOxidation [M9; M13]	0.00944864	0.00101092	1	1	1	g68.t1	0	2287.02	2.73764
High	NPWGGGNAMVPHMSGTSIDAQK	1xOxidation [M]	0.0179726	0.00196717	1	1	2	g68.t1	0	2271.03	1.83413
A4GYZ0	Glutathione S-transferase gliG	86.4979	30	78	30	1	237	27.351	5.72	192.224	30
Confidence	Sequence	Modifications	Qvality PEP	Qvality q-value	# Protein Groups	# Proteins	# PSMs	Master Protein Accessions	# Missed Cleavages	Theo. MH+ [Da]	XCorr Sequest HT
High	KIHPQLYVPALIDK		5.8246e-05	0	1	1	2	g6162.t1	1	1634.96	2.6408
High	LSEPGQNWIALK		1.87143e-05	0	1	1	2	g6162.t1	0	1355.73	2.91053
High	IHPQLYVPALIDK		4.46996e-06	0	1	1	3	g6162.t1	0	1506.87	2.01561
High	IHPQLYVPALIDKADGGR		2.38999e-05	0	1	1	3	g6162.t1	1	1963.08	3.53297
High	KIHPQLYVPALIDKADGGR		5.90937e-08	0	1	1	3	g6162.t1	2	2091.17	5.05629
High	LSEPGQNWIALKDRPTIADISILPFTDHNTLGR		1.38971e-06	0	1	1	3	g6162.t1	1	3688.94	3.83799
High	MQVDIQEWPALAGWYKR	1xOxidation [M1]	1.83364e-05	0	1	1	2	g6162.t1	1	2107.04	3.29345
High	MQVDIQEWPALAGWYKR		1.78951e-06	0	1	1	1	g6162.t1	1	2091.05	4.02187
High	DRPTIADISILPFTDHNTLGR		3.04507e-08	0	1	1	4	g6162.t1	0	2352.23	4.50211
High	VQLWDSTTILMYLGQHYDTTK	1xOxidation [M11]	0.000107099	0	1	1	2	g6162.t1	0	2529.23	3.5522
High	SAQEDVEIGNWLMFETASLGPTAK		3.84636e-06	0	1	1	1	g6162.t1	0	2594.24	4.59512
High	SLTSDIPDIPCLLIVEGR	1xCarbamidomethyl [C11]	1.59071e-08	0	1	1	3	g6162.t1	0	1998.06	4.44493
High	MQVDIQEWPALAGWYK		6.07316e-08	0	1	1	1	g6162.t1	0	1934.95	5.48195
High	MQVDIQEWPALAGWYK	1xOxidation [M1]	1.04902e-05	0	1	1	3	g6162.t1	0	1950.94	4.46195
High	AYDELESRPAK		0.000153645	0	1	1	3	g6162.t1	0	1278.63	3.09882
High	TGADVNQKAQDK		9.9012e-05	0	1	1	1	g6162.t1	1	1274.63	3.54425
High	KQYSILNQR		0.000541808	9.86018e-05	1	1	2	g6162.t1	1	1149.64	2.79303
High	SAQEDVEIGNWLMFETASLGPTAK	1xOxidation [M13]	0.000292758	9.86018e-05	1	1	1	g6162.t1	0	2610.24	2.97468
High	MIDITSSR	1xAcetyl [N-Term]	0.000231669	9.86018e-05	1	1	1	g6162.t1	0	964.477	3.34994
High	MIDITSSR	1xOxidation [M1]	0.000616049	9.86018e-05	1	1	2	g6162.t1	0	938.461	2.21588
High	KAYDELESRPAK		0.000517083	9.86018e-05	1	1	2	g6162.t1	1	1406.73	3.45025
High	YWVWYDMR	1xOxidation [M7]	0.000503538	9.86018e-05	1	1	2	g6162.t1	0	1234.53	2.2155
High	MMELPYVKK		0.00072191	0.000169586	1	1	2	g6162.t1	1	1138.6	2.46778
High	EAAAADWFR		0.000641856	0.000169586	1	1	2	g6162.t1	0	1036.48	2.88962
High	YWVWYDMR		0.000855396	0.000169586	1	1	2	g6162.t1	0	1218.54	2.36416
High	TGADVNQK		0.00117494	0.000169586	1	1	1	g6162.t1	0	832.416	2.5097
High	EAAAADWFRK		0.000880363	0.000169586	1	1	1	g6162.t1	1	1164.58	3.18851
High	MMELPYVK	1xOxidation [M]	0.00209065	0.000321777	1	1	3	g6162.t1	0	1026.5	2.50032
High	AQDKMMTDLRK		0.00270142	0.000449057	1	1	1	g6162.t1	2	1336.67	1.63109
High	TGADVNQKAQDKMMTDLR	2xOxidation [M13; M14]	0.00431501	0.00051153	1	1	1	g6162.t1	2	2053.96	2.46188
High	MMELPYVKK	2xOxidation [M1; M2]	0.00387841	0.00051153	1	1	2	g6162.t1	1	1170.59	2.72257
High	AYDELESRPAKK		0.00443264	0.000577845	1	1	1	g6162.t1	1	1406.73	2.50486
High	AQDKMMTDLR		0.005514	0.000701476	1	1	1	g6162.t1	1	1208.58	2.9393
High	MMELPYVKK	1xOxidation [M]	0.00722873	0.000749922	1	1	3	g6162.t1	1	1154.59	2.6557
High	QYSILNQR		0.0174292	0.00163093	1	1	1	g6162.t1	0	1021.54	1.62598
High	MMTDLR	1xOxidation [M]	0.0260557	0.00236859	1	1	2	g6162.t1	0	782.354	1.87504
High	MMTDLR		0.0258126	0.00236859	1	1	1	g6162.t1	0	766.359	1.75197
High	AQDKMMTDLR	2xOxidation [M5; M6]	0.0426217	0.00387948	1	1	2	g6162.t1	1	1240.57	2.02713
High	MMTDLRK		0.0658505	0.0057461	1	1	1	g6162.t1	1	894.454	1.62629
High	MMELPYVK	2xOxidation [M1; M2]	0.0789538	0.00664388	1	1	1	g6162.t1	0	1042.49	2.24964
High	MMTDLRK	1xOxidation [M]	0.111528	0.00883999	1	1	3	g6162.t1	1	910.448	1.46836
Confidence	Sequence	Modifications	Qvality PEP	Qvality q-value	# Protein Groups	# Proteins	# PSMs	Master Protein Accessions	# Missed Cleavages	Theo. MH+ [Da]	XCorr Sequest HT
High	GFAHADFLDETSATK		1.55338e-06	0	1	1	1	g7405.t1	0	1609.75	4.38873
High	GFGYVEFDSTDSATDALVQMNQR		2.07278e-07	0	1	1	2	g7405.t1	0	2551.14	4.5513
High	GFGYVEFDSTDSATDALVQMNQR	1xOxidation [M20]	0.00456289	0.000409317	1	1	1	g7405.t1	0	2567.14	2.77323
High	LTVQHHK		0.0468008	0.00355728	1	1	1	g7405.t1	0	862.489	2.13335
High	ADLGPNPPSK		0.0896233	0.00585874	1	1	1	g7405.t1	0	995.516	2.63167
High	TMIVRDPAGLSR		0.142617	0.00994114	1	1	1	g7405.t1	1	1315.72	2.12798
P17505	Malate dehydrogenase. mitochondrial	83.7758	30	42	29	1	339	35.732	8.72	128.618	30
Confidence	Sequence	Modifications	Qvality PEP	Qvality q-value	# Protein Groups	# Proteins	# PSMs	Master Protein Accessions	# Missed Cleavages	Theo. MH+ [Da]	XCorr Sequest HT
High	ILPVGEVTPYEQK		0.000191458	0	1	1	1	g6942.t1	0	1472.8	2.63118
High	ITVIGGHSGATIVPLLSQAGHK		1.42712e-06	0	1	1	3	g6942.t1	0	2156.22	3.08383
High	VQFGGDEVVQAK		2.41813e-05	0	1	1	1	g6942.t1	0	1276.65	4.0364
High	KPGMTRDDLFNTNASIVR	1xOxidation [M4]	6.68214e-05	0	1	1	1	g6942.t1	1	2051.03	3.05162
High	KPGMTRDDLFNTNASIVR		2.77988e-06	0	1	1	1	g6942.t1	1	2035.04	2.4688
High	GYDPTPSGLRECLEGSEIVLIPAGVPR	1xCarbamidomethyl [C12]	4.98106e-06	0	1	1	1	g6942.t1	1	2882.47	4.21006
High	ECLEGSEIVLIPAGVPR	1xCarbamidomethyl [C2]	1.29729e-05	0	1	1	2	g6942.t1	0	1838.97	3.83829
High	ATADAAPNANVLIISNPVNSTVPITAEVFK		1.40217e-07	0	1	1	1	g6942.t1	0	3037.62	5.80865
High	GVIEPTFVESPLFKDQGCDFFASNVELGPSGVEK	1xCarbamidomethyl [C18]	6.35071e-06	0	1	1	1	g6942.t1	1	3699.79	5.09284
High	DDLFNTNASIVR		9.76358e-05	0	1	1	1	g6942.t1	0	1364.68	3.63927
High	DQGCDFFASNVELGPSGVEK	1xCarbamidomethyl [C4]	1.34998e-06	0	1	1	1	g6942.t1	0	2155.96	5.3505
High	LFGVTTLDVVR		1.27944e-05	0	2	3	1	g4352.t2; g6942.t1	0	1219.7	2.82933
High	VTVLGAAGGIGQPLSLLLK		2.28812e-05	0	1	1	1	g6942.t1	0	1807.11	2.63586
High	ITVIGGHSGATIVPLLSQAGHKLEGQELDDYVR		3.49581e-06	0	1	1	2	g6942.t1	1	3473.84	4.53552
High	RVQFGGDEVVQAK		1.74558e-06	0	1	1	2	g6942.t1	1	1432.75	3.29131
High	GGPGVAADVSHINTK		4.91238e-06	0	1	1	2	g6942.t1	0	1422.73	4.31894
High	GGAGSATLSMAMAGAR	1xOxidation [M]	3.17196e-06	0	1	1	2	g6942.t1	0	1424.66	4.30404
High	GGAGSATLSMAMAGAR	2xOxidation [M10; M12]	8.09632e-06	0	1	1	1	g6942.t1	0	1440.66	3.68982
High	GGAGSATLSMAMAGAR		0.000212112	0.000111107	1	1	1	g6942.t1	0	1408.67	4.36455
High	GVIEPTFVESPLFK		0.000744333	0.000111107	1	1	1	g6942.t1	0	1562.85	3.14953
High	VSELALYDIR		0.000321631	0.000111107	1	1	1	g6942.t1	0	1178.64	3.56305
High	LIDVCVQDLAK	1xCarbamidomethyl [C5]	0.000224591	0.000111107	1	1	1	g6942.t1	0	1273.68	2.59469
High	ITVIGGHSGATIVPLLSQAGHKLEGQELDDYVRR		0.00145377	0.000198571	1	1	1	g6942.t1	2	3629.94	2.46347
High	RLFGVTTLDVVR		0.00364451	0.000620519	1	1	2	g6942.t1	1	1375.81	3.20369
High	LEGQELDDYVR		0.00395135	0.000676567	1	1	1	g6942.t1	0	1336.64	2.78508
High	FAESLLR		0.00404878	0.000676567	1	1	1	g6942.t1	0	835.467	1.97709
High	DDLFNTNASIVRDLAK		0.0127705	0.00121963	1	1	2	g6942.t1	1	1791.92	2.88013
High	FISQLKGSDPANEK		0.0135778	0.00128542	1	1	1	g6942.t1	1	1533.79	3.15853
High	GSDPANEK		0.0170987	0.00192676	1	1	1	g6942.t1	0	817.369	1.70852
High	LEGQELDDYVRR		0.0485064	0.00537232	1	1	1	g6942.t1	1	1492.74	2.35742
High	VQFGGDEVVQAKGGAGSATLSMAMAGAR	1xAcetyl [N-Term]; 1xOxidation [M22]	0.0541985	0.00563116	1	1	1	g6942.t1	1	2724.31	2.20198
High	SKGVYNPK		0.0908736	0.0078426	1	1	1	g6942.t1	1	892.489	1.53896
High	GYDPTPSGLR		0.120733	0.00982157	1	1	1	g6942.t1	0	1062.52	1.93764
Q8X097	Probable ATP-citrate synthase subunit 1	51.8968	30	45	30	1	659	71.652	8.35	114.231	30
Confidence	Sequence	Modifications	Qvality PEP	Qvality q-value	# Protein Groups	# Proteins	# PSMs	Master Protein Accessions	# Missed Cleavages	Theo. MH+ [Da]	XCorr Sequest HT
High	KPAAFISTISDDR		0.000286504	0	1	1	1	g3925.t1	0	1420.74	3.11073
High	HSDVDTVVNFASSR		2.4726e-05	0	1	1	2	g3925.t1	0	1533.73	3.09429
High	SIAIIAEGVPERR		0.000384135	0	1	1	2	g3925.t1	1	1410.81	2.8162
High	SIGLIAHFLDQK		4.30735e-05	0	1	1	2	g3925.t1	0	1341.75	2.42457
High	YPGTTFIDHLLR		6.89778e-06	0	1	1	1	g3925.t1	0	1432.76	2.35878
High	SVYSSTMELMEYPQIK		1.71357e-07	0	1	1	2	g3925.t1	0	1905.9	3.53111
High	SVYSSTMELMEYPQIK	2xOxidation [M7; M10]	4.10723e-05	0	1	1	1	g3925.t1	0	1937.89	2.69164
High	SVYSSTMELMEYPQIK	1xOxidation [M10]	8.01939e-06	0	1	1	1	g3925.t1	0	1921.89	3.65694
High	NGGSFTQEEAEDYLK		2.20853e-07	0	1	1	1	g3925.t1	0	1687.74	4.34904
High	FGGALDGAAEEFTK		4.66786e-08	0	1	1	1	g3925.t1	0	1412.67	4.517
High	SIGLIAHFLDQKR		9.74747e-05	0	1	1	1	g3925.t1	1	1497.85	1.89902
High	EAGIHVPETFEDLPK		0.000262581	0	1	1	2	g3925.t1	0	1681.84	2.80301
High	AYDKGLSPR		0.000333066	0	1	1	1	g3925.t1	1	1006.53	2.84194
High	AGKDLISALVSGLLTIGSR		2.85194e-05	0	1	1	1	g3925.t1	1	1871.1	4.09187
High	HPWDDITYLLPSVAK		1.31116e-05	0	1	1	2	g3925.t1	0	1754.91	3.25145
High	IPIDYSWAQELGLIR		5.95083e-07	0	1	1	1	g3925.t1	0	1773.95	3.39556
High	MGVLNGLFVLGR		1.06688e-05	0	1	1	1	g3925.t1	0	1275.72	3.24259
High	LYRPGSVAYVSK		0.00113691	0	1	1	2	g3925.t1	0	1339.74	2.98744
High	LLDYALAVETVTTSK		1.4812e-06	0	1	1	1	g3925.t1	0	1623.88	4.38384
High	IGNTGGMMDNIVASK	1xOxidation [M]	8.18723e-05	0	1	1	4	g3925.t1	0	1523.72	3.65968
High	IGNTGGMMDNIVASK		7.97991e-07	0	1	1	1	g3925.t1	0	1507.72	3.95624
High	IGNTGGMMDNIVASK	2xOxidation [M7; M8]	0.00112795	0	1	1	1	g3925.t1	0	1539.71	2.73645
High	VLAEVYQK		0.00190094	9.23743e-05	1	1	1	g3925.t1	0	949.535	2.49716
High	NNPDLRVELVKEYVLK		0.00135308	9.23743e-05	1	1	1	g3925.t1	2	1929.08	2.55853
High	RLPQYASK		0.00665553	0.000460724	1	1	1	g3925.t1	1	962.542	2.45727
High	KQPSVAGIIYTFGGQFVSK		0.0171426	0.00119773	1	1	1	g3925.t1	1	2027.1	3.15887
High	GAPGNEGRVEVSV		0.0167476	0.00119773	1	1	1	g3925.t1	1	1270.64	2.63773
High	DFVDTMR		0.0181002	0.00126406	1	1	1	g3925.t1	0	883.398	1.75711
High	QVADGIIVPKPEPAVPK		0.0274697	0.00187111	1	1	1	g3925.t1	0	1758.02	2.02091
High	NNPDLRVELVK		0.0289864	0.00192905	1	1	1	g3925.t1	1	1296.73	1.86836
High	LIPGIGHR		0.0292096	0.00192905	1	1	1	g3925.t1	0	862.526	0.949496
High	DFVDTMRK		0.0320212	0.00210613	1	1	1	g3925.t1	1	1011.49	2.00969
High	YQADPECK	1xCarbamidomethyl [C7]	0.0424284	0.00313616	1	1	1	g3925.t1	0	1010.42	2.09191
High	DFVDTMR	1xOxidation [M6]	0.0852012	0.00564668	1	1	1	g3925.t1	0	899.393	1.83561
High	GAPGNEGR		0.0870713	0.00575709	1	1	1	g3925.t1	0	757.359	2.07695
g11796.t1	hypothetical protein	60.7908	29	52	29	1	607	67.62	5.25	164.626	29
Confidence	Sequence	Modifications	Qvality PEP	Qvality q-value	# Protein Groups	# Proteins	# PSMs	Master Protein Accessions	# Missed Cleavages	Theo. MH+ [Da]	XCorr Sequest HT
High	NSYFKDEDWQNQSTDVQGR		7.63192e-08	0	1	1	2	g11796.t1	1	2317.01	5.54726
High	FMPGGQAITISGR	1xOxidation [M2]	0.000120743	0	1	1	1	g11796.t1	0	1350.68	2.4466
High	FMPGGQAITISGR		0.000506911	0	1	1	1	g11796.t1	0	1334.69	2.33239
High	KNSYFKDEDWQNQSTDVQGR		1.88096e-09	0	1	1	2	g11796.t1	2	2445.11	4.91134
High	YYIGYNPDHR		0.000140372	0	1	1	2	g11796.t1	0	1297.6	3.27823
High	VPPHKPFEGPGFKFPR		9.59412e-05	0	1	1	1	g11796.t1	1	1836.99	2.33169
High	GWLQQMADGER	1xOxidation [M6]	0.000419123	0	1	1	1	g11796.t1	0	1306.58	3.22676
High	GWLQQMADGER		0.000139264	0	1	1	2	g11796.t1	0	1290.59	3.76851
High	TVIGVSIEAHRPDSINK		3.61785e-05	0	1	1	2	g11796.t1	0	1836	3.12061
High	NSYFKDEDWQNQSTDVQGRFEDFIR		4.84216e-07	0	1	1	2	g11796.t1	2	3124.4	3.65476
High	RPGYLHGLPERLPLHK		2.69276e-07	0	1	1	4	g11796.t1	1	1883.08	2.84466
High	LHVESNSPTLYYLVK		6.97355e-07	0	1	1	2	g11796.t1	0	1762.94	4.78317
High	HESSGEASSDWGSWWNHIR		6.60291e-14	0	1	1	3	g11796.t1	0	2227.95	6.17697
High	NAPTFVPTSCDTAVYPWISPATSR	1xCarbamidomethyl [C10]	9.57647e-07	0	1	1	2	g11796.t1	0	2638.26	3.99479
High	DALFNTRGDLMVSLFYNGAEPPSTAPR		0.00122083	0	1	1	1	g11796.t1	1	2939.44	2.67589
High	SWDVSDWVFAFPVTVTNDTVPPGTQK		0.000327829	0	1	1	1	g11796.t1	0	2893.4	3.09333
High	MGVRPGDFSLAELFIDVSQATTWDR		2.74108e-05	0	1	1	1	g11796.t1	0	2811.38	4.23324
High	SSTDPYFQFSEGWGGWNWSSQR		8.46064e-08	0	1	1	2	g11796.t1	0	2609.11	6.22647
High	IDDPSGTPACTSTGYGYDEGIDAPWEDYVR	1xCarbamidomethyl [C10]	9.97414e-10	0	1	1	1	g11796.t1	0	3307.4	5.87634
High	LFLPASGTFLMR		9.9821e-05	0	1	1	1	g11796.t1	0	1352.74	2.5052
High	VNESATSSSYIR		5.88618e-06	0	1	1	2	g11796.t1	0	1313.63	4.00284
High	RPGYLHGLPER		3.27336e-06	0	1	1	2	g11796.t1	0	1294.7	4.30013
High	GDLMVSLFYNGAEPPSTAPR	1xOxidation [M4]	1.65189e-08	0	1	1	2	g11796.t1	0	2138.02	4.01183
High	GDLMVSLFYNGAEPPSTAPR		4.21886e-06	0	1	1	2	g11796.t1	0	2122.03	3.82594
High	IDDPSGTPACTSTGYGYDEGIDAPWEDYVRK	1xCarbamidomethyl [C10]	1.52435e-05	0	1	1	1	g11796.t1	1	3435.5	3.2431
High	SDFHFDVLQTGVVSGPFK		1.49746e-07	0	1	1	2	g11796.t1	0	1979.99	3.92579
High	LVVGNDAPK		0.000868648	0	1	1	1	g11796.t1	0	912.515	2.08931
High	LFLPASGTFLMR	1xOxidation [M11]	0.00181291	9.23743e-05	1	1	1	g11796.t1	0	1368.73	1.81286
High	VPPHKPFEGPGFK		0.0258305	0.00181623	1	1	1	g11796.t1	0	1436.77	1.90154
High	LGEPTIK		0.0396328	0.00277866	1	1	1	g11796.t1	0	757.445	1.84108
High	FEDFIR		0.0715184	0.00505944	1	1	1	g11796.t1	0	826.409	1.91147
High	DALFNTR		0.0852012	0.00564668	1	1	1	g11796.t1	0	836.426	1.83502
High	QAPAGEKPPAAEK		0.107932	0.00736083	1	1	1	g11796.t1	0	1293.68	1.96757
M1W428	Thioredoxin reductase tcpT	96.6049	29	87	29	1	324	34.43	6.46	278.441	29
Confidence	Sequence	Modifications	Qvality PEP	Qvality q-value	# Protein Groups	# Proteins	# PSMs	Master Protein Accessions	# Missed Cleavages	Theo. MH+ [Da]	XCorr Sequest HT
High	QIERYPTVSFHTAHVTHAAHIDLEPGR		2.98826e-10	0	1	1	3	g6161.t1	1	3082.56	5.54074
High	YPTVSFHTAHVTHAAHIDLEPGR		8.47822e-14	0	1	1	6	g6161.t1	0	2556.27	6.26552
High	AQHLIDQLSLK		3.71616e-06	0	1	1	2	g6161.t1	0	1265.72	3.10835
High	NRAQHLIDQLSLK		3.73443e-05	0	1	1	3	g6161.t1	1	1535.87	3.61954
High	KLVLATGTEDVLPDDIDGYR		2.40512e-09	0	1	1	2	g6161.t1	1	2190.13	5.75929
High	AGAVVSMQLCNEEGAAALEASKESQ	1xOxidation [M7]; 1xCarbamidomethyl [C10]	3.41595e-07	0	1	1	2	g6161.t1	1	2566.18	4.38159
High	AGAVVSMQLCNEEGAAALEASKESQ	1xCarbamidomethyl [C10]	2.19336e-10	0	1	1	2	g6161.t1	1	2550.18	7.1545
High	NAGVTAMHTVLSRDGMDPTEFR	1xOxidation [M]	3.47056e-07	0	1	1	2	g6161.t1	1	2421.13	2.55353
High	NAGVTAMHTVLSRDGMDPTEFR		2.7142e-07	0	1	1	2	g6161.t1	1	2405.13	2.95659
High	AYPMGVLAFDSPAYGHLSVMALHLNPK		2.22177e-09	0	1	1	3	g6161.t1	0	2899.46	3.42097
High	AYPMGVLAFDSPAYGHLSVMALHLNPK	2xOxidation [M4; M20]	0.00110149	0	1	1	2	g6161.t1	0	2931.45	1.59191
High	YPTVSFHTAHVTHAAHIDLEPGRK		1.25399e-06	0	1	1	4	g6161.t1	1	2684.37	3.57423
High	VALASGATLDTR		4.75173e-06	0	1	1	2	g6161.t1	0	1174.64	3.54601
High	GFQLTDDAGAVFR		5.27319e-09	0	1	1	2	g6161.t1	0	1396.69	4.94053
High	RQIERYPTVSFHTAHVTHAAHIDLEPGR		1.42937e-10	0	1	1	3	g6161.t1	2	3238.66	4.63399
High	QIERYPTVSFHTAHVTHAAHIDLEPGRK		1.09257e-05	0	1	1	2	g6161.t1	2	3210.66	4.45559
High	KGFQLTDDAGAVFR		1.41661e-07	0	1	1	2	g6161.t1	1	1524.78	4.25677
High	TALVFDTGVYR		7.86901e-05	0	1	1	1	g6161.t1	0	1241.65	3.17023
High	VTIYSNGPVSDAAPVQHALR		2.38613e-09	0	1	1	2	g6161.t1	0	2095.09	4.64643
High	AGAVVSMQLCNEEGAAALEASK	1xOxidation [M7]; 1xCarbamidomethyl [C10]	1.02342e-07	0	1	1	1	g6161.t1	0	2222.04	5.29964
High	AGAVVSMQLCNEEGAAALEASK	1xCarbamidomethyl [C10]	8.44415e-10	0	1	1	1	g6161.t1	0	2206.05	5.92309
High	LVLATGTEDVLPDDIDGYR		2.23509e-11	0	1	1	2	g6161.t1	0	2062.03	4.63942
High	NAGVTAMHTVLSR	1xOxidation [M7]	4.41104e-05	0	1	1	6	g6161.t1	0	1372.7	3.86912
High	NAGVTAMHTVLSR		1.88828e-05	0	1	1	4	g6161.t1	0	1356.71	3.71896
High	RLVNNGKGPER		5.76504e-07	0	1	1	2	g6161.t1	2	1239.69	3.35314
High	TTPSGDVAVDALFTESSVPGCIVAGDTSEVVK	1xCarbamidomethyl [C21]	0.000231304	0	1	1	2	g6161.t1	0	3208.56	3.50871
High	MLYDALIVGGGPAGLAAALALGR		2.06068e-13	0	1	1	1	g6161.t1	0	2170.21	5.65978
High	MLYDALIVGGGPAGLAAALALGR	1xOxidation [M1]	7.77713e-09	0	1	1	1	g6161.t1	0	2186.2	5.12618
High	QNWPDHIVQCLFCDGFDER	2xCarbamidomethyl [C10; C13]	8.19649e-08	0	1	1	2	g6161.t1	0	2436.05	4.84394
High	GITLEFDDGPSVTLGLLMHKPPTR	1xOxidation [M18]	5.4641e-05	0	1	1	1	g6161.t1	0	2610.36	2.86936
High	DGMDPTEFR		0.000224085	0	1	1	3	g6161.t1	0	1067.45	3.18883
High	GITLEFDDGPSVTLGLLMHKPPTR		1.35748e-06	0	1	1	2	g6161.t1	0	2594.36	2.75645
High	QASLALGAGCR	1xCarbamidomethyl [C10]	0.000108918	0	1	1	1	g6161.t1	0	1103.56	2.17396
High	DGMDPTEFR	1xOxidation [M3]	0.00197754	9.23743e-05	1	1	5	g6161.t1	0	1083.44	2.65713
High	VALASGATLDTRR		0.00408657	0.000333797	1	1	1	g6161.t1	1	1330.74	2.40859
High	LVNNGKGPER		0.00644963	0.000460724	1	1	1	g6161.t1	1	1083.59	2.90939
High	AYPMGVLAFDSPAYGHLSVMALHLNPK	1xOxidation [M20]	0.0112529	0.000810598	1	1	2	g6161.t1	0	2915.46	1.73976
High	RLVNNGK		0.017411	0.00119773	1	1	1	g6161.t1	1	800.474	2.22739
High	NAGVTAMHTVLSRDGMDPTEFR	2xOxidation [M7; M16]	0.0242866	0.00175428	1	1	1	g6161.t1	1	2437.12	2.95412
Q01369	Guanine nucleotide-binding protein subunit beta-like protein	86.7089	29	46	29	1	316	35.077	7.21	148.899	29
Confidence	Sequence	Modifications	Qvality PEP	Qvality q-value	# Protein Groups	# Proteins	# PSMs	Master Protein Accessions	# Missed Cleavages	Theo. MH+ [Da]	XCorr Sequest HT
High	FVGHTNDVLSVSFSADNR		2.44897e-07	0	1	1	2	g11956.t1	0	1964.95	5.6868
High	GHSHIVSDCVISSDGAYALSSSWDK	1xCarbamidomethyl [C9]	1.19572e-06	0	1	1	1	g11956.t1	0	2678.22	4.50096
High	IQTDHIGHTGYINTVTISPDGSLCASGGK	1xCarbamidomethyl [C24]	4.78099e-08	0	1	1	3	g11956.t1	0	2999.45	4.47813
High	FSPNPQNPVIVSAGWDKFVK		1.10913e-06	0	1	1	2	g11956.t1	1	2230.17	2.83116
High	VDELKPEYVEVGK		1.17791e-05	0	1	1	2	g11956.t1	0	1504.79	3.85
High	SKVDELKPEYVEVGK		1.78443e-05	0	1	1	1	g11956.t1	1	1719.92	4.47956
High	YTITDKGHTEWVSCVR	1xCarbamidomethyl [C14]	9.09716e-07	0	1	1	3	g11956.t1	1	1951.93	4.53328
High	RFVGHTNDVLSVSFSADNR		2.28717e-07	0	1	1	1	g11956.t1	1	2121.05	4.68271
High	GTLEGHNGWVTSLATSLENPNMLLSGSR		2.78617e-08	0	1	1	2	g11956.t1	0	2941.45	5.44139
High	GTLEGHNGWVTSLATSLENPNMLLSGSR	1xOxidation [M22]	3.44576e-05	0	1	1	3	g11956.t1	0	2957.44	4.59797
High	FSPNPQNPVIVSAGWDK		1.52924e-06	0	1	1	1	g11956.t1	0	1855.93	3.91676
High	HLYSLTAGDEIHALVFSPNR		2.88303e-08	0	1	1	1	g11956.t1	0	2240.15	4.26714
High	DGTTMLWDLNESK	1xOxidation [M5]	2.88976e-05	0	1	1	1	g11956.t1	0	1525.68	3.88315
High	DGTTMLWDLNESK		0.000166803	0	1	1	1	g11956.t1	0	1509.69	3.95429
High	SREPECISLAWSADGQTLFAGYTDNKIR	1xCarbamidomethyl [C6]	3.66539e-07	0	1	1	1	g11956.t1	2	3185.53	4.72163
High	TLIIWNLTRDEQAYGYPK		7.55401e-05	0	1	1	1	g11956.t1	1	2181.13	2.5171
High	DKTLIIWNLTRDEQAYGYPK		3.59241e-06	0	1	1	2	g11956.t1	2	2424.26	3.36635
High	DKTLIIWNLTR		5.90307e-05	0	1	1	2	g11956.t1	1	1372.79	4.01122
High	SKVDELKPEYVEVGKK		3.02843e-06	0	1	1	1	g11956.t1	2	1848.01	3.08296
High	GTLEGHNGWVTSLATSLENPNMLLSGSRDK		0.000228839	9.86018e-05	1	1	1	g11956.t1	1	3184.57	3.41934
High	TLIIWNLTR		0.000406081	9.86018e-05	1	1	1	g11956.t1	0	1129.67	2.84038
High	LWELSTGVTTR		0.000837218	0.000169586	1	1	1	g11956.t1	0	1262.67	2.40636
High	DEQAYGYPKR		0.0010496	0.000169586	1	1	2	g11956.t1	1	1226.58	2.92952
High	VDELKPEYVEVGKK		0.000981978	0.000169586	1	1	1	g11956.t1	1	1632.88	2.4111
High	GHTEWVSCVR	1xCarbamidomethyl [C8]	0.000906194	0.000169586	1	1	2	g11956.t1	0	1230.57	2.62066
High	LWNTLGDCK	1xCarbamidomethyl [C8]	0.000692421	0.000169586	1	1	1	g11956.t1	0	1106.53	3.00821
High	VWELASCR	1xCarbamidomethyl [C7]	0.00177878	0.000321777	1	1	1	g11956.t1	0	1020.49	2.82448
High	AWGVMSR		0.00716074	0.000749922	1	1	1	g11956.t1	0	806.398	1.92206
High	DEQAYGYPK		0.00736682	0.000749922	1	1	1	g11956.t1	0	1070.48	2.27706
High	AWGVMSRA	1xOxidation [M5]	0.0379436	0.00357144	1	1	1	g11956.t1	1	893.43	2.00237
High	AWGVMSRA		0.0635328	0.00560036	1	1	1	g11956.t1	1	877.435	2.5739
High	TIKLWNTLGDCK	1xCarbamidomethyl [C11]	0.0995988	0.00799158	1	1	1	g11956.t1	1	1448.76	1.91248
Q0CCX5	Questin oxidase	54.902	29	36	29	1	459	50.491	6.58	95.4062	29
Confidence	Sequence	Modifications	Qvality PEP	Qvality q-value	# Protein Groups	# Proteins	# PSMs	Master Protein Accessions	# Missed Cleavages	Theo. MH+ [Da]	XCorr Sequest HT
High	NHGWQQLFDRVNSMTDDDGHTPK		8.60778e-06	0	1	1	1	g4752.t1	1	2698.21	3.76903
High	WVVDENSSEKELER		4.0794e-05	0	1	1	2	g4752.t1	1	1719.82	2.96656
High	GRFDLAGYASR		8.56665e-05	0	1	1	2	g4752.t1	1	1212.61	4.1403
High	ADAGVTLGQLLAEIR		1.9292e-06	0	1	1	1	g4752.t1	0	1526.85	3.18678
High	ADAGVTLGQLLAEIRADEK		5.02583e-05	0	1	1	1	g4752.t1	1	1970.06	2.31961
High	TTFAAHLGDEAYYGDYLVHFAR		9.21495e-08	0	1	1	2	g4752.t1	0	2517.18	2.9012
High	GAPELPAAEIVNYVSSNHR		6.46389e-07	0	1	1	1	g4752.t1	0	2024.02	3.78141
High	RGFAIEGQDAWLK		8.23358e-05	0	1	1	1	g4752.t1	1	1490.78	4.14355
High	AAAMGMDGVQAGGPK		2.75072e-07	0	1	1	1	g4752.t1	0	1360.63	4.60297
High	AAAMGMDGVQAGGPK	2xOxidation [M4; M6]	5.63806e-06	0	1	1	1	g4752.t1	0	1392.62	4.18848
High	WVVDENSSEKELERK		1.8644e-06	0	1	1	1	g4752.t1	2	1847.91	4.13412
High	AVANGAQACAK	1xCarbamidomethyl [C9]	0.000591416	9.86018e-05	1	1	1	g4752.t1	0	1060.52	3.2356
High	EGKADAGVTLGQLLAEIR		0.00023598	9.86018e-05	1	1	1	g4752.t1	1	1841.01	2.21585
High	ADEKLAGAAR		0.000204838	9.86018e-05	1	1	1	g4752.t1	1	1001.54	2.56191
High	VSELLQENHEK		0.000255609	9.86018e-05	1	1	2	g4752.t1	0	1325.67	3.08409
High	AWAEVPVRTGADDGQK		0.000271841	9.86018e-05	1	1	1	g4752.t1	1	1699.84	3.06572
High	FDLAGYASR		0.000996549	0.000169586	1	1	1	g4752.t1	0	999.489	3.12662
High	VTADLSNR		0.00117494	0.000169586	1	1	1	g4752.t1	0	875.458	2.30412
High	GFAIEGQDAWLK		0.000837218	0.000169586	1	1	1	g4752.t1	0	1334.67	2.64802
High	NHGWQQLFDR		0.00127804	0.000169586	1	1	1	g4752.t1	0	1300.62	2.51622
High	TGADDGQK		0.00242377	0.000392698	1	1	1	g4752.t1	0	791.353	2.37692
High	TYQRPPVPLHPR		0.00216001	0.000392698	1	1	2	g4752.t1	0	1460.81	2.52597
High	ADDLLVR		0.00254771	0.000449057	1	1	1	g4752.t1	0	801.446	2.81226
High	GVSAVLSEYLFARDER		0.00286573	0.000449057	1	1	1	g4752.t1	1	1811.93	2.30246
High	DERADDLLVR		0.00546347	0.000701476	1	1	1	g4752.t1	1	1201.62	2.32681
High	WEDANKLR		0.0122612	0.00122886	1	1	1	g4752.t1	1	1031.53	1.90848
High	GVSAVLSEYLFARDERADDLLVR		0.0125022	0.00122886	1	1	1	g4752.t1	2	2594.36	2.74906
High	AGKEMCELAAK	1xCarbamidomethyl [C6]	0.0114551	0.00122886	1	1	1	g4752.t1	1	1207.58	2.91877
High	AGKEMCELAAK	1xOxidation [M5]; 1xCarbamidomethyl [C6]	0.0140561	0.00128193	1	1	1	g4752.t1	1	1223.58	2.71682
High	WEDANKLRDGVVGR		0.039684	0.0036202	1	1	1	g4752.t1	2	1614.83	2.15236
High	VNSMTDDDGHTPK		0.121449	0.00915418	1	1	1	g4752.t1	0	1416.61	1.37044
Q9P6C8	Alcohol dehydrogenase 1	92.068	29	75	29	1	353	37.051	7.65	235.404	29
Confidence	Sequence	Modifications	Qvality PEP	Qvality q-value	# Protein Groups	# Proteins	# PSMs	Master Protein Accessions	# Missed Cleavages	Theo. MH+ [Da]	XCorr Sequest HT
High	GSYVGNRKDTAEALDFFAR		2.65831e-07	0	1	1	3	g35.t1	2	2117.04	3.98149
High	AMCESMGTTAFVDFSK	2xOxidation [M2; M6]; 1xCarbamidomethyl [C3]	3.00782e-06	0	1	1	1	g35.t1	0	1813.74	4.01648
High	AMCESMGTTAFVDFSK	1xOxidation [M6]; 1xCarbamidomethyl [C3]	1.98266e-06	0	1	1	1	g35.t1	0	1797.75	4.07722
High	AMCESMGTTAFVDFSK	1xCarbamidomethyl [C3]	3.76699e-07	0	1	1	2	g35.t1	0	1781.75	4.6216
High	YSGVCHTDLHAMQGDWPLPVK	1xOxidation [M12]; 1xCarbamidomethyl [C5]	2.02372e-06	0	1	1	2	g35.t1	0	2427.12	3.68922
High	YSGVCHTDLHAMQGDWPLPVK	1xCarbamidomethyl [C5]	1.83624e-08	0	1	1	2	g35.t1	0	2411.13	4.86225
High	EIDVQEPGPDEVLVHVK		2.65978e-06	0	1	1	3	g35.t1	0	1902.98	4.49672
High	KDTAEALDFFAR		7.40803e-06	0	1	1	2	g35.t1	1	1383.69	4.17732
High	IPLVGGHEGAGTVVK		6.79154e-05	0	1	1	2	g35.t1	0	1433.81	2.92239
High	AMGIHTISIDAGDDK		2.37382e-05	0	1	1	2	g35.t1	0	1543.74	3.88621
High	DTAEALDFFAR		1.71306e-05	0	1	1	3	g35.t1	0	1255.6	4.32066
High	AGQTVAIVGAGGGLGSLALQYAK		2.45927e-10	0	1	1	2	g35.t1	0	2102.16	6.58281
High	WLNGSCLACDFCQQADESLCPK	4xCarbamidomethyl [C6; C9; C12; C20]	2.50627e-05	0	1	1	2	g35.t1	0	2659.1	3.71033
High	APFKVVGLSQLNEVYDLMKK		1.15555e-06	0	1	1	2	g35.t1	2	2279.25	2.30742
High	GSDLAAIAPVLCAGITVYK	1xCarbamidomethyl [C12]	1.96786e-07	0	1	1	2	g35.t1	0	1919.03	4.54262
High	YSGVCHTDLHAMQGDWPLPVKIPLVGGHEGAGTVVK	1xCarbamidomethyl [C5]	2.8028e-09	0	1	1	1	g35.t1	1	3825.92	4.70426
High	TGSLVQDVQIGDDVGIK		2.18169e-06	0	1	1	1	g35.t1	0	1743.91	4.23068
High	VVGLSQLNEVYDLMKK	1xOxidation [M14]	1.42546e-05	0	1	1	2	g35.t1	1	1851.99	3.46558
High	VVGLSQLNEVYDLMKK		2.48268e-07	0	1	1	2	g35.t1	1	1835.99	4.0565
High	VVGLSQLNEVYDLMK	1xOxidation [M14]	2.49971e-07	0	1	1	3	g35.t1	0	1723.89	4.86025
High	VVGLSQLNEVYDLMK		2.10337e-09	0	1	1	2	g35.t1	0	1707.9	5.0064
High	APFKVVGLSQLNEVYDLMK	1xOxidation [M18]	1.69312e-07	0	1	1	2	g35.t1	1	2167.15	4.10065
High	APFKVVGLSQLNEVYDLMK		5.0497e-08	0	1	1	2	g35.t1	1	2151.15	5.07534
High	ALLSGYTVDGSFQQYAIAK		5.824e-09	0	1	1	4	g35.t1	0	2032.04	5.58973
High	GSVVCIGLPAGAYLK	1xCarbamidomethyl [C5]	8.6234e-05	0	1	1	2	g35.t1	0	1504.82	3.39877
High	QMAQVVETVGQRPVYK		5.19407e-07	0	1	1	2	g35.t1	0	1832.97	3.72129
High	QMAQVVETVGQRPVYK	1xOxidation [M2]	2.90941e-05	0	1	1	2	g35.t1	0	1848.96	2.89058
High	AMGIHTISIDAGDDKK	1xOxidation [M2]	4.40826e-07	0	1	1	3	g35.t1	1	1687.83	3.78526
High	AMGIHTISIDAGDDKK		6.5978e-07	0	1	1	3	g35.t1	1	1671.84	4.67706
High	KQMAQVVETVGQRPVYK	1xOxidation [M3]	1.78443e-05	0	1	1	2	g35.t1	1	1977.06	3.11215
High	KQMAQVVETVGQRPVYK		9.73286e-08	0	1	1	2	g35.t1	1	1961.06	4.46333
High	APVFDTVVR		0.000395806	9.86018e-05	1	1	1	g35.t1	0	1003.56	2.41966
High	DVQAATVDGLGPHAVILLAVAEKPFQQAAEYVRPR		0.0011839	0.000169586	1	1	2	g35.t1	0	3730.01	1.55993
High	SSNVVKDVQAATVDGLGPHAVILLAVAEKPFQQAAEYVRPR		0.00485146	0.000643041	1	1	1	g35.t1	1	4344.35	1.71273
High	GMIKAPFK		0.0234892	0.00208798	1	1	1	g35.t1	1	891.512	1.74253
High	GSYVGNR		0.0389793	0.0036202	1	1	1	g35.t1	0	752.369	2.10912
High	GLKEAGVR		0.040763	0.0036644	1	1	1	g35.t1	1	829.489	1.9727
High	YVLDTSK		0.075424	0.00645132	1	1	2	g35.t1	0	825.435	1.50486
J9MJK9	Transaldolase	65.8462	28	45	28	1	325	35.582	5.5	132.189	28
Confidence	Sequence	Modifications	Qvality PEP	Qvality q-value	# Protein Groups	# Proteins	# PSMs	Master Protein Accessions	# Missed Cleavages	Theo. MH+ [Da]	XCorr Sequest HT
High	AAGTTVVCDSGDFATISK	1xCarbamidomethyl [C8]	1.80054e-07	0	1	1	1	g1250.t1	0	1799.85	4.46872
High	KYGYNTIVMGASFR		2.59273e-05	0	1	1	2	g1250.t1	1	1606.8	3.32889
High	YTPQDATTNPSLILAASK		4.4347e-08	0	1	1	3	g1250.t1	0	1890.98	4.36295
High	YGYNTIVMGASFR	1xOxidation [M8]	3.47179e-06	0	1	1	1	g1250.t1	0	1494.7	4.00687
High	YGYNTIVMGASFR		5.44884e-06	0	1	1	2	g1250.t1	0	1478.71	4.33629
High	FDFNEEQMAVEKLR		6.1447e-05	0	1	1	2	g1250.t1	1	1755.84	2.6204
High	LDASQSATLSIEK		2.67801e-06	0	1	1	1	g1250.t1	0	1362.71	4.07622
High	IIDLYKEQGISKDR		1.10029e-05	0	1	1	2	g1250.t1	2	1677.92	3.5021
High	FDFNEEQMAVEK		1.07802e-05	0	1	1	1	g1250.t1	0	1486.65	4.48761
High	FDFNEEQMAVEK	1xOxidation [M8]	7.16299e-05	0	1	1	1	g1250.t1	0	1502.65	3.38616
High	FSFDTQASVNK		0.000109216	0	1	1	2	g1250.t1	0	1243.6	3.82559
High	AAGTTVVCDSGDFATISKYTPQDATTNPSLILAASK	1xCarbamidomethyl [C8]	9.86581e-06	0	1	1	1	g1250.t1	1	3671.81	3.49462
High	GGSIDDQVDATLDNLLVQFGK		1.23634e-07	0	1	1	2	g1250.t1	0	2205.1	5.13805
High	KPEYAALIDAAVAYGK		4.68795e-07	0	1	1	2	g1250.t1	0	1679.9	4.73753
High	KEYTAAEDPGVK		9.9012e-05	0	1	1	1	g1250.t1	1	1307.65	3.42148
High	LDASQSATLSIEKK		1.6223e-05	0	1	1	1	g1250.t1	1	1490.81	2.92098
High	KLDASQSATLSIEKK		1.71306e-05	0	1	1	2	g1250.t1	2	1618.9	3.5859
High	AATKKEYTAAEDPGVK		9.09048e-05	0	1	1	1	g1250.t1	2	1678.86	3.54959
High	KLDASQSATLSIEK		4.62523e-06	0	1	1	1	g1250.t1	1	1490.81	3.89131
High	SVQQIFNYYKK		0.000413986	9.86018e-05	1	1	2	g1250.t1	1	1417.75	2.60698
High	EYTAAEDPGVK		0.000506885	9.86018e-05	1	1	1	g1250.t1	0	1179.55	3.04305
High	SVQQIFNYYK		0.000926155	0.000169586	1	1	1	g1250.t1	0	1289.65	3.05589
High	IASTWEGIK		0.000807922	0.000169586	1	1	1	g1250.t1	0	1004.54	1.58002
High	FAADAVTLK		0.00123938	0.000169586	1	1	1	g1250.t1	0	935.52	2.0358
High	IIDLYKEQGISK		0.000790922	0.000169586	1	1	2	g1250.t1	1	1406.79	2.91784
High	LIPGKVSTEVDAR		0.00242377	0.000392698	1	1	1	g1250.t1	1	1384.78	1.84637
High	VSTEVDAR		0.0035217	0.000449057	1	1	2	g1250.t1	0	876.442	2.33893
High	TYIKDEATFR		0.00779839	0.000817133	1	1	2	g1250.t1	1	1243.63	2.02756
High	FDFNEEQMAVEKLR	1xOxidation [M8]	0.0102983	0.00118564	1	1	1	g1250.t1	1	1771.83	1.53605
High	IIDLYK		0.0186564	0.001688	1	1	1	g1250.t1	0	764.455	1.68578
High	ILDWYK		0.0536659	0.00499245	1	1	1	g1250.t1	0	837.451	1.72179
P37211	ATP synthase subunit alpha. mitochondrial	47.6449	28	40	28	1	552	59.792	9.2	114.675	28
Confidence	Sequence	Modifications	Qvality PEP	Qvality q-value	# Protein Groups	# Proteins	# PSMs	Master Protein Accessions	# Missed Cleavages	Theo. MH+ [Da]	XCorr Sequest HT
High	AAPTEVSSILEQR		1.96265e-05	0	1	1	2	g3545.t1	0	1400.74	3.66278
High	EAYPGDVFYLHSR		3.11326e-05	0	1	1	1	g3545.t1	0	1553.74	3.11871
High	TNESELLSQIER		2.40627e-05	0	1	1	1	g3545.t1	0	1418.71	3.6792
High	HAVIIYDDLSK		7.91294e-05	0	1	1	1	g3545.t1	0	1273.68	3.14202
High	VVDALGNPIDGKGPIK		2.04435e-05	0	1	1	2	g3545.t1	1	1592.9	3.94728
High	ILQWEADFLAHLK		4.57437e-05	0	1	1	1	g3545.t1	0	1583.86	3.30352
High	TGEIVDVPVGEALLGR		4.68795e-07	0	1	1	2	g3545.t1	0	1624.89	4.32942
High	VHGMSNVQAEELVEFASGVK		3.76699e-07	0	1	1	2	g3545.t1	0	2131.05	5.0226
High	TNESELLSQIEREGALSK		0.000130105	0	1	1	1	g3545.t1	1	2004.02	3.86175
High	EVAAFAQFGSDLDAATK		3.591e-07	0	1	1	1	g3545.t1	0	1740.84	5.21433
High	GVQEEAGLAETGR		1.49505e-05	0	1	1	1	g3545.t1	0	1316.64	4.28263
High	RSVNQPVQTGLK		9.4565e-05	0	1	1	2	g3545.t1	1	1326.75	3.06486
High	IRGVQEEAGLAETGR		6.07775e-06	0	1	1	2	g3545.t1	1	1585.83	4.37613
High	VHGMSNVQAEELVEFASGVK	1xOxidation [M4]	0.000329498	9.86018e-05	1	1	1	g3545.t1	0	2147.04	2.05383
High	VLSVGDGIAR		0.000362093	9.86018e-05	1	1	1	g3545.t1	0	986.563	2.23969
High	DNGKHAVIIYDDLSK		0.000393284	9.86018e-05	1	1	1	g3545.t1	1	1687.86	2.94109
High	SVDAMVPIGR	1xOxidation [M5]	0.00054545	9.86018e-05	1	1	1	g3545.t1	0	1060.55	2.88043
High	SVDAMVPIGR		0.000337859	9.86018e-05	1	1	1	g3545.t1	0	1044.55	3.13187
High	SVNQPVQTGLK		0.000790922	0.000169586	1	1	1	g3545.t1	0	1170.65	2.41976
High	VVDALGNPIDGKGPIKTTEK		0.000919444	0.000169586	1	1	2	g3545.t1	2	2052.13	3.48981
High	AQLKAPGILPR		0.00140268	0.000169586	1	1	2	g3545.t1	1	1163.73	2.4574
High	GVRPAINVGLSVSR		0.00173657	0.000321777	1	1	1	g3545.t1	0	1424.83	2.03166
High	WNNTTDETK		0.0020737	0.000321777	1	1	1	g3545.t1	0	1108.49	2.66886
High	VVDALGNPIDGK		0.00200739	0.000321777	1	1	1	g3545.t1	0	1197.65	2.79879
High	DIVTSFTK		0.00230656	0.000392698	1	1	1	g3545.t1	0	910.488	2.0241
High	ELIIGDRQTGK		0.00216001	0.000392698	1	1	1	g3545.t1	1	1229.68	2.93827
High	LFLAQYR		0.00371141	0.00051153	1	1	1	g3545.t1	0	910.515	2.66951
High	LRDIVTSFTK		0.0174292	0.00163093	1	1	2	g3545.t1	1	1179.67	1.99305
High	TLEENDAMK	1xOxidation [M8]	0.0411286	0.0036644	1	1	1	g3545.t1	0	1066.47	1.64819
High	ELIIGDR		0.102449	0.00845385	1	1	1	g3545.t1	0	815.462	1.87823
High	TLEENDAMK		0.10944	0.00883999	1	1	1	g3545.t1	0	1050.48	2.02056
Q12634	Tetrahydroxynaphthalene reductase	91.0781	28	43	28	1	269	28.461	6.3	101.164	28
Confidence	Sequence	Modifications	Qvality PEP	Qvality q-value	# Protein Groups	# Proteins	# PSMs	Master Protein Accessions	# Missed Cleavages	Theo. MH+ [Da]	XCorr Sequest HT
High	VDICCSNSGVVSFGHLK	2xCarbamidomethyl [C4; C5]	1.488e-06	0	1	1	1	g499.t1	0	1878.88	2.96673
High	VIGIDGAACM	1xOxidation [M10]; 1xCarbamidomethyl [C9]	5.09378e-05	0	1	1	1	g499.t1	0	1022.46	3.27491
High	ITVNCVAPGGIK	1xCarbamidomethyl [C5]	5.59524e-05	0	1	1	1	g499.t1	0	1228.67	2.54444
High	GIGKEMALELAR		2.43915e-05	0	1	1	2	g499.t1	1	1287.71	3.2289
High	IILMGSITGQAK	1xOxidation [M4]	0.000102981	0	1	1	1	g499.t1	0	1247.7	2.99211
High	ANVANVSETIALFDKAVEHYGK		1.11673e-06	0	1	1	2	g499.t1	1	2376.22	3.59309
High	EYIPNGDSLSNDQVDEYAATWSPHNR		1.44501e-05	0	1	1	2	g499.t1	0	2978.32	3.35682
High	VVAFLASQDGEWVNGK		2.44897e-07	0	1	1	2	g499.t1	0	1719.87	4.87957
High	VVAQIKEGGSDAIAVK		4.19091e-05	0	1	1	1	g499.t1	1	1584.9	3.77951
High	CMAIDAGDK	1xCarbamidomethyl [C1]	0.000151705	0	1	1	1	g499.t1	0	980.418	2.80475
High	CMAIDAGDKK	1xOxidation [M2]; 1xCarbamidomethyl [C1]	0.000419354	9.86018e-05	1	1	1	g499.t1	1	1124.51	2.98063
High	GIGKEMALELAR	1xOxidation [M6]	0.000520534	9.86018e-05	1	1	2	g499.t1	1	1303.7	2.72156
High	VVVNYANSSEAAEK		0.000309574	9.86018e-05	1	1	1	g499.t1	0	1480.73	3.22601
High	VGQPIDIAR		0.000369036	9.86018e-05	1	1	2	g499.t1	0	968.552	2.70771
High	IILMGSITGQAK		0.000802208	0.000169586	1	1	1	g499.t1	0	1231.71	2.25073
High	TDMYHAVCK	1xCarbamidomethyl [C8]	0.00101889	0.000169586	1	1	1	g499.t1	0	1124.49	3.1834
High	VIGIDGAACM	1xCarbamidomethyl [C9]	0.00119294	0.000169586	1	1	1	g499.t1	0	1006.47	2.48422
High	EMALELAR	1xOxidation [M2]	0.00205689	0.000321777	1	1	1	g499.t1	0	948.482	2.19404
High	CMAIDAGDKK	1xCarbamidomethyl [C1]	0.00194342	0.000321777	1	1	1	g499.t1	1	1108.51	2.97677
High	AVEHYGK		0.00443264	0.000577845	1	1	1	g499.t1	0	803.405	2.43769
High	GAIETFVR		0.00577452	0.000701476	1	1	1	g499.t1	0	892.489	2.84428
High	DVTEEEYDRVMSINTR		0.00772462	0.000749922	1	1	1	g499.t1	1	1956.9	2.0258
High	TDMYHAVCK	1xOxidation [M3]; 1xCarbamidomethyl [C8]	0.0129993	0.00122886	1	1	1	g499.t1	0	1140.48	1.79748
High	VAVVTGSGR		0.0188381	0.001688	1	1	1	g499.t1	0	845.484	2.36313
High	GIGKEMALELARR		0.0203515	0.00186513	1	1	2	g499.t1	2	1443.81	2.29184
High	VMSINTR		0.0258126	0.00236859	1	1	1	g499.t1	0	820.435	1.41521
High	HAVYSGSK		0.0288661	0.00270597	1	2	1	g499.t1	0	848.426	2.31857
High	EAYKHMSEGGR	1xOxidation [M6]	0.0294049	0.00275988	1	1	2	g499.t1	1	1280.57	2.12939
High	DVTEEEYDR		0.0294049	0.00275988	1	1	1	g499.t1	0	1155.48	2.27325
High	VMSINTR	1xOxidation [M2]	0.0296775	0.00275988	1	1	1	g499.t1	0	836.429	1.55332
High	VDICCSNSGVVSFGHLKDVTEEEYDR	2xCarbamidomethyl [C4; C5]	0.041869	0.0038315	1	1	1	g499.t1	1	3015.35	2.02325
High	HMSEGGR	1xOxidation [M2]	0.0518003	0.00489742	1	1	1	g499.t1	0	789.331	1.83579
High	GQFFVAR		0.0652624	0.00569994	1	2	1	g499.t1	0	824.441	1.5657
High	EAYKHMSEGGR		0.0849924	0.00715724	1	1	1	g499.t1	1	1264.57	2.16302
High	EMALELARR		0.10944	0.00883999	1	1	1	g499.t1	1	1088.59	2.08094
Q96UL8	Phosphoenolpyruvate carboxykinase (ATP)	57.5207	28	44	28	1	605	66.613	6.49	125.045	28
Confidence	Sequence	Modifications	Qvality PEP	Qvality q-value	# Protein Groups	# Proteins	# PSMs	Master Protein Accessions	# Missed Cleavages	Theo. MH+ [Da]	XCorr Sequest HT
High	LGQLFVENFKK		8.49915e-06	0	1	1	2	g7464.t1	1	1322.75	3.6023
High	AELEHFHPDYTIYNAGAFPANR		5.08117e-10	0	1	1	3	g7464.t1	0	2533.19	4.65769
High	IAHHNANAWLLNTGWVGAGATTGGK		6.85446e-06	0	1	1	1	g7464.t1	0	2517.27	3.82652
High	EVDYDDSTLTENTR		1.01785e-05	0	1	1	1	g7464.t1	0	1657.72	3.6766
High	YQDEATAEVLK		5.11965e-05	0	1	1	1	g7464.t1	0	1266.62	2.81884
High	LNTEQTMYHFISGYTSK	1xOxidation [M7]	1.49006e-05	0	1	1	2	g7464.t1	0	2035.94	3.59075
High	IYVVDGFAGWDER		4.01658e-06	0	1	1	1	g7464.t1	0	1526.73	3.60539
High	MAGTEQGVTEPQATFSSCFAQPFLALHPMR	1xOxidation [M29]; 1xCarbamidomethyl [C18]	7.6552e-05	0	1	1	1	g7464.t1	0	3325.54	3.89148
High	MAGTEQGVTEPQATFSSCFAQPFLALHPMR	1xCarbamidomethyl [C18]	2.38495e-05	0	1	1	1	g7464.t1	0	3309.55	3.69914
High	FGSILENVVFDPETR		8.04035e-06	0	1	1	4	g7464.t1	0	1722.87	4.52916
High	FGSILENVVFDPETREVDYDDSTLTENTR		4.47349e-07	0	1	1	1	g7464.t1	1	3361.57	4.59987
High	IVQEPSSENDVWWGPVNKPMSPDVWR	1xOxidation [M20]	2.91836e-06	0	1	1	1	g7464.t1	0	3068.46	1.97132
High	HNVLTLHSSANQGQK		2.16505e-05	0	1	1	2	g7464.t1	0	1633.84	3.77304
High	KYQDEATAEVLK		1.78389e-05	0	1	1	1	g7464.t1	1	1394.72	3.16986
High	ALIGDDEHCWSDKGVFNIEGGCYAK	2xCarbamidomethyl [C9; C22]	2.25706e-06	0	1	1	1	g7464.t1	1	2841.26	4.19246
High	CIGLSAEKEPDIFNAIR	1xCarbamidomethyl [C1]	7.275e-07	0	1	1	2	g7464.t1	1	1932.98	4.04958
High	TALHPAGLQPSK		0.000488543	0.000111107	1	1	1	g7464.t1	0	1219.68	2.21854
High	IVQEPSSENDVWWGPVNKPMSPDVWR		0.000355938	0.000111107	1	1	1	g7464.t1	0	3052.46	3.53535
High	AILDAIHSGELAK		0.000327785	0.000111107	1	1	2	g7464.t1	0	1337.74	2.95276
High	LGQLFVENFK		0.000329863	0.000111107	1	1	1	g7464.t1	0	1194.65	3.13479
High	ERAVDYLNTR		0.000236247	0.000111107	1	1	2	g7464.t1	1	1236.63	3.61208
High	IYVVDGFAGWDERYR		0.00100415	0.000198571	1	1	2	g7464.t1	1	1845.89	3.31493
High	AVDYLNTR		0.00134834	0.000198571	1	1	1	g7464.t1	0	951.489	2.50803
High	ALIGDDEHCWSDK	1xCarbamidomethyl [C9]	0.00130857	0.000198571	1	1	1	g7464.t1	0	1545.66	1.72869
High	SWTGTADFKGEVTK		0.00207098	0.000281825	1	1	1	g7464.t1	1	1526.75	2.86375
High	LNTEQTMYHFISGYTSK		0.00341725	0.000445663	1	1	1	g7464.t1	0	2019.95	1.63844
High	TTLSADPK		0.00330921	0.000445663	1	1	1	g7464.t1	0	832.441	2.38133
High	SCPGVPDELLNPAK	1xCarbamidomethyl [C2]	0.00305436	0.000445663	1	1	1	g7464.t1	0	1496.74	3.36593
High	AYHALFMR		0.00376406	0.000676567	1	1	1	g7464.t1	0	1008.51	2.10618
High	TALHPAGLQPSKEHTEIEEELHDKAHIDYDR		0.00718835	0.000802635	1	1	1	g7464.t1	2	3579.75	2.36096
High	AYHALFMR	1xOxidation [M7]	0.0131112	0.00121963	1	1	1	g7464.t1	0	1024.5	2.18609
High	CPLKYTR	1xCarbamidomethyl [C1]	0.11848	0.00971284	1	1	1	g7464.t1	1	937.492	2.19753
Q9UT08	Protein phosphatase PP2A regulatory subunit A	47.0016	28	36	28	1	617	69.127	4.84	91.9972	28
Confidence	Sequence	Modifications	Qvality PEP	Qvality q-value	# Protein Groups	# Proteins	# PSMs	Master Protein Accessions	# Missed Cleavages	Theo. MH+ [Da]	XCorr Sequest HT
High	YFATTAANSFTDAMHTEP	1xOxidation [M14]	1.86151e-08	0	1	1	2	g8446.t1	0	1990.85	4.10655
High	YFATTAANSFTDAMHTEP		1.69312e-07	0	1	1	1	g8446.t1	0	1974.85	4.81061
High	LPETGTIVEIEK		3.89125e-05	0	1	1	1	g8446.t1	0	1328.73	2.43212
High	LAIIEYVPLLASQLGVK		1.01224e-09	0	1	1	2	g8446.t1	0	1827.1	5.79299
High	LTEVFGVDWANEAIVPK		1.58126e-07	0	1	1	1	g8446.t1	0	1887.99	4.08413
High	LSTIALALGAER		3.17677e-06	0	1	1	1	g8446.t1	0	1214.71	3.67364
High	LTTDDQDSVR		0.000183222	0	1	1	1	g8446.t1	0	1149.54	2.59025
High	VMAMGAHPNYLYR	2xOxidation [M2; M4]	2.87025e-05	0	1	1	2	g8446.t1	0	1554.72	2.82478
High	VMAMGAHPNYLYR		5.08922e-06	0	1	1	1	g8446.t1	0	1522.73	3.61276
High	ASAQAQESLR		4.69914e-05	0	1	1	1	g8446.t1	0	1060.54	3.25048
High	AGTSPEGSQR		0.000408697	9.86018e-05	1	1	1	g8446.t1	0	989.465	2.80318
High	LVKDTEAEVR		0.000209953	9.86018e-05	1	1	1	g8446.t1	1	1159.63	2.76868
High	RLPETGTIVEIEK		0.000216518	9.86018e-05	1	1	1	g8446.t1	1	1484.83	2.85856
High	AVEEELITR		0.000231669	9.86018e-05	1	1	1	g8446.t1	0	1059.57	3.02025
High	RLSTIALALGAER		0.0011313	0.000169586	1	1	1	g8446.t1	1	1370.81	2.83355
High	VMAMGAHPNYLYR	1xOxidation [M]	0.000668897	0.000169586	1	1	2	g8446.t1	0	1538.72	2.81431
High	EEQTSHGVLLTALR		0.00103411	0.000169586	1	1	1	g8446.t1	0	1553.83	1.89025
High	LSTADWFTSK		0.000906194	0.000169586	1	1	1	g8446.t1	0	1155.57	2.70883
High	HLFEDKSWR		0.0018666	0.000321777	1	1	2	g8446.t1	1	1217.61	3.69884
High	LQQDDDVDVR		0.00250562	0.000392698	1	1	1	g8446.t1	0	1202.56	2.7707
High	EASTQNLKK		0.00322955	0.000449057	1	1	1	g8446.t1	1	1018.55	2.45711
High	SYEVLINVLK		0.00358368	0.000449057	1	1	1	g8446.t1	0	1177.68	2.83385
High	SAIAGQIPGFCR	1xCarbamidomethyl [C11]	0.00364691	0.00051153	1	1	1	g8446.t1	0	1276.65	2.95298
High	LQQDDDVDVRYFATTAANSFTDAMHTEP		0.0150528	0.00134082	1	1	1	g8446.t1	1	3158.4	1.59292
High	EASTQNLK		0.0263008	0.00242508	1	1	1	g8446.t1	0	890.458	2.21735
High	GLDLIQNSILPNLEK		0.0288661	0.00270597	1	1	1	g8446.t1	0	1666.94	2.0673
High	LVDDRIPNIR		0.0294049	0.00275988	1	1	1	g8446.t1	1	1210.69	1.61213
High	YMVADRFEK		0.0478352	0.00464243	1	1	1	g8446.t1	1	1158.56	1.87406
High	QAANNLAK		0.0541428	0.00499245	1	1	1	g8446.t1	0	829.453	1.54915
High	LVHDDTPMVRR		0.075424	0.00645132	1	1	1	g8446.t1	1	1338.69	2.47958
High	ETLLQEVMPNIEELVSDQSQHVR	1xOxidation [M8]	0.0782334	0.00664388	1	1	1	g8446.t1	0	2710.34	2.00702
Q9UT19	Probable 5-methyltetrahydropteroyltriglutamate--homocysteine methyltransferase	43.342	28	37	28	1	766	86.275	6.93	103.759	28
Confidence	Sequence	Modifications	Qvality PEP	Qvality q-value	# Protein Groups	# Proteins	# PSMs	Master Protein Accessions	# Missed Cleavages	Theo. MH+ [Da]	XCorr Sequest HT
High	NPEQLVPVIEK		0.000191458	0	1	1	1	g9436.t1	0	1265.71	3.47196
High	LAANPKPVAEFLEAK		8.53534e-07	0	1	1	2	g9436.t1	0	1597.89	3.78251
High	LLQVFVDKAYPR		4.67938e-06	0	1	1	1	g9436.t1	1	1448.83	2.74369
High	HGLEPIDEYFAMGR	1xOxidation [M12]	1.21044e-05	0	1	1	1	g9436.t1	0	1650.76	4.71568
High	HGLEPIDEYFAMGR		6.21986e-06	0	1	1	1	g9436.t1	0	1634.76	3.71747
High	LNGYVFTTHAWVQSYGSR		5.26549e-06	0	1	1	1	g9436.t1	0	2086.01	4.09991
High	LGSQQVLSAGVVDGR		2.86786e-07	0	1	1	2	g9436.t1	0	1485.8	4.15571
High	AIELVETAVQK		0.000111655	0	1	1	1	g9436.t1	0	1200.68	3.62738
High	VIVATSSSLLHTPHTLASEK		5.35905e-07	0	1	1	2	g9436.t1	0	2091.14	4.9042
High	CVRPPIIVGDISRPAPMTVK	1xCarbamidomethyl [C1]	9.7637e-06	0	1	1	1	g9436.t1	0	2206.22	3.09572
High	NLDAEVRDWFSFASEK		0.000204145	0	1	1	1	g9436.t1	1	1913.9	3.01159
High	EAGIVTRPVLLGPVSFLALGK		3.83757e-05	0	1	1	2	g9436.t1	0	2137.27	5.84047
High	HIGPGVYDIHSPR		7.6552e-05	0	1	1	2	g9436.t1	0	1447.74	3.24808
High	LLPVYVELLEK		0.000210766	0.000111107	1	1	1	g9436.t1	0	1315.79	2.49759
High	DGIDVPSLEMVK		0.000821495	0.000111107	1	1	1	g9436.t1	0	1302.66	2.23202
High	ANEAYWAGK		0.000231812	0.000111107	1	1	1	g9436.t1	0	1009.47	3.08912
High	GQSVKPISLLEK		0.000718793	0.000111107	1	1	2	g9436.t1	0	1298.77	1.9791
High	GEITAQEYEK		0.00149847	0.000198571	1	1	1	g9436.t1	0	1167.55	3.15513
High	LPLFPTTTIGSFPQTK		0.00173249	0.000198571	1	1	1	g9436.t1	0	1747.96	2.54567
High	LLQVFVDK		0.0012796	0.000198571	1	1	1	g9436.t1	0	961.572	2.3178
High	NDMVQYFGER	1xOxidation [M3]	0.00109583	0.000198571	1	1	1	g9436.t1	0	1274.55	2.72832
High	ISRDEVLAEGK		0.00222263	0.000281825	1	1	1	g9436.t1	1	1216.65	2.47357
High	AAGAETVQIDEPVLVFDLPAEVK		0.00298196	0.000445663	1	1	1	g9436.t1	0	2411.27	2.68234
High	RQSEVTPEQHNR		0.00398354	0.000676567	1	1	1	g9436.t1	1	1480.73	2.62737
High	LSGSNIPK		0.00642027	0.000802635	1	1	1	g9436.t1	0	815.462	1.69979
High	AVTEGPASVR		0.010326	0.00101092	1	1	1	g9436.t1	0	986.527	2.14519
High	QSEVTPEQHNR		0.0100545	0.00101092	1	1	1	g9436.t1	0	1324.62	2.56731
High	DEVLAEGKR		0.0318017	0.00357482	1	1	1	g9436.t1	1	1016.54	2.31234
High	QSEVTPEQHNRK		0.0474134	0.00537232	1	1	2	g9436.t1	1	1452.72	1.87821
High	CVRPPIIVGDISRPAPMTVK	1xOxidation [M17]; 1xCarbamidomethyl [C1]	0.063766	0.0062558	1	1	1	g9436.t1	0	2222.21	1.65073
P11592	V-type proton ATPase catalytic subunit A	49.0593	27	36	27	1	691	76.018	5.57	96.8151	27
Confidence	Sequence	Modifications	Qvality PEP	Qvality q-value	# Protein Groups	# Proteins	# PSMs	Master Protein Accessions	# Missed Cleavages	Theo. MH+ [Da]	XCorr Sequest HT
High	SISDVSNSIYIPR		6.3111e-05	0	1	1	1	g3254.t1	0	1450.75	3.49674
High	LGEMPADQGFPAYLGAK		1.20392e-06	0	1	1	1	g3254.t1	0	1764.86	4.22271
High	LGEMPADQGFPAYLGAK	1xOxidation [M4]	5.56149e-07	0	1	1	1	g3254.t1	0	1780.86	3.65716
High	YYQENNPEFPR		0.000125977	0	1	1	1	g3254.t1	0	1456.65	3.13243
High	GTITYIAEKGSYTVDEK		7.65493e-05	0	1	1	1	g3254.t1	1	1874.94	3.4252
High	VGDHITGGDVFGAVFENSLLSEHK		1.62366e-08	0	1	1	2	g3254.t1	0	2528.24	5.40111
High	VLDALFPSVQGGTVCIPGAFGCGK	2xCarbamidomethyl [C15; C22]	1.28701e-05	0	1	1	2	g3254.t1	0	2450.22	4.11331
High	IDADKATIQVYEETAGVTVGDPVVR		8.28821e-05	0	1	1	1	g3254.t1	1	2646.36	3.75117
High	VGHDKLVGEVIR		1.9292e-06	0	1	1	2	g3254.t1	1	1321.76	3.62687
High	IREATSDIQSQLR		1.02778e-05	0	1	1	2	g3254.t1	1	1516.81	3.71205
High	EATSDIQSQLR		0.000100319	0	1	1	1	g3254.t1	0	1247.62	3.91975
High	TTLIANTSNMPVAAR		3.00782e-06	0	1	1	1	g3254.t1	0	1559.82	3.69123
High	TTLIANTSNMPVAAR	1xOxidation [M10]	6.73448e-07	0	1	1	1	g3254.t1	0	1575.82	4.55378
High	NVAMMADSSSR	1xOxidation [M]	1.85875e-05	0	1	1	2	g3254.t1	0	1184.5	2.68013
High	NVAMMADSSSR		3.44576e-05	0	1	1	1	g3254.t1	0	1168.51	3.31067
High	LFSNSPLVVGQR		0.000400906	9.86018e-05	1	1	1	g3254.t1	0	1316.73	3.29575
High	EASIYTGITVAEYFR		0.000261977	9.86018e-05	1	1	1	g3254.t1	0	1719.86	3.3367
High	AMMGFHDEAQK		0.000616049	9.86018e-05	1	1	1	g3254.t1	0	1264.54	2.58615
High	KHFPSVNTSASYSK		0.000419354	9.86018e-05	1	1	1	g3254.t1	1	1552.78	2.41196
High	EASIYTGITVAEYFRDQGK		0.00200739	0.000321777	1	1	1	g3254.t1	1	2148.06	3.3811
High	SGKPLSVELGPGLMETIYDGIQRPLR		0.00467883	0.000577845	1	1	1	g3254.t1	0	2826.52	2.24557
[truncated: 14,924 more rows]

## Sheet: Table S7
A multi-omics analysis of the grapevine pathogen Lasiodiplodia theobromae reveals that temperature affects the expression of virulence- and pathogenicity-related genes
Carina Félix1, Rodrigo Meneses1,2, Micael F. M. Gonçalves1, Laurentijn Tilleman3, Ana S. Duarte1, Jesus V. Jorrín-Novo4, Yves Van de Peer2, Dieter Deforce3, Filip Van Nieuwerburgh3, Ana C. Esteves1, a, Artur Alves1,*
Accession	Description	Coverage	# Peptides	# PSMs	# Unique Peptides	# Protein Groups	# AAs	MW [kDa]	calc. pI	Score Sequest HT	# Peptides Sequest HT
A1DMR8	Probable beta-glucosidase F	4.31416	4	4	4	1	904	96.746	4.67	8.2227	4
Confidence	Sequence	CBS33390	Qvality PEP	Qvality q-value	# Protein Groups	# Proteins	# PSMs	Master Protein Accessions	# Missed Cleavages	Theo. MH+ [Da]	XCorr Sequest HT
High	GEAIGEEFR	TRUE	0.040781	0	1	1	1	g696.t1	0	1007.48	2.74365
High	NPDGINSCSDK	TRUE	0.00359294	0	1	1	1	g696.t1	0	1206.51	2.3403
High	LNDMATR	TRUE	0.104995	0	1	1	1	g696.t1	0	836.393	1.37143
High	AVQAQGVMATIK	TRUE	0.00013499	0	1	1	1	g696.t1	0	1216.67	3.13875
B5Y008	Oxygen-dependent choline dehydrogenase	4.60123	3	3	3	1	652	70.561	4.79	4.48679	3
Confidence	Sequence	CBS33390	Qvality PEP	Qvality q-value	# Protein Groups	# Proteins	# PSMs	Master Protein Accessions	# Missed Cleavages	Theo. MH+ [Da]	XCorr Sequest HT
High	VVDASVYPR	FALSE	0.00614155	0	1	1	1	g11119.t1	0	1005.54	2.26035
High	VTFDETVTPPR	FALSE	0.0794057	0	1	1	1	g11119.t1	0	1261.64	1.45936
High	DAVDADGNKR	FALSE	0.00623591	0	1	1	1	g11119.t1	1	1060.5	2.22644
B6GX22	Mutanase Pc12g07500	16.8182	4	5	4	1	220	22.858	5.83	6.38545	4
Confidence	Sequence	CBS33390	Qvality PEP	Qvality q-value	# Protein Groups	# Proteins	# PSMs	Master Protein Accessions	# Missed Cleavages	Theo. MH+ [Da]	XCorr Sequest HT
High	AGATSVSASHVSATGGDK	FALSE	0.0076419	0	1	1	1	g12264.t1	0	1602.77	1.79304
High	RGGQTVLSGASPK	FALSE	0.0961712	0	1	1	1	g12264.t1	1	1257.69	1.92245
High	QSFALKR	FALSE	0.167717	0	1	1	1	g12264.t1	1	849.494	1.17198
High	GGQTVLSGASPK	FALSE	0.0466248	0	1	1	2	g12264.t1	0	1101.59	2.52459
D4B1P2	Uncharacterized FAD-linked oxidoreductase ARB_02372	8.26613	4	6	4	1	496	54.749	5.1	6.24075	4
Confidence	Sequence	CBS33390	Qvality PEP	Qvality q-value	# Protein Groups	# Proteins	# PSMs	Master Protein Accessions	# Missed Cleavages	Theo. MH+ [Da]	XCorr Sequest HT
High	VAGAVALFAQNECK	FALSE	0.0629596	0	1	1	1	g8052.t1	0	1477.75	1.36966
High	SQQELAASR	FALSE	0.0212881	0	1	1	2	g8052.t1	0	989.501	2.25312
High	QVQQGVEK	FALSE	0.207024	0	1	1	1	g8052.t1	0	915.489	1.35361
High	VLTAHDEFVK	FALSE	0.0409331	0	1	1	2	g8052.t1	0	1158.62	2.14108
g10942.t1	hypothetical protein	7.6087	4	6	4	1	552	58.707	5.85	11.3693	4
Confidence	Sequence	CBS33390	Qvality PEP	Qvality q-value	# Protein Groups	# Proteins	# PSMs	Master Protein Accessions	# Missed Cleavages	Theo. MH+ [Da]	XCorr Sequest HT
High	SNLVSGQTYYR	FALSE	0.0350088	0	1	1	2	g10942.t1	0	1287.63	1.93529
High	VATLQAGEHR	FALSE	0.0239394	0	1	1	1	g10942.t1	0	1081.57	3.05811
High	VAVAYGTPGK	FALSE	0.0441139	0	1	1	1	g10942.t1	0	962.531	1.5505
High	IGDNYVMAANR	FALSE	0.00372763	0	1	1	1	g10942.t1	0	1223.58	2.23446
High	IGDNYVMAANR	FALSE	0.00396203	0	1	1	1	g10942.t1	0	1239.58	2.22313
g11531.t1	hypothetical protein	7.38739	4	5	4	1	555	59.055	4.48	6.08928	4
Confidence	Sequence	CBS33390	Qvality PEP	Qvality q-value	# Protein Groups	# Proteins	# PSMs	Master Protein Accessions	# Missed Cleavages	Theo. MH+ [Da]	XCorr Sequest HT
High	VATIQPGENREAPALVR	FALSE	0.166532	0	1	1	1	g11531.t1	1	1821	1.56404
High	WAAQWAIPEASNR	FALSE	0.0653315	0	1	1	2	g11531.t1	0	1499.74	2.03384
High	VATIQPGENR	FALSE	0.085513	0	1	1	1	g11531.t1	0	1084.57	2.37483
High	STLVSGSTYYK	FALSE	0.049849	0	1	1	1	g11531.t1	0	1205.6	1.68062
g11611.t1	hypothetical protein	17.7966	3	3	3	1	118	11.952	7.14	6.65543	3
Confidence	Sequence	CBS33390	Qvality PEP	Qvality q-value	# Protein Groups	# Proteins	# PSMs	Master Protein Accessions	# Missed Cleavages	Theo. MH+ [Da]	XCorr Sequest HT
High	GGNVECLTLK	FALSE	0.0450907	0	1	1	1	g11611.t1	0	1090.56	3.34075
High	EGIQAGDCSK	FALSE	0.112116	0	1	1	1	g11611.t1	0	1064.47	1.63317
High	KEGIQAGDCSK	FALSE	0.111708	0	1	1	1	g11611.t1	1	1192.56	1.68151
g12669.t1	hypothetical protein	15.1442	6	8	6	1	416	45.159	4.55	7.75124	6
Confidence	Sequence	CBS33390	Qvality PEP	Qvality q-value	# Protein Groups	# Proteins	# PSMs	Master Protein Accessions	# Missed Cleavages	Theo. MH+ [Da]	XCorr Sequest HT
High	SALGTWSR	FALSE	0.050783	0	1	1	1	g12669.t1	0	877.453	1.93945
High	NYYFFER	FALSE	0.19444	0	1	1	1	g12669.t1	0	1038.47	2.09147
High	YLSLFDSGAQTILLR	FALSE	0.00708907	0	1	1	2	g12669.t1	0	1696.93	1.57143
High	VGLGSLTDGAAAMER	FALSE	0.0134715	0	1	1	1	g12669.t1	0	1447.72	1.86577
High	VGLGSLTDGAAAMER	FALSE	0.243347	0	1	1	1	g12669.t1	0	1463.72	1.26846
High	YAGLYQNR	FALSE	0.15845	0	1	1	1	g12669.t1	0	984.49	1.85456
High	LGDPDSISGK	FALSE	0.222618	0	1	1	1	g12669.t1	0	988.495	1.57597
g1425.t1	hypothetical protein	27.3973	4	7	4	1	146	15.437	5.41	6.28163	4
Confidence	Sequence	CBS33390	Qvality PEP	Qvality q-value	# Protein Groups	# Proteins	# PSMs	Master Protein Accessions	# Missed Cleavages	Theo. MH+ [Da]	XCorr Sequest HT
High	TCNGDDTSCHVSFGVNR	FALSE	0.178103	0	1	1	1	g1425.t1	0	1925.79	1.36351
High	QIIYPAYTDK	FALSE	0.0426438	0	1	1	1	g1425.t1	0	1211.63	1.28123
High	KQIIYPAYTDK	FALSE	0.0504074	0	1	1	1	g1425.t1	1	1339.73	2.42827
High	CAYDVTGKPASR	FALSE	0.0109994	0	1	1	4	g1425.t1	0	1324.63	2.23723
O13716	Glucan endo-1.3-alpha-glucosidase agn1	10.0671	4	5	4	1	447	49.112	4.79	8.88088	4
Confidence	Sequence	CBS33390	Qvality PEP	Qvality q-value	# Protein Groups	# Proteins	# PSMs	Master Protein Accessions	# Missed Cleavages	Theo. MH+ [Da]	XCorr Sequest HT
High	NGQTVLSGTGDAIVAEPANGER	TRUE	0.0102037	0	1	1	1	g4631.t1	0	2156.06	2.08636
High	YKTGVSPTVTQEK	TRUE	0.0209715	0	1	1	1	g4631.t1	1	1437.76	2.77294
High	TGVSPTVTQEK	TRUE	0.085513	0	1	1	2	g4631.t1	0	1146.6	2.26621
High	EYGPNYAYQK	TRUE	0.247518	0.0055438	1	1	1	g4631.t1	0	1232.56	1.47956
P15703	Glucan 1.3-beta-glucosidase	18.1507	5	6	5	1	292	31.896	4.79	6.81211	5
Confidence	Sequence	CBS33390	Qvality PEP	Qvality q-value	# Protein Groups	# Proteins	# PSMs	Master Protein Accessions	# Missed Cleavages	Theo. MH+ [Da]	XCorr Sequest HT
High	GFNIGATNADGSCK	TRUE	0.00729067	0	1	1	1	g4236.t1	0	1411.63	2.33188
High	LAEQVYDVR	TRUE	0.0688494	0	1	1	1	g4236.t1	0	1092.57	1.3315
High	AALEAAISK	TRUE	0.0830576	0	1	1	1	g4236.t1	0	873.504	1.37853
High	TQAQWAQDFK	TRUE	0.142224	0	1	1	1	g4236.t1	0	1222.59	2.36386
High	GMISQDKYGGK	TRUE	0.179416	0	1	1	1	g4236.t1	1	1183.58	1.32875
High	GMISQDKYGGK	TRUE	0.0915419	0	1	1	1	g4236.t1	1	1199.57	2.11638
P22832	Glucoamylase	12.1875	7	8	7	1	640	68.062	4.77	16.3357	7
Confidence	Sequence	CBS33390	Qvality PEP	Qvality q-value	# Protein Groups	# Proteins	# PSMs	Master Protein Accessions	# Missed Cleavages	Theo. MH+ [Da]	XCorr Sequest HT
High	SIYTINSGK	FALSE	0.244176	0	1	1	1	g6532.t1	0	982.52	1.70488
High	VAGAAAGVVVASPSK	FALSE	0.0139867	0	1	1	1	g6532.t1	0	1283.73	1.96872
High	SSSGSYTWESDPNR	FALSE	0.0244517	0	1	1	1	g6532.t1	0	1572.66	1.5056
High	LQGVNNPSGGLSTGGLGEPK	FALSE	0.000872393	0	1	1	1	g6532.t1	0	1881.97	2.31243
High	AAGTAVAVGR	FALSE	0.0260576	0	1	1	1	g6532.t1	0	872.495	2.42045
High	ATAMISYAR	FALSE	0.0346131	0	1	1	1	g6532.t1	0	983.498	2.44387
High	ATAMISYAR	FALSE	0.154546	0	1	1	1	g6532.t1	0	999.493	1.61804
High	KSSSGSYTWESDPNR	FALSE	0.00167663	0	1	1	1	g6532.t1	1	1700.75	3.86732
P23360	Endo-1.4-beta-xylanase	6.36605	3	3	3	1	377	40.016	5.9	7.35278	3
Confidence	Sequence	CBS33390	Qvality PEP	Qvality q-value	# Protein Groups	# Proteins	# PSMs	Master Protein Accessions	# Missed Cleavages	Theo. MH+ [Da]	XCorr Sequest HT
High	YFGVATDQGR	FALSE	0.00968121	0	1	1	1	g544.t1	0	1113.53	2.38176
High	ADFGQVTPENSMK	FALSE	0.0729862	0	1	1	1	g544.t1	0	1439.65	1.77617
High	KYFGVATDQGR	FALSE	0.0018695	0	1	1	1	g544.t1	1	1241.63	3.19485
P34946	Carboxypeptidase S1	8.80503	4	5	4	1	477	52.452	4.64	4.6182	4
Confidence	Sequence	CBS33390	Qvality PEP	Qvality q-value	# Protein Groups	# Proteins	# PSMs	Master Protein Accessions	# Missed Cleavages	Theo. MH+ [Da]	XCorr Sequest HT
High	TVDNFSFLR	TRUE	0.191738	0	1	1	1	g369.t1	0	1098.56	1.23429
High	GIASGSVDGQK	TRUE	0.021772	0	1	1	2	g369.t1	0	1018.52	2.50313
High	FSSTGDNPR	TRUE	0.240873	0	1	1	1	g369.t1	0	980.443	1.4352
High	STYSECADTPYNK	TRUE	0.063898	0	1	1	1	g369.t1	0	1535.63	1.33905
P49426	Glucan 1.3-beta-glucosidase	3.69541	3	3	3	1	893	95.625	4.81	7.94676	3
Confidence	Sequence	CBS33390	Qvality PEP	Qvality q-value	# Protein Groups	# Proteins	# PSMs	Master Protein Accessions	# Missed Cleavages	Theo. MH+ [Da]	XCorr Sequest HT
High	QGTVAYGNSDFK	FALSE	0.00829942	0	1	1	1	g9706.t1	0	1286.6	2.44512
High	VGGYAGSELQSDK	FALSE	0.00396203	0	1	1	1	g9706.t1	0	1310.62	3.43882
High	VESWVQGK	FALSE	0.115722	0	1	1	1	g9706.t1	0	932.484	2.06282

## Sheet: Table S8
A multi-omics analysis of the grapevine pathogen Lasiodiplodia theobromae reveals that temperature affects the expression of virulence- and pathogenicity-related genes
Carina Félix1, Rodrigo Meneses1,2, Micael F. M. Gonçalves1, Laurentijn Tilleman3, Ana S. Duarte1, Jesus V. Jorrín-Novo4, Yves Van de Peer2, Dieter Deforce3, Filip Van Nieuwerburgh3, Ana C. Esteves1, a, Artur Alves1,*
Accession	Description	Coverage	# Peptides	# PSMs	# Unique Peptides	# Protein Groups	# AAs	MW [kDa]	calc. pI	Score Sequest HT	# Peptides Sequest HT
Q5B0C0	Heat shock 70 kDa protein	56.7164	44	61	44	1	670	73.038	5.83	188.193	44
Confidence	Sequence	CBS33390	Qvality PEP	Qvality q-value	# Protein Groups	# Proteins	# PSMs	Master Protein Accessions	# Missed Cleavages	Theo. MH+ [Da]	XCorr Sequest HT
High	FTDAEVQRDIGQVPYK	TRUE	0.000190839	0	1	1	1	g738.t1	1	1865.94	2.8196
High	AAIEAANRADSVLNDTEK	TRUE	7.27945e-08	0	1	1	2	g738.t1	1	1887.94	4.82238
High	IIENSEGTRTTPSVVAFTKDGER	TRUE	3.65845e-06	0	1	1	1	g738.t1	2	2507.27	4.8033
High	RQAVVNPENTLFATK	TRUE	0.000312253	0	1	1	2	g738.t1	1	1687.91	4.49116
High	QATKDAGQISGLNVLR	TRUE	2.43803e-07	0	1	1	2	g738.t1	1	1670.92	4.23699
High	LLGNFQLVGIPPAHR	TRUE	1.96056e-05	0	1	1	1	g738.t1	0	1631.94	3.17503
High	SQVFSTAADFQSAVEIK	TRUE	7.96128e-08	0	1	1	2	g738.t1	0	1827.91	5.88024
High	IVQHSNGDAWLEAQGEKYSPAQIGGFVLGK	TRUE	3.05864e-06	0	1	1	1	g738.t1	1	3199.62	3.36663
High	DIQEVILVGGMTR	TRUE	1.81427e-06	0	1	1	2	g738.t1	0	1430.77	4.82525
High	AQLEGLVDPLISR	TRUE	3.94186e-06	0	1	1	3	g738.t1	0	1410.8	3.65588
High	STNGDTHLGGEDFDITLVR	TRUE	1.13899e-07	0	1	1	2	g738.t1	0	2046.97	4.43314
High	VVNEPTAAALAYGLEKESDR	TRUE	1.48324e-06	0	1	1	2	g738.t1	1	2133.08	4.44637
High	NAVVTVPAYFNDSQR	TRUE	7.63515e-07	0	1	1	2	g738.t1	0	1680.83	3.71259
High	DNKLLGNFQLVGIPPAHR	TRUE	2.75526e-06	0	1	1	2	g738.t1	1	1989.1	4.74279
High	VVNEPTAAALAYGLEK	TRUE	6.98125e-07	0	1	1	2	g738.t1	0	1645.88	5.42308
High	IIENSEGTR	TRUE	0.0011432	0	1	1	1	g738.t1	0	1018.52	2.79468
High	SQAGEGTATAQELK	TRUE	1.44386e-05	0	1	1	1	g738.t1	0	1390.68	4.29053
High	DGERLVGVAAKR	TRUE	0.000417693	0	1	1	1	g738.t1	2	1270.72	3.58787
High	MKETAEAYLGR	TRUE	0.000309932	0	1	1	1	g738.t1	1	1284.63	2.91647
High	SQAGEGTATAQELKEK	TRUE	0.00220273	0	1	1	1	g738.t1	1	1647.82	2.83022
High	SEQQGEQQQQQGEGEK	TRUE	0.000183851	0	1	1	1	g738.t1	0	1817.79	3.468
High	SEQQGEQQQQQGEGEKKE	TRUE	2.82591e-05	0	1	1	2	g738.t1	2	2074.93	3.92207
High	HLVQQFKKEQSIDLSNDR	TRUE	1.19817e-05	0	1	1	1	g738.t1	2	2185.14	4.08841
High	IVQHSNGDAWLEAQGEK	TRUE	4.94519e-05	0	1	1	1	g738.t1	0	1881.91	3.67336
High	KAAIEAANRADSVLNDTEK	TRUE	3.36029e-07	0	1	1	2	g738.t1	2	2016.04	5.03995
High	KEQSIDLSNDR	TRUE	0.00271351	0.000235301	1	1	1	g738.t1	1	1304.64	3.15977
High	ADSVLNDTEK	TRUE	0.00257568	0.000235301	1	1	1	g738.t1	0	1091.52	2.91337
High	DAGQISGLNVLR	TRUE	0.00467179	0.000449024	1	1	1	g738.t1	0	1242.68	2.2696
High	MKETAEAYLGR	TRUE	0.00624294	0.000660909	1	1	1	g738.t1	1	1268.63	3.16454
High	VYQGERELVR	TRUE	0.0089819	0.000812858	1	1	2	g738.t1	1	1248.67	2.44053
High	SQAGEGTATAQELKEKTDELQSASLSLFDQMHK	TRUE	0.0125366	0.00115589	1	1	1	g738.t1	2	3578.73	3.98867
High	IDSLREFVTK	TRUE	0.0151949	0.00125727	1	1	1	g738.t1	1	1207.67	2.68868
High	HLVQQFK	TRUE	0.0271934	0.00207993	1	1	1	g738.t1	0	899.51	2.09855
High	TTPSVVAFTK	TRUE	0.0324212	0.00232846	1	1	1	g738.t1	0	1050.58	1.48532
High	YQEQDKER	TRUE	0.0312565	0.00232846	1	1	1	g738.t1	1	1095.51	2.4236
High	HLVQQFKK	TRUE	0.0341236	0.0024536	1	1	1	g738.t1	1	1027.6	2.83128
High	LINRNTTIPTK	TRUE	0.0403556	0.00275013	1	1	1	g738.t1	1	1270.75	2.26998
High	EQSIDLSNDR	TRUE	0.0476904	0.00330493	1	1	1	g738.t1	0	1176.55	1.3969
High	EQSIDLSNDRMAIQR	TRUE	0.0424634	0.00330493	1	1	2	g738.t1	1	1775.87	2.31347
High	AAIEAANR	TRUE	0.0668859	0.00404563	1	1	1	g738.t1	0	815.437	1.48467
High	HINTKLTR	TRUE	0.0693165	0.00461389	1	1	1	g738.t1	1	982.579	2.11989
High	ELVRDNK	TRUE	0.0728607	0.00515698	1	1	1	g738.t1	1	873.479	2.58127
High	KAAIEAANR	TRUE	0.0810404	0.00610095	1	1	1	g738.t1	1	943.532	1.13792
High	TVEPVRK	TRUE	0.0913508	0.00681017	1	1	1	g738.t1	1	828.494	1.76333
High	ELVRDNKLLGNFQLVGIPPAHR	TRUE	0.107993	0.00788844	1	1	1	g738.t1	2	2486.4	3.04541
P40292	Heat shock protein 90	57.0613	42	59	42	1	701	79.965	5.01	194.532	42
Confidence	Sequence	CBS33390	Qvality PEP	Qvality q-value	# Protein Groups	# Proteins	# PSMs	Master Protein Accessions	# Missed Cleavages	Theo. MH+ [Da]	XCorr Sequest HT
High	NPQDISQEEYASFYK	FALSE	8.15236e-05	0	1	1	2	g7099.t1	0	1818.82	3.32293
High	TGQFGWSANMER	FALSE	0.000446698	0	1	1	1	g7099.t1	0	1399.61	3.00888
High	TGQFGWSANMER	FALSE	1.79265e-05	0	1	1	1	g7099.t1	0	1383.61	4.11611
High	YEALSDPSKLDSGKDLR	FALSE	6.2139e-06	0	1	1	2	g7099.t1	2	1893.96	3.95165
High	RAPFDLFETKK	FALSE	0.000396442	0	1	1	1	g7099.t1	2	1351.74	3.8704
High	ELISNCSDALDKIR	FALSE	3.20807e-05	0	1	1	1	g7099.t1	1	1633.82	3.29733
High	FHSTKSGDETTSLTDYITR	FALSE	1.90593e-07	0	1	1	2	g7099.t1	1	2159.03	4.5632
High	IILHLKEEQTDYLNESR	FALSE	1.1735e-07	0	1	1	3	g7099.t1	1	2101.09	5.11755
High	HNDDEQYIWESSAGGTFQITQDTEGEQLGR	FALSE	2.34186e-08	0	1	1	1	g7099.t1	0	3411.5	7.38805
High	SGDETTSLTDYITR	FALSE	1.84696e-05	0	1	1	1	g7099.t1	0	1558.72	3.85766
High	GVVDSEDLPLNLSR	FALSE	0.000354473	0	1	1	1	g7099.t1	0	1513.79	2.88968
High	DTGIGMTKADLVNNLGTIAR	FALSE	3.14205e-07	0	1	1	2	g7099.t1	1	2060.08	5.48907
High	HSEFISYPIYLHVLK	FALSE	1.32619e-06	0	1	1	2	g7099.t1	0	1845.99	4.31979
High	TLTIRDTGIGMTKADLVNNLGTIAR	FALSE	5.58113e-07	0	1	1	2	g7099.t1	2	2644.45	4.9542
High	DFELEETEEEKKAR	FALSE	0.000249637	0	1	1	1	g7099.t1	2	1752.83	3.65332
High	ETETEVPDEEAEEKKEDEADDNKPK	FALSE	7.54421e-06	0	1	1	2	g7099.t1	2	2904.28	3.34717
High	AQALRDTSMSSYMSSK	FALSE	2.88988e-05	0	1	1	2	g7099.t1	1	1762.81	4.21098
High	NIKLGIHEDAQNR	FALSE	2.56468e-05	0	1	1	2	g7099.t1	1	1507.8	4.00925
High	ELISNCSDALDK	FALSE	0.00084207	0	1	1	1	g7099.t1	0	1364.64	2.83838
High	YEALSDPSK	FALSE	0.00027712	0	1	1	1	g7099.t1	0	1009.48	3.01793
High	VEEVDDEEEEKKEK	FALSE	9.4643e-05	0	1	1	2	g7099.t1	2	1734.79	2.92687
High	YEALSDPSKLDSGK	FALSE	0.00124091	0	1	1	1	g7099.t1	1	1509.74	3.65925
High	MPEHQKQVYYITGESLK	FALSE	1.39319e-07	0	1	1	2	g7099.t1	1	2051.03	4.99372
High	RVFITDDATDLIPEWLGFIK	FALSE	0.000381928	0	1	1	1	g7099.t1	1	2349.25	3.24036
High	HFSVEGQLEFR	FALSE	0.00324442	0.000235301	1	1	1	g7099.t1	0	1348.66	3.98988
High	VETDGEEDRTVK	FALSE	0.00303416	0.000235301	1	1	1	g7099.t1	1	1377.65	3.51454
High	SGDETTSLTDYITRMPEHQK	FALSE	0.00244484	0.000235301	1	1	2	g7099.t1	1	2309.07	2.21771
High	DTSMSSYMSSK	FALSE	0.0063364	0.000660909	1	1	1	g7099.t1	0	1223.49	3.05851
High	SPFLDILK	FALSE	0.00871931	0.000812858	1	1	1	g7099.t1	0	932.545	2.84282
High	ETLQQNKIMK	FALSE	0.0100385	0.000812858	1	1	1	g7099.t1	1	1232.67	3.49946
High	TLTIRDTGIGMTK	FALSE	0.00791753	0.000812858	1	1	2	g7099.t1	1	1406.77	2.89985
High	IEEEELNKTKPIWTR	FALSE	0.0210234	0.00125727	1	1	1	g7099.t1	1	1886	2.34036
High	IDIIPNK	FALSE	0.0154211	0.00125727	1	1	1	g7099.t1	0	812.488	2.20375
High	LDSGKDLR	FALSE	0.0299129	0.00232846	1	1	1	g7099.t1	1	903.489	2.53512
High	LVDITKDFELEETEEEK	FALSE	0.0364414	0.0024536	1	1	1	g7099.t1	1	2067	2.65039
High	KTFEISPK	FALSE	0.0415473	0.00322025	1	1	1	g7099.t1	1	949.535	2.56508
High	APFDLFETK	FALSE	0.0437155	0.00330493	1	1	1	g7099.t1	0	1067.54	2.59947
High	RAPFDLFETK	FALSE	0.0535377	0.00371033	1	1	1	g7099.t1	1	1223.64	3.2638
High	DTSMSSYMSSK	FALSE	0.0559037	0.00376585	1	1	1	g7099.t1	0	1239.49	2.38691
High	ADLVNNLGTIAR	FALSE	0.0739044	0.00544192	1	1	1	g7099.t1	0	1256.7	2.06018
High	ETLQQNK	FALSE	0.0851464	0.00645805	1	1	1	g7099.t1	0	860.447	2.22618
High	EAEEKEYEPLAK	FALSE	0.0875794	0.00670995	1	1	1	g7099.t1	1	1435.7	2.95064
High	ELISNCSDALDKIRYEALSDPSK	FALSE	0.102871	0.00752134	1	1	1	g7099.t1	2	2624.29	2.95715
High	IDIIPNKEAK	FALSE	0.115714	0.00865763	1	1	1	g7099.t1	1	1140.66	2.71869
Q5B041	Heat shock protein 60	59.0361	37	57	37	1	581	61.504	5.53	195.24	37
Confidence	Sequence	CBS33390	Qvality PEP	Qvality q-value	# Protein Groups	# Proteins	# PSMs	Master Protein Accessions	# Missed Cleavages	Theo. MH+ [Da]	XCorr Sequest HT
High	LIQDVASKTNEVAGDGTTTATVLAR	TRUE	8.97076e-08	0	1	1	3	g5529.t1	1	2531.33	5.49247
High	TNEVAGDGTTTATVLAR	TRUE	6.87785e-07	0	1	1	2	g5529.t1	0	1676.84	4.73441
High	SIVLKDKFENLGAR	TRUE	2.03509e-05	0	1	1	1	g5529.t1	2	1589.9	3.94482
High	GQLQVAAVKAPGFGDNRK	TRUE	0.000601994	0	1	1	1	g5529.t1	2	1856.01	3.62351
High	AIFSETVKNVAAGCNPMDLRR	TRUE	2.05358e-07	0	1	1	2	g5529.t1	2	2349.18	4.27926
High	AIFSETVKNVAAGCNPMDLRR	TRUE	0.00125955	0	1	1	1	g5529.t1	2	2365.18	2.89018
High	GQLQVAAVKAPGFGDNR	TRUE	1.04451e-06	0	1	1	2	g5529.t1	1	1727.92	4.79326
High	SIVENAGAEGSVVVGK	TRUE	2.43088e-08	0	1	1	1	g5529.t1	0	1515.8	5.7629
High	DRIVDALNATR	TRUE	0.000606501	0	1	1	1	g5529.t1	1	1243.68	3.71269
High	NVLIDQSYGSPK	TRUE	0.000261065	0	1	1	1	g5529.t1	0	1320.68	2.54561
High	ISAVQDIVPALEASQQLR	TRUE	3.0725e-07	0	1	1	1	g5529.t1	0	1938.07	4.59848
High	DVTTSEEISQVATISANGDTHIGQLLSNAMEK	TRUE	4.6178e-08	0	1	1	1	g5529.t1	0	3359.63	5.07897
High	DVTTSEEISQVATISANGDTHIGQLLSNAMEK	TRUE	3.11869e-07	0	1	1	2	g5529.t1	0	3375.62	4.99866
High	GYDSAKGEYVDMIQAGILDPFKVTR	TRUE	6.35595e-11	0	1	1	2	g5529.t1	2	2773.39	6.12915
High	TIEDELEITEGMKFDR	TRUE	5.23402e-06	0	1	1	2	g5529.t1	1	1925.92	4.80336
High	TIEDELEITEGMK	TRUE	0.00010585	0	1	1	1	g5529.t1	0	1507.72	3.71261
High	AAVEEGILPGGGTALLK	TRUE	0.00105318	0	1	1	2	g5529.t1	0	1595.9	1.93335
High	KISAVQDIVPALEASQQLR	TRUE	3.17992e-08	0	1	1	2	g5529.t1	1	2066.16	4.96401
High	GYISPYFITDPK	TRUE	0.000769985	0	1	1	1	g5529.t1	0	1400.71	3.05609
High	AIFSETVKNVAAGCNPMDLR	TRUE	1.27763e-06	0	1	1	1	g5529.t1	1	2193.08	5.581
High	VEFEKPLILLSEK	TRUE	1.95481e-06	0	1	1	2	g5529.t1	0	1544.89	4.37309
High	GVMNDPTTSDYEKEK	TRUE	0.000149191	0	1	1	1	g5529.t1	1	1713.76	4.69876
High	GIQAAVESVVEYLR	TRUE	2.6388e-08	0	1	1	4	g5529.t1	0	1533.83	5.84491
High	VGGASEVEVGEKKDR	TRUE	0.000156021	0	1	1	1	g5529.t1	2	1559.8	2.44565
High	GVMNDPTTSDYEK	TRUE	6.18575e-05	0	1	1	1	g5529.t1	0	1456.63	3.62533
High	VGKEGVITVK	TRUE	0.000907266	0	1	1	1	g5529.t1	1	1029.63	2.86449
High	GVMNDPTTSDYEKEKLQER	TRUE	2.92473e-06	0	1	1	2	g5529.t1	2	2240.05	4.24643
High	GVMNDPTTSDYEKEKLQER	TRUE	0.00184206	0	1	1	1	g5529.t1	2	2256.04	2.69951
High	AVSTTLGPK	TRUE	0.00373727	0.000235301	1	1	1	g5529.t1	0	873.504	2.33954
High	NVAAGCNPMDLR	TRUE	0.00433691	0.000235301	1	1	1	g5529.t1	0	1333.6	3.25627
High	AALLNGVETLAK	TRUE	0.00575295	0.000449024	1	1	1	g5529.t1	0	1199.7	1.96322
High	NAITKPTR	TRUE	0.00925234	0.000812858	1	1	1	g5529.t1	0	900.526	2.38728
High	RGIQAAVESVVEYLR	TRUE	0.0135997	0.00115589	1	1	1	g5529.t1	1	1689.93	2.60899
High	TIEDELEITEGMKFDR	TRUE	0.0124441	0.00115589	1	1	1	g5529.t1	1	1941.91	3.23189
High	DKFENLGAR	TRUE	0.0199666	0.00125727	1	1	1	g5529.t1	1	1049.54	2.57941
High	EGKTIEDELEITEGMKFDR	TRUE	0.0195299	0.00125727	1	1	1	g5529.t1	2	2240.08	3.06359
High	LRGQLQVAAVK	TRUE	0.0199666	0.00125727	1	1	1	g5529.t1	1	1182.73	2.59771
High	GVMNDPTTSDYEK	TRUE	0.0177441	0.00125727	1	1	1	g5529.t1	0	1472.62	2.84602
High	NVAAGCNPMDLRR	TRUE	0.0314861	0.00232846	1	1	1	g5529.t1	1	1473.7	2.629
High	GRNVLIDQSYGSPK	TRUE	0.05837	0.00376585	1	1	1	g5529.t1	1	1533.8	2.62516
High	GQLQVAAVK	TRUE	0.0810404	0.00610095	1	1	1	g5529.t1	0	913.547	2.07817
High	AIFSETVK	TRUE	0.0894466	0.00670995	1	1	1	g5529.t1	0	894.493	1.0654
Q0U0H7	Clustered mitochondria protein homolog	36.2569	35	45	35	1	1277	141.064	5.68	154.009	35
Confidence	Sequence	CBS33390	Qvality PEP	Qvality q-value	# Protein Groups	# Proteins	# PSMs	Master Protein Accessions	# Missed Cleavages	Theo. MH+ [Da]	XCorr Sequest HT
High	LFADYNEAAVR	FALSE	0.000198092	0	1	1	1	g9560.t1	0	1268.63	3.47153
High	ELIGASGDRTDTAHGSQAGISLLHDVAAK	FALSE	9.69416e-07	0	1	1	2	g9560.t1	1	2890.47	6.00873
High	VRELIGASGDRTDTAHGSQAGISLLHDVAAK	FALSE	1.46789e-07	0	1	1	3	g9560.t1	2	3145.63	5.66064
High	IVGQSIVPGIFK	FALSE	1.96056e-05	0	1	1	1	g9560.t1	0	1257.76	3.74231
High	DIAAHSLLMLISK	FALSE	0.000423972	0	1	1	2	g9560.t1	0	1411.8	3.94707
High	ESYNIFNQVLGPNDR	FALSE	0.000629546	0	1	1	1	g9560.t1	0	1765.85	3.88403
High	LPHEPFQTQVIASTQEQVQDLR	FALSE	8.16547e-07	0	1	1	1	g9560.t1	0	2564.31	5.71243
High	TQENYLISGLESADNLRDWNEEFQSTR	FALSE	1.65402e-07	0	1	1	2	g9560.t1	1	3215.49	4.26943
High	VYHQLSTLFYGLEEK	FALSE	0.000588673	0	1	1	1	g9560.t1	0	1826.93	3.18595
High	VYHQLSTLFYGLEEKNAAVELAHK	FALSE	0.00102988	0	1	1	1	g9560.t1	1	2760.44	3.84246
High	GFKHIANDKLR	FALSE	0.000312253	0	1	1	1	g9560.t1	2	1298.73	3.54631
High	AVNQLDITGLFTPGTVVVDYLGKR	FALSE	9.39395e-05	0	1	1	1	g9560.t1	1	2576.41	4.56126
High	LSPGFEAAFQSLLEYNNAK	FALSE	0.000470643	0	1	1	1	g9560.t1	0	2099.04	3.38184
High	DVVAENEAFAPLFEQLSK	FALSE	0.000963037	0	1	1	2	g9560.t1	0	2007.01	4.08207
High	IATLADKEEPR	FALSE	2.5267e-05	0	1	1	1	g9560.t1	1	1242.67	3.86285
High	TNLRPQPSVGQTASEAAGAPSSAAAGVDMHTK	FALSE	2.74344e-10	0	1	1	2	g9560.t1	0	3107.52	7.22961
High	TNLRPQPSVGQTASEAAGAPSSAAAGVDMHTK	FALSE	2.92473e-06	0	1	1	1	g9560.t1	0	3123.51	3.70235
High	SVLADEALEAGR	FALSE	0.000367944	0	1	1	1	g9560.t1	0	1230.63	4.02735
High	AACEHLTQEVIPR	FALSE	3.82595e-06	0	1	1	2	g9560.t1	0	1523.76	4.16275
High	GEVAPLNPTEAK	FALSE	0.00138772	0	1	1	1	g9560.t1	0	1225.64	3.34358
High	LAVQEMIAR	FALSE	0.00279556	0.000235301	1	1	1	g9560.t1	0	1030.57	2.10417
High	FRFDLGENWIEAGK	FALSE	0.00246312	0.000235301	1	1	1	g9560.t1	1	1681.83	4.21678
High	SELVESYGR	FALSE	0.00503244	0.000449024	1	1	1	g9560.t1	0	1039.51	2.36217
High	HIANDKLR	FALSE	0.00619673	0.000660909	1	1	1	g9560.t1	1	966.548	2.62748
High	LGLQLEAK	FALSE	0.00918398	0.000812858	1	1	1	g9560.t1	0	871.525	2.66562
High	QSIIDSPHTFQYSCFHLEHNGER	FALSE	0.0196744	0.00125727	1	1	1	g9560.t1	0	2802.27	2.04769
High	VATGKDVMGVK	FALSE	0.0219731	0.00143468	1	1	1	g9560.t1	1	1104.61	2.96492
High	EPGEHQIDYGGVEGK	FALSE	0.0245364	0.00157254	1	1	2	g9560.t1	0	1614.74	2.27407
High	AAVIEEVR	FALSE	0.0282093	0.00232846	1	1	1	g9560.t1	0	886.499	2.20413
High	AISLSPWNPPPYHLR	FALSE	0.0294778	0.00232846	1	1	1	g9560.t1	0	1747.93	2.51283
High	LTSKLFADYNEAAVR	FALSE	0.0364414	0.0024536	1	1	1	g9560.t1	1	1697.89	2.05568
High	AVNQLDITGLFTPGTVVVDYLGK	FALSE	0.0450034	0.00330493	1	1	1	g9560.t1	0	2420.31	2.3644
High	QSINTATLLFQLSQALALDR	FALSE	0.0618211	0.00376585	1	1	1	g9560.t1	0	2203.21	2.62239
High	VRELIGASGDR	FALSE	0.0793382	0.00596201	1	1	1	g9560.t1	1	1172.64	2.6276
High	ELPRETVQDR	FALSE	0.100046	0.00752134	1	1	1	g9560.t1	1	1242.64	2.4621
High	HDLEGSVETK	FALSE	0.112567	0.00855594	1	1	1	g9560.t1	0	1114.54	1.83655
P00365	NAD-specific glutamate dehydrogenase	40.8918	32	36	32	1	1054	118.573	5.97	111.99	32
Confidence	Sequence	CBS33390	Qvality PEP	Qvality q-value	# Protein Groups	# Proteins	# PSMs	Master Protein Accessions	# Missed Cleavages	Theo. MH+ [Da]	XCorr Sequest HT
High	FEGKEQQMETVMDQVEEK	FALSE	0.000467145	0	1	1	1	g5864.t1	1	2184.98	3.15624
High	SVLGDALPGLLLQK	FALSE	2.12826e-05	0	1	1	2	g5864.t1	0	1423.85	4.33275
High	LDKEAADHAVYIDTSKPGVSNMEGPQYER	FALSE	3.74718e-08	0	1	1	1	g5864.t1	1	3220.52	5.64042
High	HPPIEASIHQIIK	FALSE	0.000253389	0	1	1	1	g5864.t1	0	1482.84	2.62704
High	IGLETIMERVPENYLR	FALSE	0.00139811	0	1	1	1	g5864.t1	1	1933.02	3.67071
High	LGSEYTTLSSMLDSNNSVHAELLSR	FALSE	2.02636e-09	0	1	1	1	g5864.t1	0	2724.31	5.13292
High	VLTDSELEALIAK	FALSE	2.12202e-06	0	1	1	1	g5864.t1	0	1401.78	4.39128
High	SLFDENYNLANTQQR	FALSE	4.22801e-05	0	1	1	1	g5864.t1	0	1812.85	4.57206
High	IGLETIMER	FALSE	0.0011432	0	1	1	1	g5864.t1	0	1061.57	3.01132
High	ATQNTKEIYQQVLENAVSR	FALSE	7.41065e-07	0	1	1	1	g5864.t1	1	2192.13	5.36249
High	TGPVIECFDIEGSR	FALSE	1.45041e-06	0	1	1	1	g5864.t1	0	1579.74	4.20827
High	EIYQQVLENAVSR	FALSE	3.45659e-05	0	1	1	2	g5864.t1	0	1548.8	4.55755
High	QGSALGLFSALSDLYHYYGLTSSR	FALSE	0.00226935	0	1	1	1	g5864.t1	0	2606.29	3.15254
High	CLIPYIVEGANLFITQDAK	FALSE	4.06128e-06	0	1	1	1	g5864.t1	0	2165.13	4.15748
High	QPSPQPTHLSVPGSTHHR	FALSE	0.00026302	0	1	1	2	g5864.t1	0	1962.99	2.22698
High	TVTNEHHAMVMTAFR	FALSE	9.65041e-06	0	1	1	1	g5864.t1	0	1744.83	4.29754
High	TPGRQPSPQPTHLSVPGSTHHR	FALSE	3.26148e-07	0	1	1	2	g5864.t1	1	2374.21	4.71423
High	NNAALEFEAIWREHQETGEPR	FALSE	0.00310269	0.000235301	1	1	1	g5864.t1	1	2497.19	2.25861
High	DGSAYDIFVPCGGRPESIDLGTANK	FALSE	0.00382164	0.000235301	1	1	1	g5864.t1	0	2639.24	3.23466
High	SSEAYAINAR	FALSE	0.00365475	0.000235301	1	1	1	g5864.t1	0	1081.53	3.22834
High	YVEQFSNGYTVMSIYLRPAPQSVSSAR	FALSE	0.00891552	0.000812858	1	1	1	g5864.t1	0	3050.5	3.22729
High	GEQDDFIPTLSYLR	FALSE	0.00960182	0.000812858	1	1	1	g5864.t1	0	1653.81	2.12789
High	TNFYTPTK	FALSE	0.0160015	0.00125727	1	1	1	g5864.t1	0	971.483	2.41798
High	LGGIPHDR	FALSE	0.0173555	0.00125727	1	1	1	g5864.t1	0	864.469	2.10805
High	GVILLDVR	FALSE	0.0154211	0.00125727	1	1	1	g5864.t1	0	884.556	2.48614
High	TFNASVLK	FALSE	0.036977	0.0024536	1	1	1	g5864.t1	0	879.493	1.85063
High	LGGIPHDRYGMTTLSVR	FALSE	0.0516398	0.00358267	1	1	1	g5864.t1	1	1872.97	1.38217
High	EYVLGIYRK	FALSE	0.0688238	0.00447153	1	1	1	g5864.t1	1	1140.64	2.48076
High	AIFGSYLASR	FALSE	0.104311	0.00752134	1	1	1	g5864.t1	0	1084.58	1.0931
High	LMISNFDTAK	FALSE	0.102871	0.00752134	1	1	1	g5864.t1	0	1155.57	2.42062
High	DDKLLEIR	FALSE	0.103589	0.00752134	1	1	1	g5864.t1	1	1001.56	2.53927
High	YGMTTLSVR	FALSE	0.110258	0.00788844	1	1	1	g5864.t1	0	1043.52	1.96072
Q96UX5	Heat shock protein 78. mitochondrial	42.6593	32	45	32	1	722	80.346	5.72	158.642	32
Confidence	Sequence	CBS33390	Qvality PEP	Qvality q-value	# Protein Groups	# Proteins	# PSMs	Master Protein Accessions	# Missed Cleavages	Theo. MH+ [Da]	XCorr Sequest HT
High	TAILEGLAQR	FALSE	0.000158366	0	1	1	1	g5346.t1	0	1071.62	3.56424
High	LSKDALKDIVDIR	FALSE	0.000208712	0	1	1	1	g5346.t1	2	1485.86	3.17069
High	QSVKGQDEALTAVANAVR	FALSE	2.21918e-06	0	1	1	2	g5346.t1	1	1856.98	4.25577
High	LIGSPAGYVGYEDAGQLTEAVRR	FALSE	4.07319e-05	0	1	1	1	g5346.t1	1	2422.24	2.79174
High	ITDGALVAAATYSNR	FALSE	3.09551e-07	0	1	1	2	g5346.t1	0	1522.79	4.92671
High	VIALDLGSLIAGAK	FALSE	1.72194e-06	0	1	1	2	g5346.t1	0	1340.81	4.76431
High	LIGSPAGYVGYEDAGQLTEAVR	FALSE	1.51475e-09	0	1	1	2	g5346.t1	0	2266.14	5.5451
High	AGLSGENRPLASFMFLGPTGVGK	FALSE	0.0022192	0	1	1	1	g5346.t1	0	2322.19	3.77369
High	AGLSGENRPLASFMFLGPTGVGK	FALSE	5.01279e-08	0	1	1	2	g5346.t1	0	2306.2	5.42657
High	SPDSLLHDSVTADDIANVVSR	FALSE	0.000283392	0	1	1	2	g5346.t1	0	2211.09	5.4841
High	IDEFIIFR	FALSE	0.000984823	0	1	1	1	g5346.t1	0	1052.58	3.45402
High	RFQPILVGEPTVPDTISILR	FALSE	1.47889e-07	0	1	1	2	g5346.t1	1	2251.28	4.64648
High	AIDLVDEAASALR	FALSE	1.7661e-05	0	1	1	1	g5346.t1	0	1343.72	4.28391
High	GKSPDSLLHDSVTADDIANVVSR	FALSE	3.04482e-05	0	1	1	2	g5346.t1	1	2396.21	4.43212
High	HQVDTETGEISPAVK	FALSE	8.21341e-05	0	1	1	2	g5346.t1	0	1610.8	4.71314
High	VELEQSQREGNFAK	FALSE	0.00237307	0	1	1	1	g5346.t1	1	1634.81	3.32497
High	TKNNPVLIGSAGTGK	FALSE	3.85461e-06	0	1	1	1	g5346.t1	1	1456.81	4.03539
High	LQQESKPDAIQELDR	FALSE	4.55554e-05	0	1	1	2	g5346.t1	0	1769.9	3.85423
High	FLPDKAIDLVDEAASALR	FALSE	5.40838e-05	0	1	1	2	g5346.t1	1	1944.04	4.3948
High	YITDRFLPDKAIDLVDEAASALR	FALSE	0.000333937	0	1	1	1	g5346.t1	2	2592.37	3.17254
High	FQPILVGEPTVPDTISILR	FALSE	7.9487e-06	0	1	1	2	g5346.t1	0	2095.18	3.93971
High	NNPVLIGSAGTGK	FALSE	0.000266973	0	1	1	1	g5346.t1	0	1227.67	3.56322
High	QIEKDVALAR	FALSE	0.00240869	0.000235301	1	1	1	g5346.t1	1	1142.65	2.47908
High	VELEQSQR	FALSE	0.00244484	0.000235301	1	1	1	g5346.t1	0	988.506	2.87714
High	GQDEALTAVANAVR	FALSE	0.00470666	0.000449024	1	1	1	g5346.t1	0	1414.73	1.62506
High	IVRGDVPESIK	FALSE	0.0137007	0.00115589	1	1	1	g5346.t1	1	1212.69	2.50263
High	FDMSEFQEK	FALSE	0.0118156	0.00115589	1	1	1	g5346.t1	0	1160.49	2.4887
High	FDMSEFQEKHTVSR	FALSE	0.0166035	0.00125727	1	1	1	g5346.t1	1	1740.8	2.15118
High	LIHMEDILR	FALSE	0.0195299	0.00125727	1	1	1	g5346.t1	0	1139.62	2.94712
High	YEVHHGVR	FALSE	0.0296945	0.00232846	1	1	1	g5346.t1	0	996.501	2.16142
High	GIKEKYEVHHGVR	FALSE	0.050899	0.00358267	1	1	1	g5346.t1	2	1551.84	2.60535
High	ARVELEQSQREGNFAK	FALSE	0.0782222	0.00596201	1	1	1	g5346.t1	2	1861.95	2.33481
High	ARVELEQSQR	FALSE	0.109498	0.00788844	1	1	1	g5346.t1	1	1215.64	2.60529
Q96X45	Elongation factor 2	41.9048	32	44	32	1	840	93.589	6.76	127.043	32
Confidence	Sequence	CBS33390	Qvality PEP	Qvality q-value	# Protein Groups	# Proteins	# PSMs	Master Protein Accessions	# Missed Cleavages	Theo. MH+ [Da]	XCorr Sequest HT
High	ARYLADEHGWDVTDAR	FALSE	0.000132403	0	1	1	2	g3405.t1	1	1874.88	3.01287
High	NMSVIAHVDHGKSTLTDSLVQR	FALSE	4.29842e-07	0	1	1	1	g3405.t1	1	2408.24	4.95957
High	DLEEDHAGVPLR	FALSE	0.000538272	0	1	1	1	g3405.t1	0	1350.66	3.10297
High	TSQPGQVVEEMR	FALSE	0.000405414	0	1	1	1	g3405.t1	0	1360.65	2.9461
High	ISDPVVQYR	FALSE	0.0019552	0	1	1	1	g3405.t1	0	1076.57	3.00267
High	METLYEGPHDDENAIGIR	FALSE	2.21266e-07	0	1	1	2	g3405.t1	0	2059.94	5.42369
High	YLADEHGWDVTDAR	FALSE	7.10707e-06	0	1	1	2	g3405.t1	0	1647.74	4.75576
High	ALLELQVSKEDLYQNFSR	FALSE	6.94031e-09	0	1	1	2	g3405.t1	1	2153.12	6.02572
High	VTDGALVVVDTVEGVCVQTETVLR	FALSE	8.71858e-05	0	1	1	1	g3405.t1	0	2559.33	5.09179
High	GLMDNPINIR	FALSE	0.00133695	0	1	1	1	g3405.t1	0	1142.6	3.3846
High	LWGDNYFNPK	FALSE	0.000673256	0	1	1	1	g3405.t1	0	1253.59	3.0389
High	METLYEGPHDDENAIGIRDCDPKAPLMLYVSK	FALSE	0.000298584	0	1	1	1	g3405.t1	2	3677.73	3.45157
High	LYVTAQPLTEEVSKDIEAGK	FALSE	1.68878e-05	0	1	1	1	g3405.t1	1	2191.15	3.99984
High	EGPIAEEPMR	FALSE	0.000182484	0	1	1	1	g3405.t1	0	1128.54	2.73794
High	NMSVIAHVDHGK	FALSE	0.000393496	0	1	1	2	g3405.t1	0	1307.65	3.77303
High	IKPVVIINKVDR	FALSE	0.00189779	0	1	1	1	g3405.t1	1	1393.89	2.88992
High	AFNQFILDPIFR	FALSE	4.64504e-06	0	1	1	2	g3405.t1	0	1480.79	4.01235
High	SGTLTTNETAHNMK	FALSE	3.75224e-05	0	1	1	1	g3405.t1	0	1504.71	3.97386
High	SGTLTTNETAHNMK	FALSE	0.00031932	0	1	1	1	g3405.t1	0	1520.7	2.9253
High	FVEPIEDVPAGNILGLVGIDQFLLK	FALSE	0.00027506	0	1	1	1	g3405.t1	0	2696.49	4.14769
High	APLMLYVSK	FALSE	0.00376518	0.000235301	1	1	1	g3405.t1	0	1021.58	2.86813
High	YLADEHGWDVTDARK	FALSE	0.00357406	0.000235301	1	1	2	g3405.t1	1	1775.83	3.60629
High	FSVSPVVQR	FALSE	0.0024267	0.000235301	1	1	1	g3405.t1	0	1018.57	3.19928
High	ISDPVVQYRETVGGESR	FALSE	0.00453485	0.000235301	1	1	2	g3405.t1	1	1891.95	1.68053
High	IQGPNYTPGRKEDLFVK	FALSE	0.0137007	0.00115589	1	1	2	g3405.t1	2	1962.04	3.21468
High	IQGPNYTPGRK	FALSE	0.0123524	0.00115589	1	1	1	g3405.t1	1	1230.66	2.35821
High	EGPIAEEPMR	FALSE	0.0201143	0.00125727	1	1	1	g3405.t1	0	1144.53	2.07643
High	LYVTAQPLTEEVSKDIEAGKIGPR	FALSE	0.0284169	0.00232846	1	1	1	g3405.t1	2	2614.41	2.49732
High	GHVFEEAQRPGTPLFNVK	FALSE	0.0305775	0.00232846	1	1	1	g3405.t1	0	2026.05	2.89024
High	METLYEGPHDDENAIGIRDCDPK	FALSE	0.0473462	0.00330493	1	1	1	g3405.t1	1	2675.17	2.16191
High	METLYEGPHDDENAIGIRDCDPK	FALSE	0.0693165	0.00461389	1	1	1	g3405.t1	1	2691.17	2.84585
High	MVPTSDKGR	FALSE	0.0733808	0.00515698	1	1	1	g3405.t1	1	990.504	1.61988
High	FGVDKNK	FALSE	0.0863549	0.00645805	1	1	1	g3405.t1	1	807.436	2.42756
High	IFNAVMNFK	FALSE	0.103589	0.00752134	1	1	1	g3405.t1	0	1083.57	2.13646
High	SVEVKNANDLPK	FALSE	0.103589	0.00752134	1	1	1	g3405.t1	1	1313.71	3.39529
Q9UT19	Probable 5-methyltetrahydropteroyltriglutamate--homocysteine methyltransferase	49.3473	31	44	31	1	766	86.275	6.93	141.692	31
Confidence	Sequence	CBS33390	Qvality PEP	Qvality q-value	# Protein Groups	# Proteins	# PSMs	Master Protein Accessions	# Missed Cleavages	Theo. MH+ [Da]	XCorr Sequest HT
High	LAANPKPVAEFLEAK	TRUE	0.000242297	0	1	1	1	g9436.t1	0	1597.89	3.97656
High	GMLTGPITCLR	TRUE	0.000481293	0	1	1	1	g9436.t1	0	1234.63	3.36078
High	LLPVYVELLEK	TRUE	0.000678296	0	1	1	1	g9436.t1	0	1315.79	2.647
High	LLQVFVDKAYPR	TRUE	5.57222e-05	0	1	1	2	g9436.t1	1	1448.83	3.97238
High	GQSVKPISLLEK	TRUE	0.000164386	0	1	1	2	g9436.t1	0	1298.77	3.52588
High	GHQKDGIDVPSLEMVK	TRUE	0.000152568	0	1	1	2	g9436.t1	1	1752.89	4.70019
High	EAGIVTRPVLLGPVSFLALGK	TRUE	2.61505e-06	0	1	1	2	g9436.t1	0	2137.27	4.51668
High	LGSQQVLSAGVVDGR	TRUE	1.0337e-07	0	1	1	1	g9436.t1	0	1485.8	4.99717
High	VIVATSSSLLHTPHTLASEK	TRUE	1.0244e-05	0	1	1	1	g9436.t1	0	2091.14	2.362
High	CVRPPIIVGDISRPAPMTVK	TRUE	1.6514e-05	0	1	1	2	g9436.t1	0	2206.22	5.84257
High	EAGIVTRPVLLGPVSFLALGKADR	TRUE	1.81961e-05	0	1	1	2	g9436.t1	1	2479.44	5.14313
High	LNGYVFTTHAWVQSYGSR	TRUE	1.10052e-06	0	1	1	2	g9436.t1	0	2086.01	4.71477
High	HGLEPIDEYFAMGR	TRUE	9.55057e-07	0	1	1	3	g9436.t1	0	1634.76	4.8127
High	HGLEPIDEYFAMGR	TRUE	3.10462e-06	0	1	1	1	g9436.t1	0	1650.76	3.93676
High	THLKLPLFPTTTIGSFPQTK	TRUE	0.000488527	0	1	1	1	g9436.t1	1	2227.25	3.07898
High	LKAAGAETVQIDEPVLVFDLPAEVK	TRUE	0.000161951	0	1	1	1	g9436.t1	1	2652.45	4.12556
High	RQSEVTPEQHNR	TRUE	6.86684e-05	0	1	1	1	g9436.t1	1	1480.73	3.51605
High	HIGPGVYDIHSPR	TRUE	0.000205621	0	1	1	2	g9436.t1	0	1447.74	3.65691
High	AAGAETVQIDEPVLVFDLPAEVK	TRUE	2.38407e-07	0	1	1	1	g9436.t1	0	2411.27	5.52504
High	NDMVQYFGER	TRUE	0.00277482	0.000235301	1	1	1	g9436.t1	0	1258.55	3.23648
High	QSEVTPEQHNRK	TRUE	0.00250008	0.000235301	1	1	1	g9436.t1	1	1452.72	2.2474
High	NPEQLVPVIEK	TRUE	0.0062895	0.000660909	1	1	1	g9436.t1	0	1265.71	2.22749
High	NLDAEVRDWFSFASEK	TRUE	0.00833969	0.000812858	1	1	1	g9436.t1	1	1913.9	2.51721
High	GEITAQEYEK	TRUE	0.00677449	0.000812858	1	1	1	g9436.t1	0	1167.55	3.05887
High	AIELVETAVQK	TRUE	0.00946048	0.000812858	1	1	2	g9436.t1	0	1200.68	2.95819
High	QSEVTPEQHNR	TRUE	0.00833969	0.000812858	1	1	1	g9436.t1	0	1324.62	3.07484
High	AVTEGPASVREQIDANAK	TRUE	0.00718915	0.000812858	1	1	1	g9436.t1	1	1855.95	3.62156
High	AVTEGPASVR	TRUE	0.0176136	0.00125727	1	1	1	g9436.t1	0	986.527	2.8591
High	EQIDANAK	TRUE	0.0234775	0.00157254	1	1	1	g9436.t1	0	888.442	1.24864
High	DAGVDIIPSNDFAFYDHVLDHIQMFNAIPER	TRUE	0.0310285	0.00232846	1	1	1	g9436.t1	0	3559.7	2.17833
High	AIELVETAVQKLGK	TRUE	0.0516398	0.00358267	1	1	1	g9436.t1	1	1498.88	2.33277
High	CVRPPIIVGDISRPAPMTVK	TRUE	0.0688238	0.00447153	1	1	1	g9436.t1	0	2222.21	3.03663
High	AAFKPAYEK	TRUE	0.0810404	0.00610095	1	1	1	g9436.t1	0	1024.55	2.41732
O93866	Heat shock 70 kDa protein	45.6656	30	50	29	1	646	70.025	5.21	154.886	30
Confidence	Sequence	CBS33390	Qvality PEP	Qvality q-value	# Protein Groups	# Proteins	# PSMs	Master Protein Accessions	# Missed Cleavages	Theo. MH+ [Da]	XCorr Sequest HT
High	IINEPTAAAIAYGLDKK	TRUE	9.59384e-08	0	1	1	1	g1936.t1	1	1787.99	5.00999
High	KSEVFSTFSDNQPGVLIQVFEGER	TRUE	0.000390571	0	1	1	1	g1936.t1	1	2713.35	4.35906
High	STAGDTHLGGEDFDNRLVNHFTLEFKR	TRUE	2.8049e-05	0	1	1	1	g1936.t1	2	3076.49	2.99972
High	IDKSSVHEIVLVGGSTR	TRUE	3.16558e-07	0	1	1	3	g1936.t1	1	1796.99	5.19321
High	MRETAESYLGGTVNNAVVTVPAYFNDSQR	TRUE	5.40111e-08	0	1	1	1	g1936.t1	1	3189.53	5.29865
High	MRETAESYLGGTVNNAVVTVPAYFNDSQR	TRUE	3.64191e-05	0	1	1	1	g1936.t1	1	3205.52	3.93537
High	TTPSFVAFTDTERLIGDSAK	TRUE	1.91154e-06	0	1	1	1	g1936.t1	1	2156.09	4.54348
High	DAGLIAGLNVLR	TRUE	1.52128e-05	0	1	1	2	g1936.t1	0	1211.71	3.75129
High	TFTPEEISSMVLTK	TRUE	6.07635e-06	0	1	1	2	g1936.t1	0	1582.8	3.97823
High	QATKDAGLIAGLNVLR	TRUE	1.60538e-07	0	1	1	2	g1936.t1	1	1639.95	4.62034
High	ARFEELCQDLFR	TRUE	0.00128804	0	1	1	2	g1936.t1	1	1583.76	3.51502
High	NALESYAYSLR	TRUE	8.09176e-05	0	1	1	1	g1936.t1	0	1286.64	3.83535
High	IINEPTAAAIAYGLDK	TRUE	0.000848373	0	1	1	1	g1936.t1	0	1659.9	1.91888
High	KFNDAEVQADMK	TRUE	0.000423972	0	1	1	2	g1936.t1	1	1395.66	3.26485
High	STAGDTHLGGEDFDNR	TRUE	5.65599e-05	0	1	1	2	g1936.t1	0	1691.73	4.08558
High	NQVAMNPHNTVFDAKR	TRUE	0.000484897	0	1	1	2	g1936.t1	1	1857.9	3.79162
High	NQVAMNPHNTVFDAKR	TRUE	1.3223e-07	0	1	1	3	g1936.t1	1	1841.91	4.71638
High	MLAEAEKYKAEDEAEAAR	TRUE	5.77626e-08	0	1	1	3	g1936.t1	2	2024.96	4.8178
High	NQVAMNPHNTVFDAK	TRUE	1.44386e-05	0	1	1	2	g1936.t1	0	1685.81	4.16758
High	NQVAMNPHNTVFDAK	TRUE	0.00215404	0	1	1	1	g1936.t1	0	1701.8	2.28406
High	FEELCQDLFR	TRUE	0.00453485	0.000235301	1	1	1	g1936.t1	0	1356.63	3.34858
High	LVNHFTLEFKR	TRUE	0.0026734	0.000235301	1	1	1	g1936.t1	1	1403.78	3.05399
High	IVITNDKGR	TRUE	0.00518435	0.000449024	1	1	1	g1936.t1	1	1015.59	2.34187
High	MVSDFFNGKEPNK	TRUE	0.0123524	0.00115589	1	1	1	g1936.t1	1	1512.72	3.04412
High	MLAEAEKYKAEDEAEAAR	TRUE	0.0157668	0.00125727	1	1	2	g1936.t1	2	2040.95	2.22421
High	FELTGIPPAPR	TRUE	0.0191026	0.00125727	2	2	1	g6544.t1; g1936.t1	0	1197.66	2.87064
High	DAKIDKSSVHEIVLVGGSTR	TRUE	0.0153076	0.00125727	1	1	2	g1936.t1	2	2111.15	4.05561
High	LVNHFTLEFK	TRUE	0.0199666	0.00125727	1	1	1	g1936.t1	0	1247.68	2.52097
High	LIGDSAKNQVAMNPHNTVFDAK	TRUE	0.0188229	0.00125727	1	1	1	g1936.t1	1	2370.19	2.53802
High	SINPDEAVAYGAAVQAAILSGDTSSK	TRUE	0.0317174	0.00232846	1	1	1	g1936.t1	0	2535.26	3.27034
High	STAGDTHLGGEDFDNRLVNHFTLEFK	TRUE	0.0361765	0.0024536	1	1	1	g1936.t1	1	2920.39	2.74813
High	TTPSFVAFTDTER	TRUE	0.0397724	0.00259448	1	1	1	g1936.t1	0	1471.71	1.7876
High	SEVFSTFSDNQPGVLIQVFEGER	TRUE	0.0466651	0.00330493	1	1	1	g1936.t1	0	2585.25	1.01854
High	ETAESYLGGTVNNAVVTVPAYFNDSQR	TRUE	0.11976	0.00929814	1	1	1	g1936.t1	0	2902.39	3.15065
P38720	6-phosphogluconate dehydrogenase. decarboxylating 1	70.5882	30	36	30	1	493	54.174	6.24	115.986	30
Confidence	Sequence	CBS33390	Qvality PEP	Qvality q-value	# Protein Groups	# Proteins	# PSMs	Master Protein Accessions	# Missed Cleavages	Theo. MH+ [Da]	XCorr Sequest HT
High	FEGDKQAFIDDLEQALYASK	FALSE	4.50233e-09	0	1	1	2	g1569.t1	1	2288.11	6.06954
High	GLGLSNKEMGDVFAK	FALSE	0.00082344	0	1	1	2	g1569.t1	1	1565.8	3.96938
High	DILYFNDDDGTPLLEK	FALSE	6.98125e-07	0	1	1	1	g1569.t1	0	1867.9	3.86527
High	SVFLKDITSAYR	FALSE	0.000769985	0	1	1	2	g1569.t1	1	1399.76	3.16374
High	YPEGENVHVNWTGR	FALSE	0.00125019	0	1	1	1	g1569.t1	0	1657.77	2.08182
High	SDGEPCCQWVGDAGAGHYVK	FALSE	6.45009e-06	0	1	1	2	g1569.t1	0	2192.91	4.5462
High	IISYAQGFMLMQNAAK	FALSE	9.56567e-09	0	1	1	1	g1569.t1	0	1785.9	5.19908
High	DLPANLLQAQR	FALSE	0.00213806	0	1	1	1	g1569.t1	0	1238.69	3.07471
High	LQKPEIALMWR	FALSE	2.12202e-06	0	1	1	1	g1569.t1	0	1384.78	4.39449
High	MVHNGIEYGDMQLITEAYDIMKR	FALSE	6.18575e-05	0	1	1	1	g1569.t1	1	2727.29	4.75388
High	GVLDSFLVEITR	FALSE	0.000146981	0	1	1	1	g1569.t1	0	1348.75	4.66395
High	GGNVSASTYNA	FALSE	0.00110137	0	1	1	1	g1569.t1	0	1040.46	3.50391
High	DITSAYRENPDLENLLFADFFNK	FALSE	4.27903e-06	0	1	1	1	g1569.t1	1	2732.32	5.51753
High	TVSKVDRFLDNEAK	FALSE	0.000463673	0	1	1	2	g1569.t1	2	1621.85	3.79253
High	YVGCGVSGGEEGAR	FALSE	2.88141e-06	0	1	1	1	g1569.t1	0	1397.61	3.64247
High	CLSSLKDER	FALSE	0.000829604	0	1	1	1	g1569.t1	1	1107.55	3.1778
High	IRASGLLSGPEPK	FALSE	0.00144042	0	1	1	1	g1569.t1	1	1324.76	3.49433
High	QAFIDDLEQALYASK	FALSE	2.10006e-07	0	1	1	2	g1569.t1	0	1711.85	5.08543
High	ENPDLENLLFADFFNK	FALSE	2.1476e-07	0	1	1	1	g1569.t1	0	1925.93	5.08797
High	YGPSIMPGGNEEAWPYIK	FALSE	0.00507	0.000449024	1	1	1	g1569.t1	0	2008.95	3.59658
High	ASGLLSGPEPK	FALSE	0.00588265	0.000449024	1	1	1	g1569.t1	0	1055.57	3.26908
High	SIVGAHSMK	FALSE	0.00878423	0.000812858	1	1	1	g1569.t1	0	929.487	2.42989
High	EMGDVFAK	FALSE	0.0331404	0.00232846	1	1	1	g1569.t1	0	896.418	2.32515
High	DYFGAHTFK	FALSE	0.0288367	0.00232846	1	1	1	g1569.t1	0	1085.51	2.07468
High	TKYLAEK	FALSE	0.0351354	0.0024536	1	1	1	g1569.t1	1	852.483	2.19696
High	TVSKVDR	FALSE	0.0579518	0.00376585	1	1	1	g1569.t1	1	804.457	1.28611
High	SIVGAHSMKEFVSK	FALSE	0.0563077	0.00376585	1	1	1	g1569.t1	1	1519.79	1.18687
High	GALWGIPTPAFSTALSFFDGYR	FALSE	0.0693165	0.00461389	1	1	1	g1569.t1	0	2374.19	1.58978
High	WTAINALDLGMPVTLIGEAVFSR	FALSE	0.0782222	0.00596201	1	1	1	g1569.t1	0	2490.31	2.87613
High	ILDSAGQK	FALSE	0.0979738	0.00718377	1	1	1	g1569.t1	0	831.457	1.31973
Q4WD48	Aromatic hydroxylase fmpF	46.7764	30	41	30	1	729	80.724	6.83	130.892	30
Confidence	Sequence	CBS33390	Qvality PEP	Qvality q-value	# Protein Groups	# Proteins	# PSMs	Master Protein Accessions	# Missed Cleavages	Theo. MH+ [Da]	XCorr Sequest HT
High	NSTLKDFHVSEDQPYPVQMTLKNER	FALSE	6.96075e-08	0	1	1	1	g8057.t1	2	2976.45	4.04736
High	NSTLKDFHVSEDQPYPVQMTLK	FALSE	1.67131e-06	0	1	1	1	g8057.t1	1	2577.27	5.52332
High	LYTQLDVSQTGPIAASR	FALSE	3.96598e-09	0	1	1	2	g8057.t1	0	1819.95	5.69378
High	IIETSGEYLR	FALSE	0.000333937	0	1	1	1	g8057.t1	0	1180.62	2.55865
High	EDDLKFLSSFFAR	FALSE	0.000351839	0	1	1	2	g8057.t1	1	1574.78	3.12593
High	VCFSTNETGYLYDVLAGAAR	FALSE	3.73618e-09	0	1	1	2	g8057.t1	0	2207.04	6.01672
High	HGGCVIIPREDGYIR	FALSE	0.000420821	0	1	1	1	g8057.t1	1	1741.88	3.11419
High	LPWEMDEVVGGSQELEALR	FALSE	1.89176e-07	0	1	1	1	g8057.t1	0	2158.05	5.39033
High	FHLVLFASTLGGR	FALSE	7.51001e-05	0	1	1	1	g8057.t1	0	1417.8	2.93241
High	RLPWEMDEVVGGSQELEALRK	FALSE	0.000344052	0	1	1	2	g8057.t1	2	2442.24	4.19215
High	FVCATDLSIANVR	FALSE	2.05033e-05	0	1	1	1	g8057.t1	0	1465.75	4.14746
High	ARLDTLMPTYNLER	FALSE	0.00104536	0	1	1	1	g8057.t1	1	1692.87	3.2685
High	VDVHSITPEEVLEQANR	FALSE	7.88962e-06	0	1	1	2	g8057.t1	0	1935.98	4.25835
High	FLEILNSWGLAKEVAEEGPIIER	FALSE	2.19274e-05	0	1	1	1	g8057.t1	1	2613.39	5.31983
High	IIDKAEGPLDAGR	FALSE	0.000338957	0	1	1	2	g8057.t1	1	1354.73	3.67062
High	DPSFAEAGGR	FALSE	0.0010071	0	1	1	1	g8057.t1	0	1006.46	3.40046
High	TTNGTITNGTTSNGASPTTNGTNK	FALSE	0.00232063	0	1	1	1	g8057.t1	0	2310.08	3.48865
High	HGGCVIIPR	FALSE	0.000817322	0	1	1	1	g8057.t1	0	1008.54	2.97416
High	IIDKAEGPLDAGRADGVQPR	FALSE	0.000562909	0	1	1	3	g8057.t1	2	2078.1	2.32256
High	YRGLHIITQGQVER	FALSE	9.25482e-05	0	1	1	2	g8057.t1	1	1669.91	4.52473
High	TGAEETIKAK	FALSE	0.00217015	0	1	1	1	g8057.t1	1	1047.57	3.87496
High	GLHIITQGQVER	FALSE	3.5613e-05	0	1	1	2	g8057.t1	0	1350.75	3.86588
High	CATVVYDDRAPDEDAHTTWGVNHR	FALSE	0.00019662	0	1	1	1	g8057.t1	1	2785.24	3.1488
High	TAPPLAVNNGVR	FALSE	0.00368205	0.000235301	1	1	1	g8057.t1	0	1208.67	1.20972
High	ALSPDGFYHR	FALSE	0.00774318	0.000812858	1	1	1	g8057.t1	0	1162.56	2.14247
High	APDEDAHTTWGVNHR	FALSE	0.00672436	0.000812858	1	1	2	g8057.t1	0	1705.77	3.47699
High	FLEILNSWGLAK	FALSE	0.0127235	0.00115589	1	1	1	g8057.t1	0	1390.77	1.46375
High	FLSSFFAR	FALSE	0.0214931	0.00125727	1	1	1	g8057.t1	0	974.509	2.29555
High	QAKDPSFAEAGGR	FALSE	0.0326592	0.00232846	1	1	1	g8057.t1	1	1333.65	1.46956
High	FLVGSDGAASMIR	FALSE	0.0833634	0.00619914	1	1	1	g8057.t1	0	1339.67	1.82632
Q59KZ1	Aminopeptidase 2	40.9707	28	37	28	1	886	99.001	6.04	123.231	28
Confidence	Sequence	CBS33390	Qvality PEP	Qvality q-value	# Protein Groups	# Proteins	# PSMs	Master Protein Accessions	# Missed Cleavages	Theo. MH+ [Da]	XCorr Sequest HT
High	ADEINQIFDAISYSK	TRUE	1.03675e-06	0	1	1	2	g2839.t1	0	1713.83	5.20714
High	VVDLLFDEKTSGASTK	TRUE	4.31107e-06	0	1	1	2	g2839.t1	1	1709.9	4.16583
High	GFDQSLAQALDAIR	TRUE	3.49828e-06	0	1	1	2	g2839.t1	0	1504.78	5.14024
High	TLALPLSDEVKGQDIYLPLGGLR	TRUE	1.71417e-05	0	1	1	1	g2839.t1	1	2468.38	2.58979
High	SLLFGAAGIAGDETVKK	TRUE	0.000948781	0	1	1	1	g2839.t1	1	1676.92	4.16097
High	AGMIADAGALAASGYQR	TRUE	2.17349e-08	0	1	1	2	g2839.t1	0	1622.8	6.53924
High	AGMIADAGALAASGYQR	TRUE	2.03509e-05	0	1	1	1	g2839.t1	0	1638.79	2.14518
High	AHELGWEFKESDGHIEQQFK	TRUE	0.00186971	0	1	1	1	g2839.t1	1	2415.14	3.3614
High	VWQGYVTDNLQSALSLDSLR	TRUE	7.84336e-08	0	1	1	1	g2839.t1	0	2265.15	5.71067
High	STKGFDQSLAQALDAIR	TRUE	5.62293e-07	0	1	1	1	g2839.t1	1	1820.95	4.37642
High	YLGEETFMEGIR	TRUE	4.22801e-05	0	1	1	1	g2839.t1	0	1444.68	3.3999
High	DSSDVEAFLKEHGYL	TRUE	0.000202576	0	1	1	2	g2839.t1	1	1709.8	4.09604
High	ASVYGIVLTYGGAEEYDAVLNEYR	TRUE	1.10052e-06	0	1	1	1	g2839.t1	0	2652.28	4.95449
High	SSHPIEVPVKR	TRUE	0.00230341	0	1	1	1	g2839.t1	1	1248.71	2.45523
High	TSGLLSLLEGFK	TRUE	4.79979e-05	0	1	1	1	g2839.t1	0	1264.71	4.26606
High	AQLIQTFTGVLNNNMAGFYR	TRUE	2.12538e-08	0	1	1	1	g2839.t1	0	2258.14	5.38096
High	SGDTVIASKPDVSYNEDSQTTK	TRUE	5.05713e-05	0	1	1	2	g2839.t1	0	2342.1	3.99262
High	TKEGVNEELTLTSR	TRUE	2.72243e-05	0	1	1	1	g2839.t1	1	1576.82	4.25924
High	FSLALAAK	TRUE	0.00624294	0.000660909	1	1	1	g2839.t1	0	820.493	1.95992
High	YLATTQMEPTDARR	TRUE	0.0100385	0.000812858	1	1	1	g2839.t1	1	1652.81	3.23053
High	SSYNGADGSTKYLATTQMEPTDARR	TRUE	0.00662521	0.000812858	1	1	2	g2839.t1	2	2720.26	3.48727
High	AAFDMFEK	TRUE	0.00703077	0.000812858	1	1	1	g2839.t1	0	958.434	2.63514
High	TADVKPEEDKILYPVFLGLR	TRUE	0.0111359	0.00115589	1	1	2	g2839.t1	1	2303.26	2.23261
High	GQDIYLPLGGLR	TRUE	0.0182757	0.00125727	1	1	1	g2839.t1	0	1301.72	1.91854
High	VVDLLFDEK	TRUE	0.022299	0.00157254	1	1	1	g2839.t1	0	1077.58	2.8454
High	SPELIQK	TRUE	0.0470045	0.00330493	1	1	1	g2839.t1	0	814.467	2.57847
High	GLLSVEDR	TRUE	0.0539252	0.00371033	1	1	1	g2839.t1	0	888.479	2.02158
High	INADHSGIYR	TRUE	0.0659365	0.00390433	1	1	1	g2839.t1	0	1145.57	2.97533
High	ARSPELIQK	TRUE	0.116513	0.00877599	1	1	1	g2839.t1	1	1041.61	2.44609
Q2UKV4	Pyruvate decarboxylase	50.7719	26	33	26	1	583	63.876	6.15	127.576	26
Confidence	Sequence	CBS33390	Qvality PEP	Qvality q-value	# Protein Groups	# Proteins	# PSMs	Master Protein Accessions	# Missed Cleavages	Theo. MH+ [Da]	XCorr Sequest HT
High	SDFNTTGFTYR	TRUE	0.00032412	0	1	1	1	g5130.t1	0	1308.59	3.68267
High	VTARLPQLSIQGGPVPSNTVPK	TRUE	6.16771e-06	0	1	1	1	g5130.t1	1	2259.28	4.84782
High	NNLLLHHTLGNGDFNSFADMSR	TRUE	2.55369e-09	0	1	1	2	g5130.t1	0	2473.17	6.74199
High	NNLLLHHTLGNGDFNSFADMSR	TRUE	1.53267e-05	0	1	1	1	g5130.t1	0	2489.16	4.36071
High	TSQLNTIDFHSYGVTVK	TRUE	5.77626e-08	0	1	1	1	g5130.t1	0	1909.97	5.70036
High	SAVNETLPNYGGVYAGDGSNAGVR	TRUE	1.80363e-08	0	1	1	2	g5130.t1	0	2368.12	4.95834
High	DDAPAALMLTADAAAK	TRUE	4.75018e-06	0	1	1	1	g5130.t1	0	1544.76	5.01283
High	CYILSRPVYIALPSDIVTK	TRUE	4.15321e-06	0	1	1	1	g5130.t1	0	2208.21	4.20321
High	FVELYMPRDDAPAALMLTADAAAKR	TRUE	9.89761e-05	0	1	1	1	g5130.t1	2	2736.38	4.41399
High	SVHGLPGDYNLVALDYLPK	TRUE	4.31107e-06	0	1	1	3	g5130.t1	0	2071.09	3.92843
High	CGLNWVGNVNELNAGYAADGYAR	TRUE	5.44888e-05	0	1	1	1	g5130.t1	0	2484.14	4.16248
High	LPQLSIQGGPVPSNTVPK	TRUE	2.09059e-06	0	1	1	1	g5130.t1	0	1832.03	5.67655
High	AVAESSDPTITQAWLWPR	TRUE	3.24677e-06	0	1	1	1	g5130.t1	0	2028.02	4.53171
High	ELKQPMDVAEYLFR	TRUE	0.000115764	0	1	1	1	g5130.t1	1	1738.88	3.29207
High	TKDELNQLFADEDFNVSK	TRUE	5.05713e-05	0	1	1	1	g5130.t1	1	2113.01	3.1517
High	RDLNPIIFVICNDGYTIER	TRUE	1.45041e-06	0	1	1	1	g5130.t1	1	2308.18	5.33311
High	DLNPIIFVICNDGYTIER	TRUE	4.20992e-09	0	1	1	2	g5130.t1	0	2152.07	6.22739
High	ALEETDALIR	TRUE	0.000326547	0	1	1	1	g5130.t1	0	1130.61	3.47721
High	HRALEETDALIRK	TRUE	1.6664e-07	0	1	1	1	g5130.t1	2	1551.86	4.7806
High	ALEETDALIRK	TRUE	0.000678296	0	1	1	2	g5130.t1	1	1258.7	3.55105
High	HRALEETDALIR	TRUE	0.000359801	0	1	1	1	g5130.t1	1	1423.77	3.50633
High	FVELYMPR	TRUE	0.00376518	0.000235301	1	1	1	g5130.t1	0	1054.54	3.02605
High	SAVNETLPNYGGVYAGDGSNAGVRER	TRUE	0.00259494	0.000235301	1	1	1	g5130.t1	1	2653.26	2.3373
High	LRFVELYMPR	TRUE	0.0126297	0.00115589	1	1	1	g5130.t1	1	1323.72	2.53164
High	ELKQPMDVAEYLFRR	TRUE	0.044678	0.00330493	1	1	1	g5130.t1	2	1894.98	1.77387
High	DLPAAFGARPEQYATYQIK	TRUE	0.0913508	0.00681017	1	1	1	g5130.t1	0	2139.09	2.07812
High	YSEYPGVR	TRUE	0.107993	0.00788844	1	1	1	g5130.t1	0	970.463	1.97007
Q96UL8	Phosphoenolpyruvate carboxykinase (ATP)	51.405	26	34	26	1	605	66.613	6.49	105.744	26
Confidence	Sequence	CBS33390	Qvality PEP	Qvality q-value	# Protein Groups	# Proteins	# PSMs	Master Protein Accessions	# Missed Cleavages	Theo. MH+ [Da]	XCorr Sequest HT
High	LGQLFVENFKK	FALSE	4.3561e-05	0	1	1	1	g7464.t1	1	1322.75	2.87433
High	AILDAIHSGELAK	FALSE	4.58966e-05	0	1	1	2	g7464.t1	0	1337.74	3.78439
High	AELEHFHPDYTIYNAGAFPANR	FALSE	8.74643e-09	0	1	1	2	g7464.t1	0	2533.19	5.06622
High	FGSILENVVFDPETR	FALSE	2.28641e-06	0	1	1	3	g7464.t1	0	1722.87	4.34233
High	NMLIRPSRAELEHFHPDYTIYNAGAFPANR	FALSE	1.30065e-05	0	1	1	1	g7464.t1	1	3500.73	4.70621
High	EVDYDDSTLTENTR	FALSE	1.34005e-05	0	1	1	1	g7464.t1	0	1657.72	4.23889
High	YQDEATAEVLK	FALSE	0.000550453	0	1	1	1	g7464.t1	0	1266.62	3.02211
High	SWTGTADFKGEVTK	FALSE	0.000333937	0	1	1	1	g7464.t1	1	1526.75	3.2079
High	IVQEPSSENDVWWGPVNKPMSPDVWR	FALSE	1.49435e-06	0	1	1	1	g7464.t1	0	3052.46	3.41419
High	MAGTEQGVTEPQATFSSCFAQPFLALHPMR	FALSE	5.1716e-05	0	1	1	1	g7464.t1	0	3325.54	3.12887
High	ALIGDDEHCWSDKGVFNIEGGCYAK	FALSE	8.75833e-06	0	1	1	1	g7464.t1	1	2841.26	4.54242
High	FGSILENVVFDPETREVDYDDSTLTENTR	FALSE	1.68649e-08	0	1	1	2	g7464.t1	1	3361.57	5.82496
High	CIGLSAEKEPDIFNAIR	FALSE	9.13244e-07	0	1	1	1	g7464.t1	1	1932.98	3.79188
High	LGQLFVENFK	FALSE	0.00084207	0	1	1	1	g7464.t1	0	1194.65	3.45967
High	LNTEQTMYHFISGYTSK	FALSE	7.77276e-06	0	1	1	2	g7464.t1	0	2019.95	4.06158
High	ADFEVYDTFNLSVPK	FALSE	0.000202576	0	1	1	1	g7464.t1	0	1744.84	3.80681
High	HNVLTLHSSANQGQK	FALSE	3.52448e-06	0	1	1	1	g7464.t1	0	1633.84	4.67436
High	ERAVDYLNTR	FALSE	0.00244484	0.000235301	1	1	1	g7464.t1	1	1236.63	3.50496
High	IYVVDGFAGWDERYR	FALSE	0.0034435	0.000235301	1	1	1	g7464.t1	1	1845.89	1.65366
High	SCPGVPDELLNPAK	FALSE	0.0173555	0.00125727	1	1	1	g7464.t1	0	1496.74	3.52579
High	NMLIRPSRAELEHFHPDYTIYNAGAFPANR	FALSE	0.0386303	0.00259448	1	1	1	g7464.t1	1	3516.72	3.23736
High	TTLSADPKR	FALSE	0.0403556	0.00275013	1	1	1	g7464.t1	1	988.542	2.78846
High	EPDIFNAIR	FALSE	0.0559037	0.00376585	1	1	1	g7464.t1	0	1074.56	1.89957
High	TTLSADPK	FALSE	0.065	0.00390433	1	1	1	g7464.t1	0	832.441	2.27627
High	NMLIRPSR	FALSE	0.0654666	0.00390433	1	1	1	g7464.t1	0	986.556	2.40486
High	AYHALFMR	FALSE	0.100745	0.00752134	1	1	1	g7464.t1	0	1024.5	1.64052
High	MAGTEQGVTEPQATFSSCFAQPFLALHPMR	FALSE	0.114131	0.00865763	1	1	1	g7464.t1	0	3309.55	2.79162
High	NRIYVVDGFAGWDERYR	FALSE	0.116513	0.00877599	1	1	1	g7464.t1	2	2116.04	2.72163
P37211	ATP synthase subunit alpha. mitochondrial	47.1014	25	34	25	1	552	59.792	9.2	97.473	25
Confidence	Sequence	CBS33390	Qvality PEP	Qvality q-value	# Protein Groups	# Proteins	# PSMs	Master Protein Accessions	# Missed Cleavages	Theo. MH+ [Da]	XCorr Sequest HT
High	EAYPGDVFYLHSR	FALSE	0.000747354	0	1	1	2	g3545.t1	0	1553.74	2.85932
High	AAPTEVSSILEQR	FALSE	2.03509e-05	0	1	1	1	g3545.t1	0	1400.74	3.91102
High	IRGVQEEAGLAETGRVLSVGDGIAR	FALSE	2.02912e-06	0	1	1	1	g3545.t1	2	2553.37	4.08175
High	DNGKHAVIIYDDLSK	FALSE	0.00073629	0	1	1	2	g3545.t1	1	1687.86	3.53019
High	SVDAMVPIGR	FALSE	0.00125019	0	1	1	1	g3545.t1	0	1060.55	3.32762
High	RPPGREAYPGDVFYLHSR	FALSE	1.0713e-05	0	1	1	2	g3545.t1	1	2117.07	3.67306
High	AQLKAPGILPR	FALSE	0.000376272	0	1	1	1	g3545.t1	1	1163.73	2.15247
High	EVAAFAQFGSDLDAATK	FALSE	6.8158e-05	0	1	1	1	g3545.t1	0	1740.84	3.59214
High	VHGMSNVQAEELVEFASGVK	FALSE	1.73484e-06	0	1	1	1	g3545.t1	0	2131.05	4.59291
High	VHGMSNVQAEELVEFASGVK	FALSE	0.000259124	0	1	1	1	g3545.t1	0	2147.04	3.35473
High	TNESELLSQIER	FALSE	9.4368e-06	0	1	1	1	g3545.t1	0	1418.71	4.6082
High	GVQEEAGLAETGRVLSVGDGIAR	FALSE	4.78576e-06	0	1	1	1	g3545.t1	1	2284.19	3.70852
High	ELIIGDRQTGK	FALSE	0.00196982	0	1	1	1	g3545.t1	1	1229.68	3.21583
High	IRGVQEEAGLAETGR	FALSE	4.23475e-07	0	1	1	2	g3545.t1	1	1585.83	5.41893
High	TGEIVDVPVGEALLGR	FALSE	4.93854e-08	0	1	1	2	g3545.t1	0	1624.89	5.04791
High	RSVNQPVQTGLK	FALSE	0.000387668	0	1	1	1	g3545.t1	1	1326.75	4.04908
High	GVRPAINVGLSVSR	FALSE	2.24237e-05	0	1	1	2	g3545.t1	0	1424.83	3.77743
High	GVQEEAGLAETGR	FALSE	0.000874061	0	1	1	1	g3545.t1	0	1316.64	2.40377
High	VVDALGNPIDGKGPIK	FALSE	0.0113861	0.00115589	1	1	2	g3545.t1	1	1592.9	3.49006
High	SVDAMVPIGR	FALSE	0.0160015	0.00125727	1	1	1	g3545.t1	0	1044.55	1.9042
High	VVDALGNPIDGK	FALSE	0.0348797	0.0024536	1	1	1	g3545.t1	0	1197.65	2.53778
High	LRDIVTSFTK	FALSE	0.0406504	0.00290847	1	1	1	g3545.t1	1	1179.67	3.11542
High	QTLNRGER	FALSE	0.0473462	0.00330493	1	1	1	g3545.t1	1	973.517	2.07931
High	VVDALGNPIDGKGPIKTTEK	FALSE	0.0512681	0.00358267	1	1	1	g3545.t1	2	2052.13	1.94908
High	TLEENDAMK	FALSE	0.0888201	0.00670995	1	1	1	g3545.t1	0	1050.48	2.13755
High	STVAQLVK	FALSE	0.103589	0.00752134	1	1	1	g3545.t1	0	845.509	1.33252
High	EGALSKEIEGK	FALSE	0.100046	0.00752134	1	1	1	g3545.t1	1	1160.62	3.11521
P37959	Uncharacterized oxidoreductase YusZ	83.8596	25	70	25	1	285	30.375	7.25	211.005	25
Confidence	Sequence	CBS33390	Qvality PEP	Qvality q-value	# Protein Groups	# Proteins	# PSMs	Master Protein Accessions	# Missed Cleavages	Theo. MH+ [Da]	XCorr Sequest HT
High	HTLVEPGFFR	FALSE	0.000634259	0	1	1	5	g8050.t1	0	1202.63	2.4817
High	LPDYADLNKSNDANFAAFHGAQLGDPKK	FALSE	5.96066e-10	0	1	1	2	g8050.t1	2	3017.48	6.17644
High	SNDANFAAFHGAQLGDPKK	FALSE	1.16821e-06	0	1	1	2	g8050.t1	1	1987.96	5.2495
High	SNDANFAAFHGAQLGDPK	FALSE	1.2587e-06	0	1	1	1	g8050.t1	0	1859.87	4.20996
High	TELLNPQANIAMTTPEQR	FALSE	4.7577e-08	0	1	1	2	g8050.t1	0	2027.02	4.97278
High	TELLNPQANIAMTTPEQR	FALSE	1.84989e-07	0	1	1	6	g8050.t1	0	2043.02	5.00878
High	KGAEVIYDVVTSSGVAAGRPLPPFLPLGSDASTEIAK	FALSE	1.0049e-09	0	1	1	2	g8050.t1	1	3712.98	5.80417
High	QFQANVLGPLNVYR	FALSE	5.75021e-07	0	1	1	12	g8050.t1	0	1618.87	3.75959
High	QFQANVLGPLNVYRAVLPHLR	FALSE	0.000207161	0	1	1	1	g8050.t1	1	2405.36	3.54989
High	RSGTLVTIGSMAAWYPMPGCNLYNASK	FALSE	3.42085e-06	0	1	1	2	g8050.t1	1	2945.41	5.01041
High	RSGTLVTIGSMAAWYPMPGCNLYNASK	FALSE	0.00023169	0	1	1	1	g8050.t1	1	2961.41	4.44447
High	SGTLVTIGSMAAWYPMPGCNLYNASK	FALSE	0.00110137	0	1	1	2	g8050.t1	0	2805.3	2.21098
High	HTLVEPGFFRTELLNPQANIAMTTPEQRLPDYADLNK	FALSE	0.0020908	0	1	1	1	g8050.t1	2	4240.15	5.02556
High	LPDYADLNKSNDANFAAFHGAQLGDPK	FALSE	2.46353e-06	0	1	1	2	g8050.t1	1	2889.38	5.47883
High	HTLVEPGFFRTELLNPQANIAMTTPEQR	FALSE	1.56277e-06	0	1	1	1	g8050.t1	1	3210.64	3.19777
High	HTLVEPGFFRTELLNPQANIAMTTPEQR	FALSE	6.69526e-06	0	1	1	1	g8050.t1	1	3226.63	2.77215
High	SAQATLDAINEWR	FALSE	2.48198e-06	0	1	1	2	g8050.t1	0	1474.73	4.31932
High	TELLNPQANIAMTTPEQRLPDYADLNK	FALSE	7.69234e-07	0	1	1	3	g8050.t1	1	3056.54	4.18421
High	TELLNPQANIAMTTPEQRLPDYADLNK	FALSE	5.29711e-07	0	1	1	1	g8050.t1	1	3072.53	3.24097
High	GITPARLDHNEPLPK	FALSE	0.00223579	0	1	1	2	g8050.t1	1	1657.9	3.48007
High	GAEVIYDVVTSSGVAAGRPLPPFLPLGSDASTEIAK	FALSE	2.06008e-11	0	1	1	2	g8050.t1	0	3584.88	6.86163
High	SKGITPARLDHNEPLPK	FALSE	0.00382164	0.000235301	1	1	3	g8050.t1	2	1873.03	3.09827
High	SGTLVTIGSMAAWYPMPGCNLYNASK	FALSE	0.00303416	0.000235301	1	1	2	g8050.t1	0	2821.3	3.64426
High	AALRWLGIGLAGEVEHLGIR	FALSE	0.00390791	0.000235301	1	1	1	g8050.t1	1	2131.21	3.76674
High	SPQKLEHLK	FALSE	0.00821684	0.000812858	1	1	1	g8050.t1	1	1079.62	3.11509
High	SISALSDHK	FALSE	0.00774318	0.000812858	1	1	2	g8050.t1	0	957.5	2.23736
High	WLGIGLAGEVEHLGIR	FALSE	0.00871931	0.000812858	1	1	3	g8050.t1	0	1719.95	2.19591
High	VWLITGASSGFGLELALIAAAR	FALSE	0.0240012	0.00157254	1	1	1	g8050.t1	0	2216.24	2.42501
High	SGTLVTIGSMAAWYPMPGCNLYNASK	FALSE	0.0389128	0.00259448	1	1	1	g8050.t1	0	2789.31	2.05535
High	GDKVVAATR	FALSE	0.0539252	0.00371033	1	1	1	g8050.t1	1	916.521	1.48168
High	AVLPHLR	FALSE	0.107247	0.00778673	1	1	2	g8050.t1	0	805.504	1.45136
P23704	ATP synthase subunit beta. mitochondrial	67.1815	24	43	24	1	518	55.516	5.52	147.713	24
Confidence	Sequence	CBS33390	Qvality PEP	Qvality q-value	# Protein Groups	# Proteins	# PSMs	Master Protein Accessions	# Missed Cleavages	Theo. MH+ [Da]	XCorr Sequest HT
High	EGNDLYHEMQETGVIQLEGESK	TRUE	6.44132e-09	0	1	1	1	g1704.t1	0	2506.14	6.65861
High	EGNDLYHEMQETGVIQLEGESK	TRUE	3.04482e-05	0	1	1	1	g1704.t1	0	2522.14	4.61495
High	VALTGLTIAEYFR	TRUE	0.000291976	0	1	1	1	g1704.t1	0	1453.8	3.73747
High	IPSAVGYQPTLAVDMGTMQER	TRUE	1.12874e-05	0	1	1	2	g1704.t1	0	2264.1	4.93396
High	IPSAVGYQPTLAVDMGTMQER	TRUE	2.28641e-06	0	1	1	3	g1704.t1	0	2280.1	4.51775
High	IPSAVGYQPTLAVDMGTMQER	TRUE	0.000411508	0	1	1	1	g1704.t1	0	2296.09	3.42696
High	GSITSVQAVYVPADDLTDPAPATTFAHLDATTVLSR	TRUE	4.94519e-05	0	1	1	1	g1704.t1	0	3700.87	4.6375
High	AHGGFSVFTGVGER	TRUE	0.00132702	0	1	1	1	g1704.t1	0	1420.7	2.9498
High	TREGNDLYHEMQETGVIQLEGESK	TRUE	4.50846e-06	0	1	1	1	g1704.t1	1	2763.29	4.05816
High	TREGNDLYHEMQETGVIQLEGESK	TRUE	6.2888e-07	0	1	1	1	g1704.t1	1	2779.28	5.39257
High	IVNVTGDPIDERGPIK	TRUE	3.10462e-06	0	1	1	2	g1704.t1	1	1722.94	4.5327
High	FASIHADPPEFIDQSTSAEILVTGIK	TRUE	1.94028e-06	0	1	1	1	g1704.t1	0	2786.42	5.16598
High	GISELGIYPAVDPLDSK	TRUE	2.9687e-06	0	1	1	2	g1704.t1	0	1773.93	3.92281
High	GISELGIYPAVDPLDSKSR	TRUE	0.00125955	0	1	1	2	g1704.t1	1	2017.06	3.87704
High	LVLEVAQHLGENVVR	TRUE	1.12543e-06	0	1	1	2	g1704.t1	0	1675.95	4.94937
High	GAEALDTGSPIKIPVGAGTLGR	TRUE	2.36313e-10	0	1	1	3	g1704.t1	1	2080.14	5.64852
High	FTQAGSEVSALLGR	TRUE	1.79265e-05	0	1	1	1	g1704.t1	0	1435.75	4.3308
High	AILNGEGDDLPEGAFYMVGDLESAR	TRUE	7.73751e-05	0	1	1	1	g1704.t1	0	2655.22	4.52336
High	TVFIQELINNIAK	TRUE	0.00116906	0	1	1	2	g1704.t1	0	1502.86	3.23562
High	FLSQPFTVAQVFTGIEGK	TRUE	3.1004e-09	0	1	1	2	g1704.t1	0	1969.04	5.93145
High	VIGQEHYDVASR	TRUE	1.99004e-05	0	1	1	2	g1704.t1	0	1373.68	3.78472
High	IVNVTGDPIDERGPIKATK	TRUE	0.00399612	0.000235301	1	1	3	g1704.t1	2	2023.12	3.92766
High	VALVFGQMNEPPGAR	TRUE	0.00499516	0.000449024	1	1	1	g1704.t1	0	1601.81	3.2373
High	VALVFGQMNEPPGAR	TRUE	0.00762908	0.000812858	1	1	1	g1704.t1	0	1585.82	1.35044
High	IVNVTGDPIDER	TRUE	0.00774318	0.000812858	1	1	1	g1704.t1	0	1327.69	2.10841
High	LVDLKDTIR	TRUE	0.00878423	0.000812858	1	1	1	g1704.t1	1	1072.64	2.78862
High	IGLFGGAGVGK	TRUE	0.0100385	0.000812858	1	1	1	g1704.t1	0	975.562	1.75763
High	CIAMDGTEGLVR	TRUE	0.014112	0.00115589	1	1	1	g1704.t1	0	1337.62	2.6107
High	VVDLLAPYAR	TRUE	0.0186846	0.00125727	1	1	1	g1704.t1	0	1116.64	2.33136
Q4A054	Uncharacterized oxidoreductase SSP0419	80.9028	23	42	23	1	288	30.329	7.64	143.851	23
Confidence	Sequence	CBS33390	Qvality PEP	Qvality q-value	# Protein Groups	# Proteins	# PSMs	Master Protein Accessions	# Missed Cleavages	Theo. MH+ [Da]	XCorr Sequest HT
High	LALGNDAVGFIGQALER	FALSE	2.22269e-08	0	1	1	5	g8049.t1	0	1743.94	4.68891
High	DLPPRLALGNDAVGFIGQALER	FALSE	0.001473	0	1	1	1	g8049.t1	1	2322.26	3.3583
High	TVAELDTVEGSAVAATR	FALSE	4.58348e-08	0	1	1	3	g8049.t1	0	1689.87	4.9872
High	KTVAELDTVEGSAVAATR	FALSE	5.74239e-10	0	1	1	2	g8049.t1	1	1817.96	6.37516
High	VIVQALTGSGPCQGK	FALSE	0.000173199	0	1	1	2	g8049.t1	0	1514.8	2.94267
High	VIVQALTGSGPCQGKDLPPR	FALSE	4.76411e-05	0	1	1	3	g8049.t1	1	2093.12	3.93994
High	DLDAWKDIVSKTDCDE	FALSE	0.000396442	0	1	1	2	g8049.t1	2	1909.85	4.52054
High	AAIAIYTESLRAELAPFGVR	FALSE	4.07968e-07	0	1	1	2	g8049.t1	1	2148.18	4.95313
High	VWLITGCSSGFGR	FALSE	5.24935e-05	0	1	1	1	g8049.t1	0	1439.71	2.68626
High	QFATNVFGQLAVLR	FALSE	5.73332e-08	0	1	1	4	g8049.t1	0	1563.86	4.76902
High	TGTIANLGSIGGWQGSPAAGIYCATK	FALSE	1.24033e-11	0	1	1	1	g8049.t1	0	2551.26	6.18474
High	RTGTIANLGSIGGWQGSPAAGIYCATK	FALSE	5.66627e-12	0	1	1	1	g8049.t1	1	2707.36	7.19871
High	TLDVLSPDAEIQAVVDDVR	FALSE	3.21317e-07	0	1	1	3	g8049.t1	0	2055.06	6.15601
High	AIALAAAAHGDK	FALSE	5.95924e-05	0	1	1	1	g8049.t1	0	1108.61	3.70299
High	AIALAAAAHGDKVVATAR	FALSE	2.51189e-07	0	1	1	3	g8049.t1	1	1705.97	5.79307
High	DVSKLADLRQR	FALSE	0.00314924	0.000235301	1	1	1	g8049.t1	2	1300.73	2.83952
High	VTCIEPGYFR	FALSE	0.0135997	0.00115589	1	1	1	g8049.t1	0	1241.6	2.16792
High	TNFLDEGSGR	FALSE	0.014112	0.00115589	1	1	1	g8049.t1	0	1095.51	2.45906
High	SALAAYNKK	FALSE	0.0132031	0.00115589	1	1	1	g8049.t1	1	965.541	2.73996
High	DLDAWKDIVSK	FALSE	0.0199666	0.00125727	1	1	1	g8049.t1	1	1289.67	2.59455
High	AAIAIYTESLR	FALSE	0.0199666	0.00125727	1	1	1	g8049.t1	0	1207.67	2.22783
High	KQPGDPDKGAR	FALSE	0.0256422	0.00190942	1	1	1	g8049.t1	2	1168.61	2.52752
High	TNFLDEGSGRK	FALSE	0.0776697	0.00596201	1	1	1	g8049.t1	1	1223.6	1.52429
g5079.t1	hypothetical protein	28.683	22	27	22	1	896	102.947	6.11	79.7377	22
Confidence	Sequence	CBS33390	Qvality PEP	Qvality q-value	# Protein Groups	# Proteins	# PSMs	Master Protein Accessions	# Missed Cleavages	Theo. MH+ [Da]	XCorr Sequest HT
High	FFSTNFGQPAHCLGR	FALSE	4.3561e-05	0	1	1	2	g5079.t1	0	1738.81	3.32748
High	FEAGEVPVDQTTPK	FALSE	0.000261065	0	1	1	1	g5079.t1	0	1517.75	4.11294
High	TQGDPSGSSSDGGSDSFDMVGR	FALSE	2.04432e-06	0	1	1	1	g5079.t1	0	2145.86	4.62084
High	FGGLAICEK	FALSE	0.000874061	0	1	1	1	g5079.t1	0	994.503	3.28478
High	WVIDQGKVDEHVQELQR	FALSE	2.9687e-06	0	1	1	2	g5079.t1	1	2079.06	4.95727
High	LASTEMLINTK	FALSE	7.12785e-05	0	1	1	1	g5079.t1	0	1220.66	3.96372
High	FSEFRDDFFMTQLPSK	FALSE	3.89487e-05	0	1	1	1	g5079.t1	1	1994.93	3.86272
High	YLDDLFVATR	FALSE	0.000198092	0	1	1	1	g5079.t1	0	1212.63	3.05291
High	SLFADLGAANVVEYLR	FALSE	8.73262e-07	0	1	1	2	g5079.t1	0	1737.92	4.58056
High	SCDSVFGWVQAWNGYVGR	FALSE	3.1749e-06	0	1	1	1	g5079.t1	0	2087.94	5.54726
High	GLLPLGLVSILR	FALSE	0.00040845	0	1	1	1	g5079.t1	0	1250.82	2.68386
High	HYFLGKDNIQTPR	FALSE	0.00014266	0	1	1	1	g5079.t1	1	1588.82	4.08881
High	VDEHVQELQR	FALSE	0.00411684	0.000235301	1	1	1	g5079.t1	0	1252.63	2.64937
High	WPGPVPVLLR	FALSE	0.00610533	0.000660909	1	1	1	g5079.t1	0	1133.68	2.40053
High	SSLVPLHEALPK	FALSE	0.00918398	0.000812858	1	1	2	g5079.t1	0	1290.74	2.3831
High	KTDGAVLYR	FALSE	0.00697876	0.000812858	1	1	1	g5079.t1	1	1022.56	2.84853
High	TDDAAEKVR	FALSE	0.0111359	0.00115589	1	1	1	g5079.t1	1	1004.5	2.92893
High	EHVEMCIETFER	FALSE	0.0123524	0.00115589	1	1	1	g5079.t1	0	1579.69	2.4956
High	TQGDPSGSSSDGGSDSFDMVGRK	FALSE	0.0181413	0.00125727	1	1	1	g5079.t1	1	2273.96	2.19934
High	LVTEWIENPSAAMNQLNGHSSK	FALSE	0.0213354	0.00125727	1	1	1	g5079.t1	0	2426.18	1.97645
High	YLDDLFVATRR	FALSE	0.0233054	0.00157254	1	1	1	g5079.t1	1	1368.73	1.07593
High	EHVEMCIETFER	FALSE	0.0412462	0.00322025	1	1	1	g5079.t1	0	1595.68	2.87977
High	ILMAGFEK	FALSE	0.0760344	0.00585593	1	1	1	g5079.t1	0	908.491	1.91824
O74225	Heat shock protein hsp88	37.0474	22	27	22	1	718	79.417	5.35	78.1948	22
Confidence	Sequence	CBS33390	Qvality PEP	Qvality q-value	# Protein Groups	# Proteins	# PSMs	Master Protein Accessions	# Missed Cleavages	Theo. MH+ [Da]	XCorr Sequest HT
High	VLSANAGAPISVESIMNDVDVR	FALSE	5.43297e-06	0	1	1	2	g8838.t1	0	2257.15	4.05151
High	QLNFTQNADEAIAR	FALSE	4.21565e-06	0	1	1	1	g8838.t1	0	1590.79	3.95442
High	ATKPLEQALAEAK	FALSE	0.00130738	0	1	1	1	g8838.t1	0	1369.77	3.34021
High	FKIDINENPK	FALSE	0.00115176	0	1	1	1	g8838.t1	1	1217.65	2.85995
High	MGDLPLSSGTASLDAAAK	FALSE	7.60071e-06	0	1	1	2	g8838.t1	0	1704.85	4.11109
High	SPDIPDEDTSLTVFNR	FALSE	2.07505e-06	0	1	1	1	g8838.t1	0	1805.86	3.47542
High	NIIDAADIAGLKTLR	FALSE	0.001069	0	1	1	1	g8838.t1	1	1583.91	1.47047
High	NRGVDVVTNEVSNR	FALSE	2.43417e-05	0	1	1	2	g8838.t1	1	1558.79	4.09692
High	YNDKLTAELESKR	FALSE	0.000291976	0	1	1	1	g8838.t1	2	1566.81	2.76031
High	GKLDEQYADLASEQEKEK	FALSE	4.67983e-06	0	1	1	2	g8838.t1	2	2081	4.4232
High	GVDVVTNEVSNR	FALSE	0.000775749	0	1	1	1	g8838.t1	0	1288.65	3.87431
High	YNDKLTAELESK	FALSE	0.0104175	0.000812858	1	1	1	g8838.t1	1	1410.71	2.83252
High	GCAFSCAILSPVFR	FALSE	0.00833969	0.000812858	1	1	2	g8838.t1	0	1584.77	3.17872
High	LKPEDIDFIELVGGCTR	FALSE	0.0113021	0.00115589	1	1	1	g8838.t1	0	1962	3.01784
High	KQPFDLEAR	FALSE	0.014112	0.00115589	1	1	1	g8838.t1	1	1103.58	2.78936
High	EELEELVKPLLER	FALSE	0.0185473	0.00125727	1	1	1	g8838.t1	0	1596.88	2.19362
High	EQFTATQLIAMYLTK	FALSE	0.0245364	0.00157254	1	1	1	g8838.t1	0	1757.91	2.84214
High	VRLTAACEK	FALSE	0.0248997	0.00157254	1	1	1	g8838.t1	1	1047.56	2.74858
High	TQEISNLKNTVGCLPR	FALSE	0.0348797	0.0024536	1	1	1	g8838.t1	1	1829.95	2.36696
High	YAKPDMLPGK	FALSE	0.0397724	0.00259448	1	1	1	g8838.t1	0	1119.59	2.1432
High	ALAGPVIQR	FALSE	0.0804692	0.00596201	1	1	1	g8838.t1	0	924.563	1.69443
High	RNIIDAADIAGLK	FALSE	0.0857487	0.00645805	1	1	1	g8838.t1	1	1369.78	2.00403
O93918	Pyruvate carboxylase	24.9573	22	25	22	1	1170	128.984	6.57	61.9904	22
Confidence	Sequence	CBS33390	Qvality PEP	Qvality q-value	# Protein Groups	# Proteins	# PSMs	Master Protein Accessions	# Missed Cleavages	Theo. MH+ [Da]	XCorr Sequest HT
High	VRTVDILNIAK	FALSE	0.000611041	0	1	1	1	g9096.t1	1	1241.76	2.77073
High	AATQLISALR	FALSE	0.00207528	0	1	1	1	g9096.t1	0	1043.62	2.07931
High	YGDLSVLPTR	FALSE	0.000190839	0	1	1	1	g9096.t1	0	1120.6	3.2479
High	ITTEDPAKGFSPDTGKIEVYR	FALSE	0.000190839	0	1	1	1	g9096.t1	2	2324.18	4.14808
High	NAGTAEFLVDQQNR	FALSE	4.34336e-06	0	1	1	2	g9096.t1	0	1562.76	4.55825
High	GQYTPVGAYLAGDEIIK	FALSE	4.57624e-06	0	1	1	1	g9096.t1	0	1794.93	4.45757
High	KLVPNIPFQMLLR	FALSE	0.000116631	0	1	1	1	g9096.t1	1	1568.93	2.86158
High	LLAIGPLSEQTGQR	FALSE	2.48927e-05	0	1	1	1	g9096.t1	0	1482.83	3.23751
High	TVDILNIAK	FALSE	0.00218638	0	1	1	1	g9096.t1	0	986.588	2.10968
High	VVRDQESLKDSFER	FALSE	0.000450043	0	1	1	2	g9096.t1	2	1707.87	3.40282
High	DAHQSLLATR	FALSE	0.000359801	0	1	1	1	g9096.t1	0	1111.59	3.32006
High	HIEVQLLGDNHGNVVHLFER	FALSE	0.00329309	0.000235301	1	1	1	g9096.t1	0	2326.21	2.16342
High	GANGVAYSSLPDNAIEHFVEQAK	FALSE	0.00263388	0.000235301	1	1	1	g9096.t1	0	2417.17	1.8042
High	CNVPVVPGTSDPVER	FALSE	0.0133012	0.00115589	1	1	1	g9096.t1	0	1625.8	3.47785
High	CTCHGSTYEIAR	FALSE	0.0147522	0.00125727	1	1	1	g9096.t1	0	1454.62	2.73837
High	QVTVDDKHAAIENTSRPK	FALSE	0.0238253	0.00157254	1	1	1	g9096.t1	1	2009.04	2.24302
High	QKADEAYVIGK	FALSE	0.0331404	0.00232846	1	1	1	g9096.t1	1	1221.65	1.87394
High	HLDAYWAQLR	FALSE	0.0505325	0.00358267	1	1	2	g9096.t1	0	1272.65	2.62823
High	LLVANRGEIPIR	FALSE	0.0723441	0.00515698	1	1	1	g9096.t1	1	1350.82	1.25066
High	SAFGNGTVFVER	FALSE	0.0833634	0.00619914	1	1	1	g9096.t1	0	1283.64	1.02926
High	LVPNIPFQMLLR	FALSE	0.0816154	0.00619914	1	1	1	g9096.t1	0	1440.84	1.82532
High	IALQHDVNMIHPGYGFLSENAEFAR	FALSE	0.0881977	0.00670995	1	1	1	g9096.t1	0	2829.38	2.68881
P28344	Malate synthase. glyoxysomal	37.8815	21	33	21	1	557	62.885	8.38	111.932	21
Confidence	Sequence	CBS33390	Qvality PEP	Qvality q-value	# Protein Groups	# Proteins	# PSMs	Master Protein Accessions	# Missed Cleavages	Theo. MH+ [Da]	XCorr Sequest HT
High	SAVTMTSPFMDAYVK	TRUE	4.3561e-05	0	1	1	1	g7675.t1	0	1647.78	3.28767
High	SAVTMTSPFMDAYVK	TRUE	0.00084207	0	1	1	1	g7675.t1	0	1679.77	3.53746
High	FRQNSNFVLPDR	TRUE	0.00027712	0	1	1	1	g7675.t1	1	1492.77	3.54219
High	GVGCVPINYLMEDAATAEVSR	TRUE	2.8138e-09	0	1	1	2	g7675.t1	0	2252.07	6.50547
High	GVGCVPINYLMEDAATAEVSR	TRUE	0.00186971	0	1	1	1	g7675.t1	0	2268.06	2.77578
High	ILNKDAIVFLAVLHR	TRUE	5.95924e-05	0	1	1	2	g7675.t1	1	1722.04	4.7012
High	WDYIFSVIKR	TRUE	0.0015635	0	1	1	1	g7675.t1	1	1326.72	2.5
High	DAIVFLAVLHR	TRUE	0.000414589	0	1	1	2	g7675.t1	0	1253.74	3.2065
High	QAELDKGNLPDFLPETR	TRUE	1.29098e-05	0	1	1	2	g7675.t1	1	1942.99	3.89686
High	NDLLNMNVPGSITEEGIR	TRUE	1.04759e-05	0	1	1	1	g7675.t1	0	1971.98	4.78315
High	NDLLNMNVPGSITEEGIR	TRUE	0.00110137	0	1	1	1	g7675.t1	0	1987.98	3.44985
High	GVHAMGGMAAQIPIKNDPK	TRUE	9.22792e-06	0	1	1	1	g7675.t1	1	1934.99	4.04439
High	RVEITGPTDRK	TRUE	0.0001354	0	1	1	1	g7675.t1	2	1271.71	3.45741
High	ANEVAMASVR	TRUE	0.000639008	0	1	1	1	g7675.t1	0	1047.53	3.62377
High	LWNDVFNLAQDYIGMPR	TRUE	1.21453e-08	0	1	1	2	g7675.t1	0	2052	5.84113
High	LWNDVFNLAQDYIGMPR	TRUE	4.14101e-07	0	1	1	2	g7675.t1	0	2068	4.22746
High	DHSSGLNCGR	TRUE	0.00235546	0	1	1	1	g7675.t1	0	1102.47	1.50431
High	REDVSIGR	TRUE	0.00312588	0.000235301	1	1	1	g7675.t1	1	931.496	3.52838
High	MESHLEAR	TRUE	0.00606013	0.000660909	1	1	1	g7675.t1	0	988.452	2.90762
High	SQLWQWVR	TRUE	0.00803593	0.000812858	1	1	1	g7675.t1	0	1102.58	2.8056
High	WDYIFSVIK	TRUE	0.00878423	0.000812858	1	1	1	g7675.t1	0	1170.62	2.5808
High	RGAGPYFYLPK	TRUE	0.00708318	0.000812858	1	1	1	g7675.t1	1	1268.68	3.03734
High	GAGPYFYLPK	TRUE	0.0118156	0.00115589	1	1	1	g7675.t1	0	1112.58	2.80721
High	NDLLNMNVPGSITEEGIRK	TRUE	0.0241783	0.00157254	1	1	2	g7675.t1	1	2100.08	3.64957
High	SAVTMTSPFMDAYVK	TRUE	0.0380714	0.00259448	1	1	1	g7675.t1	0	1663.77	2.74108
High	VEITGPTDR	TRUE	0.0636189	0.00376585	1	1	1	g7675.t1	0	987.511	2.51411
[truncated: 5,744 more rows]
[truncated: 8 more columns]

## Sheet: Table S9
A multi-omics analysis of the grapevine pathogen Lasiodiplodia theobromae reveals that temperature affects the expression of virulence- and pathogenicity-related genes
[truncated: 562 more rows]

[truncated: 2 more sheets: Table S10, Table S11]
